# Supplementary material for: Solvent influence on the crystal structures of new cadmium tri-tert-but­oxy­silane­thiol­ate com­plexes with 1,4-bis­(3-amino­prop­yl)pi­per­a­zine: luminescence and anti­fungal activity
Source: Acta Crystallogr C Struct Chem. 2023 Jul 5;79(Pt 8):305–15. doi: 10.1107/S2053229623005442 (PMC10404125; doi:10.1107/S2053229623005442)
Supplement: Supplementary file 1 [file c-79-00305-sup1.cif]

##############################################################################
#                                                                            #
# This CIF contains the data in a paper accepted for publication in          #
# Acta Crystallographica Section C. It conforms to the requirements of       #
# Notes for Authors for Acta Crystallographica Section C, and has been       #
# peer reviewed under the auspices of the IUCr Commission on Journals.       #
#                                                                            #
# Full details of the Crystallographic Information File format               #
# are given in the paper "The Crystallographic Information File (CIF):       #
# a New Standard Archive File for Crystallography" by S. R. Hall, F. H.      #
# Allen and I. D. Brown [Acta Cryst. (1991), A47, 655-685].                  #
#                                                                            #
# The current version of the core CIF dictionary is obtainable from          #
# ftp://ftp.iucr.org/pub/cif_core.dic.                                       #
#                                                                            #
# Software is freely available for graphical display of the structure(s)     #
# in this CIF. For information consult the CIF software page                 #
# http://www.iucr.org/resources/cif/software.                                #
#                                                                            #
# This file may be used for bona fide research purposes within the           #
# scientific community so long as proper attribution is given to the journal # 
# article from which it was obtained.                                        #
#                                                                            #
##############################################################################
data_dkz2
_audit_creation_method     'WinGX routine CIF_UPDATE'
_audit_conform_dict_name     cif_core.dic
_audit_conform_dict_version     2.4.5
_chemical_name_systematic
;\
<i>catena</i>-Poly[[bis(tri-<i>tert</i>-butoxysilanethiolato-\k<i>S</i>)\
cadmium(II)]-\m-\m-1,4-bis(3-aminopropyl)piperazine-\k^2^<i>N</i>^1'^:\
<i>N</i>^4'^]
;
_chemical_formula_moiety     'C34 H78 Cd N4 O6 S2 Si2'
_chemical_formula_sum     'C34 H78 Cd N4 O6 S2 Si2'
_chemical_formula_iupac     '[Cd (C12 H27 O3 S Si)2 (C10 H24 N4)]'
_chemical_formula_weight     871.7
_symmetry_cell_setting     monoclinic
_symmetry_space_group_name_H-M     'P 21/n'
_symmetry_space_group_name_Hall     '-P 2yn'
loop_
    _symmetry_equiv_pos_as_xyz
    'x, y, z'
    '-x+1/2, y+1/2, -z+1/2'
    '-x, -y, -z'
    'x-1/2, -y-1/2, z-1/2'
_cell_length_a     16.424(5)
_cell_length_b     16.876(4)
_cell_length_c     18.265(5)
_cell_angle_alpha     90
_cell_angle_beta     112.66(2)
_cell_angle_gamma     90
_cell_volume     4672(2)
_cell_formula_units_Z     4
_cell_measurement_reflns_used     42943
_cell_measurement_theta_min     2.41
_cell_measurement_theta_max     29.56
_cell_measurement_temperature     120(2)
_exptl_crystal_description     prism
_exptl_crystal_colour     colorless
_exptl_crystal_size_max     0.38
_exptl_crystal_size_mid     0.34
_exptl_crystal_size_min     0.3
_exptl_crystal_density_diffrn     1.239
_exptl_crystal_density_method     'not measured'
_exptl_crystal_F_000     1864
loop_
    _exptl_crystal_face_index_h
    _exptl_crystal_face_index_k
    _exptl_crystal_face_index_l
    _exptl_crystal_face_perp_dist
    3 -1 -7 0.149
    0 -4 -1 0.178
    -1 1 3 0.16
    2 5 -2 0.217
    3 -4 3 0.158
    1 0 0 0.12
    -2 4 -3 0.142
    -6 -3 2 0.179
    -1 -3 2 0.162
_exptl_absorpt_coefficient_mu     0.649
_exptl_absorpt_correction_type     multi-scan
_exptl_absorpt_process_details
;
[LANA (Koziskova <i>et al.</i>,  2016) and X-Red32 in X-AREA (Stoe &
Cie, 2016)]
;
_exptl_absorpt_correction_T_min     0.6639
_exptl_absorpt_correction_T_max     0.9704
_diffrn_ambient_temperature     120(2)
_diffrn_source     'GeniX Mo, 0.05 x 0.05 mm2 microfocus'
_diffrn_source_power     0.050
_diffrn_source_voltage     50
_diffrn_source_current     1.000
_diffrn_radiation_type     MoK\a
_diffrn_radiation_wavelength     0.71073
_diffrn_radiation_monochromator     'parabolic x-ray mirror'
_diffrn_measurement_device_type     'Stoe IPDS 2T'
_diffrn_measurement_device     '2-circle diffractometer'
_diffrn_measurement_method     'rotation method, \w scans'
_diffrn_detector     'image plate (34 cm diameter)'
_diffrn_detector_area_resol_mean     6.67
_diffrn_reflns_number     33547
_diffrn_reflns_av_R_equivalents     0.0448
_diffrn_reflns_av_unetI/netI     0.0315
_diffrn_reflns_theta_min     2.414
_diffrn_reflns_theta_max     26.371
_diffrn_reflns_theta_full     25.242
_diffrn_measured_fraction_theta_max     0.999
_diffrn_measured_fraction_theta_full     0.999
_diffrn_reflns_limit_h_min     -20
_diffrn_reflns_limit_h_max     20
_diffrn_reflns_limit_k_min     -21
_diffrn_reflns_limit_k_max     21
_diffrn_reflns_limit_l_min     -22
_diffrn_reflns_limit_l_max     22
_diffrn_standards_number     0
_diffrn_radiation_probe     x-ray
_refine_special_details
;
Single-crystal X-ray diffraction data of compounds <b>1</b> and
<b>2</b> were collected at 120(2) K with a Stoe IPDS-2T diffractometer equipped
with a graphite-monochromated Mo <i>K</i>\a radiation source. Crystals were
cooled using a Cryostream 800 open-flow nitrogen cryostat (Oxford Cryosystems).
Data collection and image processing was performed with X-AREA 1.75 (Stoe &
Cie, 2016). Intensity data were scaled with LANA (part of X-AREA) in order to
minimize differences in intensities of symmetry-equivalent reflections (a
multi-scan method). The structures of <b>1</b> and <b>2</b> were solved using
intrinsic phasing procedure implemented in SHELXT and all non-hydrogen atoms
were refined with anisotropic displacement parameters by full-matrix least
squares procedure based on F^2^ using the SHELX--2014 program package
(Sheldrick, 2014; Sheldrick, 2015). The OLEX2 (Dolomanov <i>et
al.</i>, 2009)
and Wingx (Farrugia, 2012) program suites were used to prepare the final
version of CIF files. Mercury (Macrae <i>et al.</i>, 2020) was
used to prepare
the figures.
;
_reflns_number_total     9535
_reflns_number_gt     8345
_reflns_threshold_expression     'I > 2\s(I)'
_refine_ls_structure_factor_coef     Fsqd
_refine_ls_matrix_type     full
_refine_ls_R_factor_all     0.0495
_refine_ls_R_factor_gt     0.0428
_refine_ls_wR_factor_gt     0.1045
_refine_ls_wR_factor_ref     0.1068
_refine_ls_goodness_of_fit_ref     1.139
_refine_ls_restrained_S_all     1.139
_refine_ls_number_reflns     9535
_refine_ls_number_parameters     476
_refine_ls_number_restraints     0
_refine_ls_number_constraints     0
_refine_ls_hydrogen_treatment     mixed
_refine_ls_weighting_scheme     calc
_refine_ls_weighting_details
             'w=1/[\s^2^(Fo^2^)+(0.0283P)^2^+12.4766P] where P=(Fo^2^+2Fc^2^)/3'
_atom_sites_solution_hydrogens     mixed
_refine_ls_shift/su_max     0.001
_refine_ls_shift/su_mean     0
_refine_diff_density_max     1.316
_refine_diff_density_min     -0.743
_refine_ls_extinction_method     none
loop_
    _atom_type_symbol
    _atom_type_description
    _atom_type_scat_dispersion_real
    _atom_type_scat_dispersion_imag
    _atom_type_scat_source
    C C 0.0033 0.0016 'International Tables Vol C Tables 4.2.6.8 and 6.1.1.4'
    H H 0 0 'International Tables Vol C Tables 4.2.6.8 and 6.1.1.4'
    Cd Cd -0.8075 1.2024 'International Tables Vol C Tables 4.2.6.8 and 6.1.1.4'
    N N 0.0061 0.0033 'International Tables Vol C Tables 4.2.6.8 and 6.1.1.4'
    O O 0.0106 0.006 'International Tables Vol C Tables 4.2.6.8 and 6.1.1.4'
    S S 0.1246 0.1234 'International Tables Vol C Tables 4.2.6.8 and 6.1.1.4'
    Si Si 0.0817 0.0704 'International Tables Vol C Tables 4.2.6.8 and 6.1.1.4'
_computing_data_collection
;
WinXpose in X-AREA (Stoe & Cie, 2016)
;
_computing_cell_refinement
;
Recipe in X-AREA (Stoe & Cie, 2016)
;
_computing_data_reduction
;
Integrate and X-Red32 in X-AREA (Stoe & Cie, 2016)
;
_computing_structure_solution
;
SHELXT2014 (Sheldrick, 2015<i>a</i>)
;
_computing_structure_refinement
;
SHELXL2018 (Sheldrick, 2015<i>b</i>)
;
_computing_molecular_graphics
;
ORTEP-3 for Windows (Farrugia, 2012) and
Mercury (Macrae <i>et al.</i>,  2020)
;
_computing_publication_material
;
WinGX publication routines (Farrugia, 2012) and
OLEX2 (Dolomanov <i>et al.</i>,  2009)
;
loop_
    _atom_site_type_symbol
    _atom_site_label
    _atom_site_fract_x
    _atom_site_fract_y
    _atom_site_fract_z
    _atom_site_U_iso_or_equiv
    _atom_site_adp_type
    _atom_site_calc_flag
    _atom_site_occupancy
    _atom_site_disorder_assembly
    _atom_site_disorder_group
    C C1 0.8273(2) 0.0825(2) 0.5368(2) 0.0258(7) Uani d 1 . .
    C C2 0.7506(2) 0.1086(2) 0.4622(2) 0.0298(8) Uani d 1 . .
    H H2A 0.694784 0.096941 0.467831 0.045 Uiso calc 1 . .
    H H2B 0.75269 0.080076 0.416299 0.045 Uiso calc 1 . .
    H H2C 0.754765 0.165737 0.454563 0.045 Uiso calc 1 . .
    C C3 0.9144(3) 0.0959(3) 0.5281(3) 0.0449(11) Uani d 1 . .
    H H3C 0.921048 0.15231 0.519105 0.067 Uiso calc 1 . .
    H H3D 0.915393 0.065177 0.48289 0.067 Uiso calc 1 . .
    H H3E 0.962928 0.078726 0.576588 0.067 Uiso calc 1 . .
    C C4 0.8171(3) -0.0047(2) 0.5535(2) 0.0392(10) Uani d 1 . .
    H H4A 0.866903 -0.021075 0.601462 0.059 Uiso calc 1 . .
    H H4B 0.815997 -0.036777 0.508446 0.059 Uiso calc 1 . .
    H H4C 0.761873 -0.012177 0.561413 0.059 Uiso calc 1 . .
    C C5 1.0397(2) 0.2144(2) 0.7307(2) 0.0276(8) Uani d 1 . .
    C C6 1.0337(2) 0.1353(2) 0.7682(2) 0.0307(8) Uani d 1 . .
    H H6A 0.984744 0.136696 0.786217 0.046 Uiso calc 1 . .
    H H6B 1.089016 0.125177 0.813563 0.046 Uiso calc 1 . .
    H H6C 1.023566 0.092947 0.728917 0.046 Uiso calc 1 . .
    C C7 1.0519(3) 0.2821(2) 0.7886(2) 0.0440(11) Uani d 1 . .
    H H7A 1.05456 0.3323 0.762738 0.066 Uiso calc 1 . .
    H H7B 1.106879 0.274397 0.834991 0.066 Uiso calc 1 . .
    H H7C 1.002072 0.28319 0.805555 0.066 Uiso calc 1 . .
    C C8 1.1147(3) 0.2131(3) 0.7022(3) 0.0504(12) Uani d 1 . .
    H H8A 1.10501 0.170413 0.663437 0.076 Uiso calc 1 . .
    H H8B 1.170454 0.204094 0.747422 0.076 Uiso calc 1 . .
    H H8C 1.117281 0.264013 0.677378 0.076 Uiso calc 1 . .
    C C9 0.8199(2) 0.3511(2) 0.5430(2) 0.0246(7) Uani d 1 . .
    C C10 0.7397(2) 0.3709(2) 0.4687(2) 0.0338(8) Uani d 1 . .
    H H10A 0.735276 0.332955 0.426703 0.051 Uiso calc 1 . .
    H H10B 0.745763 0.424598 0.451106 0.051 Uiso calc 1 . .
    H H10C 0.686349 0.367773 0.48042 0.051 Uiso calc 1 . .
    C C11 0.9030(2) 0.3560(3) 0.5256(2) 0.0367(9) Uani d 1 . .
    H H11A 0.954246 0.341715 0.573314 0.055 Uiso calc 1 . .
    H H11B 0.910174 0.41016 0.50967 0.055 Uiso calc 1 . .
    H H11C 0.898261 0.319272 0.482583 0.055 Uiso calc 1 . .
    C C12 0.8261(3) 0.4054(2) 0.6105(2) 0.0400(10) Uani d 1 . .
    H H12A 0.772479 0.400491 0.6215 0.06 Uiso calc 1 . .
    H H12B 0.832473 0.46025 0.595916 0.06 Uiso calc 1 . .
    H H12C 0.877505 0.390713 0.657914 0.06 Uiso calc 1 . .
    C C13 0.3820(2) 0.0780(2) 0.7621(2) 0.0276(7) Uani d 1 . .
    C C14 0.3326(3) 0.1069(3) 0.6770(2) 0.0376(9) Uani d 1 . .
    H H14A 0.29846 0.154435 0.677512 0.056 Uiso calc 1 . .
    H H14B 0.292574 0.065275 0.646035 0.056 Uiso calc 1 . .
    H H14C 0.375102 0.11964 0.653084 0.056 Uiso calc 1 . .
    C C15 0.4309(3) 0.0022(2) 0.7635(3) 0.0435(10) Uani d 1 . .
    H H15A 0.4732 0.010954 0.73838 0.065 Uiso calc 1 . .
    H H15B 0.388797 -0.039032 0.734411 0.065 Uiso calc 1 . .
    H H15C 0.462507 -0.014772 0.818541 0.065 Uiso calc 1 . .
    C C16 0.3172(3) 0.0657(3) 0.8029(3) 0.0384(9) Uani d 1 . .
    H H16A 0.349078 0.045546 0.856713 0.058 Uiso calc 1 . .
    H H16B 0.271919 0.027445 0.772557 0.058 Uiso calc 1 . .
    H H16C 0.289188 0.116335 0.805485 0.058 Uiso calc 1 . .
    C C17 0.4078(2) 0.3344(2) 0.7516(2) 0.0267(7) Uani d 1 . .
    C C18 0.4680(3) 0.3998(2) 0.7996(2) 0.0354(9) Uani d 1 . .
    H H18A 0.506218 0.379133 0.851693 0.053 Uiso calc 1 . .
    H H18B 0.432303 0.443486 0.806606 0.053 Uiso calc 1 . .
    H H18C 0.504369 0.419122 0.77162 0.053 Uiso calc 1 . .
    C C19 0.3536(3) 0.3027(2) 0.7971(3) 0.0419(10) Uani d 1 . .
    H H19A 0.314902 0.260064 0.766515 0.063 Uiso calc 1 . .
    H H19B 0.317762 0.345616 0.805227 0.063 Uiso calc 1 . .
    H H19C 0.393419 0.28214 0.848633 0.063 Uiso calc 1 . .
    C C20 0.3478(3) 0.3651(3) 0.6702(3) 0.0481(11) Uani d 1 . .
    H H20A 0.383771 0.383942 0.641646 0.072 Uiso calc 1 . .
    H H20B 0.311806 0.40888 0.676548 0.072 Uiso calc 1 . .
    H H20C 0.309089 0.322257 0.640025 0.072 Uiso calc 1 . .
    C C21 0.6348(2) 0.2116(2) 0.9489(2) 0.0289(8) Uani d 1 . .
    C C22 0.6266(3) 0.2626(3) 1.0138(2) 0.0504(12) Uani d 1 . .
    H H22A 0.635215 0.318352 1.003503 0.076 Uiso calc 1 . .
    H H22B 0.671545 0.246823 1.065081 0.076 Uiso calc 1 . .
    H H22C 0.567847 0.255713 1.014838 0.076 Uiso calc 1 . .
    C C23 0.6204(3) 0.1257(3) 0.9648(3) 0.0525(12) Uani d 1 . .
    H H23A 0.562196 0.119827 0.967313 0.079 Uiso calc 1 . .
    H H23B 0.666114 0.109211 1.015347 0.079 Uiso calc 1 . .
    H H23C 0.623602 0.092573 0.921903 0.079 Uiso calc 1 . .
    C C24 0.7221(3) 0.2236(5) 0.9424(3) 0.077(2) Uani d 1 . .
    H H24A 0.728169 0.185755 0.904091 0.115 Uiso calc 1 . .
    H H24B 0.769616 0.215035 0.994359 0.115 Uiso calc 1 . .
    H H24C 0.725574 0.277721 0.924451 0.115 Uiso calc 1 . .
    C C25 0.5395(2) 0.2581(2) 0.4966(2) 0.0255(7) Uani d 1 . .
    H H25A 0.539003 0.259021 0.442257 0.031 Uiso calc 1 . .
    H H25B 0.546612 0.313288 0.516516 0.031 Uiso calc 1 . .
    C C26 0.4524(2) 0.2256(2) 0.4939(2) 0.0312(8) Uani d 1 . .
    H H26A 0.406284 0.266468 0.47104 0.037 Uiso calc 1 . .
    H H26B 0.457478 0.215052 0.548752 0.037 Uiso calc 1 . .
    C C27 0.4231(2) 0.1495(2) 0.4452(2) 0.0318(8) Uani d 1 . .
    H H27A 0.36341 0.135042 0.441904 0.038 Uiso calc 1 . .
    H H27B 0.419297 0.159601 0.390558 0.038 Uiso calc 1 . .
    C C28 0.4691(2) 0.0206(2) 0.4188(2) 0.0271(7) Uani d 1 . .
    H H28A 0.479269 0.042621 0.372859 0.033 Uiso calc 1 . .
    H H28B 0.407371 0.001508 0.399917 0.033 Uiso calc 1 . .
    C C29 0.4686(2) 0.0479(2) 0.5464(2) 0.0261(7) Uani d 1 . .
    H H29A 0.406893 0.029049 0.529066 0.031 Uiso calc 1 . .
    H H29B 0.478062 0.088975 0.587529 0.031 Uiso calc 1 . .
    C C30 0.6762(3) 0.4103(2) 0.7398(2) 0.0300(8) Uani d 1 . .
    H H30A 0.732835 0.404701 0.73285 0.036 Uiso calc 1 . .
    H H30B 0.68679 0.395558 0.795168 0.036 Uiso calc 1 . .
    C C31 0.6472(3) 0.4975(2) 0.7267(2) 0.0281(8) Uani d 1 . .
    H H31A 0.588634 0.502456 0.729971 0.034 Uiso calc 1 . .
    H H31B 0.689433 0.529733 0.769959 0.034 Uiso calc 1 . .
    C C32 0.6415(3) 0.5314(2) 0.6469(2) 0.0281(8) Uani d 1 . .
    H H32A 0.628458 0.588781 0.645733 0.034 Uiso calc 1 . .
    H H32B 0.699892 0.525678 0.643409 0.034 Uiso calc 1 . .
    C C33 0.5841(2) 0.5230(2) 0.5043(2) 0.0269(7) Uani d 1 . .
    H H33A 0.643792 0.509774 0.506718 0.032 Uiso calc 1 . .
    H H33B 0.577936 0.581444 0.5017 0.032 Uiso calc 1 . .
    C C34 0.4844(2) 0.5131(2) 0.5697(2) 0.0265(7) Uani d 1 . .
    H H34A 0.476718 0.571311 0.568186 0.032 Uiso calc 1 . .
    H H34B 0.475586 0.492749 0.617002 0.032 Uiso calc 1 . .
    Cd Cd1 0.66166(2) 0.22716(2) 0.68348(2) 0.01980(7) Uani d 1 . .
    N N1 0.61539(19) 0.20993(17) 0.54853(17) 0.0213(6) Uani d 1 . .
    N N2 0.48273(18) 0.08247(16) 0.47839(16) 0.0220(6) Uani d 1 . .
    N N3 0.6112(2) 0.35403(17) 0.68530(18) 0.0240(6) Uani d 1 . .
    N N4 0.5745(2) 0.49401(16) 0.57640(16) 0.0241(6) Uani d 1 . .
    O O1 0.82513(14) 0.12462(13) 0.60513(12) 0.0200(5) Uani d 1 . .
    O O2 0.96109(14) 0.22811(14) 0.66101(13) 0.0234(5) Uani d 1 . .
    O O3 0.80536(14) 0.26968(13) 0.56140(13) 0.0199(4) Uani d 1 . .
    O O4 0.44271(15) 0.13785(14) 0.80805(14) 0.0249(5) Uani d 1 . .
    O O5 0.46047(15) 0.27295(13) 0.73567(13) 0.0243(5) Uani d 1 . .
    O O6 0.56721(16) 0.23889(15) 0.87650(14) 0.0285(5) Uani d 1 . .
    S S1 0.82429(5) 0.23320(5) 0.73707(5) 0.02238(17) Uani d 1 . .
    S S2 0.58603(6) 0.13526(5) 0.74087(5) 0.02728(19) Uani d 1 . .
    Si Si1 0.85637(6) 0.21366(5) 0.63890(5) 0.01761(18) Uani d 1 . .
    Si Si2 0.51154(6) 0.19731(5) 0.79140(5) 0.02019(18) Uani d 1 . .
    H H1A 0.602(3) 0.160(3) 0.532(2) 0.027(10) Uiso d 1 . .
    H H1B 0.661(3) 0.220(2) 0.540(2) 0.026(10) Uiso d 1 . .
    H H3A 0.586(3) 0.375(2) 0.633(3) 0.034(11) Uiso d 1 . .
    H H3B 0.563(3) 0.348(3) 0.698(3) 0.040(12) Uiso d 1 . .
loop_
    _atom_site_aniso_label
    _atom_site_aniso_U_11
    _atom_site_aniso_U_22
    _atom_site_aniso_U_33
    _atom_site_aniso_U_12
    _atom_site_aniso_U_13
    _atom_site_aniso_U_23
    C1 0.0277(18) 0.0245(17) 0.0218(16) 0.0027(14) 0.0057(14) -0.0044(13)
    C2 0.035(2) 0.0280(18) 0.0215(16) 0.0048(16) 0.0051(15) -0.0034(14)
    C3 0.033(2) 0.066(3) 0.039(2) 0.000(2) 0.0174(18) -0.017(2)
    C4 0.051(2) 0.0242(18) 0.032(2) 0.0094(18) 0.0044(18) -0.0050(16)
    C5 0.0164(16) 0.0323(19) 0.0258(17) -0.0030(14) -0.0009(13) 0.0096(14)
    C6 0.0209(17) 0.0304(19) 0.0317(19) 0.0011(15) 0.0000(14) 0.0098(15)
    C7 0.042(2) 0.034(2) 0.036(2) -0.0147(19) -0.0067(18) 0.0014(17)
    C8 0.0166(18) 0.083(4) 0.049(3) 0.002(2) 0.0098(17) 0.025(2)
    C9 0.0231(16) 0.0236(16) 0.0271(17) -0.0019(14) 0.0097(14) 0.0064(14)
    C10 0.0276(19) 0.0315(19) 0.037(2) 0.0060(16) 0.0063(16) 0.0152(16)
    C11 0.0277(19) 0.042(2) 0.042(2) 0.0026(17) 0.0156(17) 0.0162(18)
    C12 0.059(3) 0.0252(19) 0.036(2) 0.0011(19) 0.019(2) 0.0027(16)
    C13 0.0247(17) 0.0255(17) 0.0349(19) -0.0063(14) 0.0142(15) -0.0076(15)
    C14 0.035(2) 0.042(2) 0.033(2) -0.0111(18) 0.0100(17) -0.0104(17)
    C15 0.042(2) 0.0249(19) 0.070(3) -0.0004(18) 0.028(2) -0.0056(19)
    C16 0.035(2) 0.038(2) 0.050(2) -0.0088(17) 0.0246(19) -0.0039(18)
    C17 0.0226(16) 0.0237(17) 0.0334(18) 0.0040(14) 0.0104(14) -0.0033(14)
    C18 0.035(2) 0.0256(18) 0.049(2) -0.0029(16) 0.0203(18) -0.0093(17)
    C19 0.036(2) 0.034(2) 0.064(3) -0.0003(18) 0.028(2) -0.010(2)
    C20 0.043(2) 0.044(2) 0.044(2) 0.015(2) 0.002(2) -0.001(2)
    C21 0.0231(17) 0.039(2) 0.0211(16) -0.0025(15) 0.0046(14) -0.0005(15)
    C22 0.051(3) 0.059(3) 0.028(2) 0.004(2) 0.0018(19) -0.009(2)
    C23 0.059(3) 0.044(3) 0.038(2) 0.005(2) 0.001(2) 0.010(2)
    C24 0.027(2) 0.162(7) 0.038(3) -0.004(3) 0.010(2) 0.019(3)
    C25 0.0274(17) 0.0199(16) 0.0222(16) -0.0024(14) 0.0018(14) 0.0008(13)
    C26 0.0226(17) 0.0175(16) 0.045(2) 0.0046(14) 0.0038(15) -0.0010(15)
    C27 0.0235(17) 0.0225(17) 0.039(2) -0.0037(14) 0.0011(15) 0.0005(15)
    C28 0.0329(19) 0.0243(17) 0.0214(16) -0.0046(15) 0.0075(14) -0.0025(14)
    C29 0.0288(18) 0.0229(16) 0.0302(18) -0.0030(14) 0.0152(15) -0.0069(14)
    C30 0.036(2) 0.0173(16) 0.0264(17) 0.0019(15) 0.0005(15) -0.0006(14)
    C31 0.039(2) 0.0192(16) 0.0246(17) 0.0031(15) 0.0102(15) -0.0017(13)
    C32 0.039(2) 0.0183(16) 0.0276(18) 0.0043(15) 0.0140(16) -0.0003(14)
    C33 0.0363(19) 0.0208(16) 0.0285(18) 0.0054(15) 0.0180(15) 0.0046(14)
    C34 0.038(2) 0.0200(16) 0.0260(17) 0.0087(15) 0.0177(15) 0.0039(13)
    Cd1 0.02170(12) 0.01716(12) 0.02166(12) 0.00228(9) 0.00958(9) 0.00049(9)
    N1 0.0194(14) 0.0202(14) 0.0247(14) -0.0017(11) 0.0089(12) -0.0020(11)
    N2 0.0200(14) 0.0194(13) 0.0246(14) 0.0005(11) 0.0063(11) -0.0035(11)
    N3 0.0276(15) 0.0190(14) 0.0252(15) 0.0039(12) 0.0100(13) -0.0007(12)
    N4 0.0334(16) 0.0186(13) 0.0227(14) 0.0048(12) 0.0135(12) 0.0015(11)
    O1 0.0206(11) 0.0215(11) 0.0177(10) 0.0013(9) 0.0073(9) 0.0000(9)
    O2 0.0145(10) 0.0322(13) 0.0203(11) -0.0020(10) 0.0031(9) 0.0062(10)
    O3 0.0175(10) 0.0190(11) 0.0200(11) 0.0000(9) 0.0037(9) 0.0016(9)
    O4 0.0247(12) 0.0251(12) 0.0272(12) -0.0044(10) 0.0126(10) -0.0042(10)
    O5 0.0266(12) 0.0215(11) 0.0246(11) 0.0026(10) 0.0096(10) -0.0013(10)
    O6 0.0271(12) 0.0297(13) 0.0233(12) -0.0008(11) 0.0039(10) -0.0023(10)
    S1 0.0214(4) 0.0263(4) 0.0177(4) 0.0004(3) 0.0057(3) -0.0009(3)
    S2 0.0342(5) 0.0212(4) 0.0345(5) 0.0011(4) 0.0223(4) 0.0012(3)
    Si1 0.0150(4) 0.0184(4) 0.0168(4) -0.0005(3) 0.0032(3) 0.0011(3)
    Si2 0.0192(4) 0.0221(4) 0.0194(4) -0.0011(4) 0.0076(3) -0.0011(3)
_geom_special_details
;
 All esds (except the esd in the dihedral angle between two l.s. planes)
 are estimated using the full covariance matrix.  The cell esds are taken
 into account individually in the estimation of esds in distances, angles
 and torsion angles; correlations between esds in cell parameters are only
 used when they are defined by crystal symmetry.  An approximate (isotropic)
 treatment of cell esds is used for estimating esds involving l.s. planes.
;
loop_
    _geom_bond_atom_site_label_1
    _geom_bond_atom_site_label_2
    _geom_bond_site_symmetry_2
    _geom_bond_distance
    _geom_bond_publ_flag
    C1 O1 . 1.448(4) ?
    C1 C3 . 1.516(5) ?
    C1 C2 . 1.522(5) ?
    C1 C4 . 1.525(5) ?
    C2 H2A . 0.98 ?
    C2 H2B . 0.98 ?
    C2 H2C . 0.98 ?
    C3 H3C . 0.98 ?
    C3 H3D . 0.98 ?
    C3 H3E . 0.98 ?
    C4 H4A . 0.98 ?
    C4 H4B . 0.98 ?
    C4 H4C . 0.98 ?
    C5 O2 . 1.441(4) ?
    C5 C8 . 1.510(5) ?
    C5 C7 . 1.515(6) ?
    C5 C6 . 1.521(5) ?
    C6 H6A . 0.98 ?
    C6 H6B . 0.98 ?
    C6 H6C . 0.98 ?
    C7 H7A . 0.98 ?
    C7 H7B . 0.98 ?
    C7 H7C . 0.98 ?
    C8 H8A . 0.98 ?
    C8 H8B . 0.98 ?
    C8 H8C . 0.98 ?
    C9 O3 . 1.456(4) ?
    C9 C12 . 1.507(5) ?
    C9 C11 . 1.519(5) ?
    C9 C10 . 1.520(5) ?
    C10 H10A . 0.98 ?
    C10 H10B . 0.98 ?
    C10 H10C . 0.98 ?
    C11 H11A . 0.98 ?
    C11 H11B . 0.98 ?
    C11 H11C . 0.98 ?
    C12 H12A . 0.98 ?
    C12 H12B . 0.98 ?
    C12 H12C . 0.98 ?
    C13 O4 . 1.440(4) ?
    C13 C15 . 1.507(5) ?
    C13 C14 . 1.529(5) ?
    C13 C16 . 1.529(5) ?
    C14 H14A . 0.98 ?
    C14 H14B . 0.98 ?
    C14 H14C . 0.98 ?
    C15 H15A . 0.98 ?
    C15 H15B . 0.98 ?
    C15 H15C . 0.98 ?
    C16 H16A . 0.98 ?
    C16 H16B . 0.98 ?
    C16 H16C . 0.98 ?
    C17 O5 . 1.451(4) ?
    C17 C18 . 1.515(5) ?
    C17 C20 . 1.524(5) ?
    C17 C19 . 1.528(5) ?
    C18 H18A . 0.98 ?
    C18 H18B . 0.98 ?
    C18 H18C . 0.98 ?
    C19 H19A . 0.98 ?
    C19 H19B . 0.98 ?
    C19 H19C . 0.98 ?
    C20 H20A . 0.98 ?
    C20 H20B . 0.98 ?
    C20 H20C . 0.98 ?
    C21 O6 . 1.436(4) ?
    C21 C24 . 1.497(6) ?
    C21 C22 . 1.512(6) ?
    C21 C23 . 1.515(6) ?
    C22 H22A . 0.98 ?
    C22 H22B . 0.98 ?
    C22 H22C . 0.98 ?
    C23 H23A . 0.98 ?
    C23 H23B . 0.98 ?
    C23 H23C . 0.98 ?
    C24 H24A . 0.98 ?
    C24 H24B . 0.98 ?
    C24 H24C . 0.98 ?
    C25 N1 . 1.484(4) ?
    C25 C26 . 1.514(5) ?
    C25 H25A . 0.99 ?
    C25 H25B . 0.99 ?
    C26 C27 . 1.531(5) ?
    C26 H26A . 0.99 ?
    C26 H26B . 0.99 ?
    C27 N2 . 1.465(4) ?
    C27 H27A . 0.99 ?
    C27 H27B . 0.99 ?
    C28 N2 . 1.462(4) ?
    C28 C29 3_656 1.512(5) ?
    C28 H28A . 0.99 ?
    C28 H28B . 0.99 ?
    C29 N2 . 1.470(4) ?
    C29 H29A . 0.99 ?
    C29 H29B . 0.99 ?
    C30 N3 . 1.488(4) ?
    C30 C31 . 1.537(5) ?
    C30 H30A . 0.99 ?
    C30 H30B . 0.99 ?
    C31 C32 . 1.535(5) ?
    C31 H31A . 0.99 ?
    C31 H31B . 0.99 ?
    C32 N4 . 1.474(5) ?
    C32 H32A . 0.99 ?
    C32 H32B . 0.99 ?
    C33 N4 . 1.469(4) ?
    C33 C34 3_666 1.514(5) ?
    C33 H33A . 0.99 ?
    C33 H33B . 0.99 ?
    C34 N4 . 1.473(4) ?
    C34 H34A . 0.99 ?
    C34 H34B . 0.99 ?
    Cd1 N3 . 2.301(3) ?
    Cd1 N1 . 2.301(3) ?
    Cd1 S2 . 2.4597(10) ?
    Cd1 S1 . 2.4675(12) ?
    N1 H1A . 0.90(4) ?
    N1 H1B . 0.85(4) ?
    N3 H3A . 0.96(4) ?
    N3 H3B . 0.90(5) ?
    O1 Si1 . 1.630(2) ?
    O2 Si1 . 1.627(2) ?
    O3 Si1 . 1.639(2) ?
    O4 Si2 . 1.625(2) ?
    O5 Si2 . 1.647(2) ?
    O6 Si2 . 1.628(2) ?
    S1 Si1 . 2.0805(13) ?
    S2 Si2 . 2.0773(13) ?
loop_
    _geom_angle_atom_site_label_1
    _geom_angle_atom_site_label_2
    _geom_angle_atom_site_label_3
    _geom_angle_site_symmetry_1
    _geom_angle_site_symmetry_3
    _geom_angle
    _geom_angle_publ_flag
    O1 C1 C3 . . 110.8(3) ?
    O1 C1 C2 . . 110.0(3) ?
    C3 C1 C2 . . 110.6(3) ?
    O1 C1 C4 . . 105.1(3) ?
    C3 C1 C4 . . 110.2(3) ?
    C2 C1 C4 . . 110.0(3) ?
    C1 C2 H2A . . 109.5 ?
    C1 C2 H2B . . 109.5 ?
    H2A C2 H2B . . 109.5 ?
    C1 C2 H2C . . 109.5 ?
    H2A C2 H2C . . 109.5 ?
    H2B C2 H2C . . 109.5 ?
    C1 C3 H3C . . 109.5 ?
    C1 C3 H3D . . 109.5 ?
    H3C C3 H3D . . 109.5 ?
    C1 C3 H3E . . 109.5 ?
    H3C C3 H3E . . 109.5 ?
    H3D C3 H3E . . 109.5 ?
    C1 C4 H4A . . 109.5 ?
    C1 C4 H4B . . 109.5 ?
    H4A C4 H4B . . 109.5 ?
    C1 C4 H4C . . 109.5 ?
    H4A C4 H4C . . 109.5 ?
    H4B C4 H4C . . 109.5 ?
    O2 C5 C8 . . 105.7(3) ?
    O2 C5 C7 . . 109.2(3) ?
    C8 C5 C7 . . 110.2(4) ?
    O2 C5 C6 . . 110.3(3) ?
    C8 C5 C6 . . 110.2(3) ?
    C7 C5 C6 . . 111.2(3) ?
    C5 C6 H6A . . 109.5 ?
    C5 C6 H6B . . 109.5 ?
    H6A C6 H6B . . 109.5 ?
    C5 C6 H6C . . 109.5 ?
    H6A C6 H6C . . 109.5 ?
    H6B C6 H6C . . 109.5 ?
    C5 C7 H7A . . 109.5 ?
    C5 C7 H7B . . 109.5 ?
    H7A C7 H7B . . 109.5 ?
    C5 C7 H7C . . 109.5 ?
    H7A C7 H7C . . 109.5 ?
    H7B C7 H7C . . 109.5 ?
    C5 C8 H8A . . 109.5 ?
    C5 C8 H8B . . 109.5 ?
    H8A C8 H8B . . 109.5 ?
    C5 C8 H8C . . 109.5 ?
    H8A C8 H8C . . 109.5 ?
    H8B C8 H8C . . 109.5 ?
    O3 C9 C12 . . 110.6(3) ?
    O3 C9 C11 . . 109.9(3) ?
    C12 C9 C11 . . 110.8(3) ?
    O3 C9 C10 . . 104.5(3) ?
    C12 C9 C10 . . 111.1(3) ?
    C11 C9 C10 . . 109.9(3) ?
    C9 C10 H10A . . 109.5 ?
    C9 C10 H10B . . 109.5 ?
    H10A C10 H10B . . 109.5 ?
    C9 C10 H10C . . 109.5 ?
    H10A C10 H10C . . 109.5 ?
    H10B C10 H10C . . 109.5 ?
    C9 C11 H11A . . 109.5 ?
    C9 C11 H11B . . 109.5 ?
    H11A C11 H11B . . 109.5 ?
    C9 C11 H11C . . 109.5 ?
    H11A C11 H11C . . 109.5 ?
    H11B C11 H11C . . 109.5 ?
    C9 C12 H12A . . 109.5 ?
    C9 C12 H12B . . 109.5 ?
    H12A C12 H12B . . 109.5 ?
    C9 C12 H12C . . 109.5 ?
    H12A C12 H12C . . 109.5 ?
    H12B C12 H12C . . 109.5 ?
    O4 C13 C15 . . 109.9(3) ?
    O4 C13 C14 . . 110.2(3) ?
    C15 C13 C14 . . 111.0(3) ?
    O4 C13 C16 . . 105.5(3) ?
    C15 C13 C16 . . 110.1(3) ?
    C14 C13 C16 . . 110.0(3) ?
    C13 C14 H14A . . 109.5 ?
    C13 C14 H14B . . 109.5 ?
    H14A C14 H14B . . 109.5 ?
    C13 C14 H14C . . 109.5 ?
    H14A C14 H14C . . 109.5 ?
    H14B C14 H14C . . 109.5 ?
    C13 C15 H15A . . 109.5 ?
    C13 C15 H15B . . 109.5 ?
    H15A C15 H15B . . 109.5 ?
    C13 C15 H15C . . 109.5 ?
    H15A C15 H15C . . 109.5 ?
    H15B C15 H15C . . 109.5 ?
    C13 C16 H16A . . 109.5 ?
    C13 C16 H16B . . 109.5 ?
    H16A C16 H16B . . 109.5 ?
    C13 C16 H16C . . 109.5 ?
    H16A C16 H16C . . 109.5 ?
    H16B C16 H16C . . 109.5 ?
    O5 C17 C18 . . 109.3(3) ?
    O5 C17 C20 . . 105.0(3) ?
    C18 C17 C20 . . 110.5(3) ?
    O5 C17 C19 . . 112.1(3) ?
    C18 C17 C19 . . 109.1(3) ?
    C20 C17 C19 . . 110.9(3) ?
    C17 C18 H18A . . 109.5 ?
    C17 C18 H18B . . 109.5 ?
    H18A C18 H18B . . 109.5 ?
    C17 C18 H18C . . 109.5 ?
    H18A C18 H18C . . 109.5 ?
    H18B C18 H18C . . 109.5 ?
    C17 C19 H19A . . 109.5 ?
    C17 C19 H19B . . 109.5 ?
    H19A C19 H19B . . 109.5 ?
    C17 C19 H19C . . 109.5 ?
    H19A C19 H19C . . 109.5 ?
    H19B C19 H19C . . 109.5 ?
    C17 C20 H20A . . 109.5 ?
    C17 C20 H20B . . 109.5 ?
    H20A C20 H20B . . 109.5 ?
    C17 C20 H20C . . 109.5 ?
    H20A C20 H20C . . 109.5 ?
    H20B C20 H20C . . 109.5 ?
    O6 C21 C24 . . 107.9(3) ?
    O6 C21 C22 . . 105.6(3) ?
    C24 C21 C22 . . 111.3(4) ?
    O6 C21 C23 . . 111.1(3) ?
    C24 C21 C23 . . 111.6(4) ?
    C22 C21 C23 . . 109.1(4) ?
    C21 C22 H22A . . 109.5 ?
    C21 C22 H22B . . 109.5 ?
    H22A C22 H22B . . 109.5 ?
    C21 C22 H22C . . 109.5 ?
    H22A C22 H22C . . 109.5 ?
    H22B C22 H22C . . 109.5 ?
    C21 C23 H23A . . 109.5 ?
    C21 C23 H23B . . 109.5 ?
    H23A C23 H23B . . 109.5 ?
    C21 C23 H23C . . 109.5 ?
    H23A C23 H23C . . 109.5 ?
    H23B C23 H23C . . 109.5 ?
    C21 C24 H24A . . 109.5 ?
    C21 C24 H24B . . 109.5 ?
    H24A C24 H24B . . 109.5 ?
    C21 C24 H24C . . 109.5 ?
    H24A C24 H24C . . 109.5 ?
    H24B C24 H24C . . 109.5 ?
    N1 C25 C26 . . 111.9(3) ?
    N1 C25 H25A . . 109.2 ?
    C26 C25 H25A . . 109.2 ?
    N1 C25 H25B . . 109.2 ?
    C26 C25 H25B . . 109.2 ?
    H25A C25 H25B . . 107.9 ?
    C25 C26 C27 . . 113.9(3) ?
    C25 C26 H26A . . 108.8 ?
    C27 C26 H26A . . 108.8 ?
    C25 C26 H26B . . 108.8 ?
    C27 C26 H26B . . 108.8 ?
    H26A C26 H26B . . 107.7 ?
    N2 C27 C26 . . 113.4(3) ?
    N2 C27 H27A . . 108.9 ?
    C26 C27 H27A . . 108.9 ?
    N2 C27 H27B . . 108.9 ?
    C26 C27 H27B . . 108.9 ?
    H27A C27 H27B . . 107.7 ?
    N2 C28 C29 . 3_656 110.4(3) ?
    N2 C28 H28A . . 109.6 ?
    C29 C28 H28A 3_656 . 109.6 ?
    N2 C28 H28B . . 109.6 ?
    C29 C28 H28B 3_656 . 109.6 ?
    H28A C28 H28B . . 108.1 ?
    N2 C29 C28 . 3_656 110.9(3) ?
    N2 C29 H29A . . 109.5 ?
    C28 C29 H29A 3_656 . 109.5 ?
    N2 C29 H29B . . 109.5 ?
    C28 C29 H29B 3_656 . 109.5 ?
    H29A C29 H29B . . 108.1 ?
    N3 C30 C31 . . 114.0(3) ?
    N3 C30 H30A . . 108.7 ?
    C31 C30 H30A . . 108.7 ?
    N3 C30 H30B . . 108.7 ?
    C31 C30 H30B . . 108.7 ?
    H30A C30 H30B . . 107.6 ?
    C32 C31 C30 . . 114.0(3) ?
    C32 C31 H31A . . 108.8 ?
    C30 C31 H31A . . 108.8 ?
    C32 C31 H31B . . 108.8 ?
    C30 C31 H31B . . 108.8 ?
    H31A C31 H31B . . 107.6 ?
    N4 C32 C31 . . 114.9(3) ?
    N4 C32 H32A . . 108.5 ?
    C31 C32 H32A . . 108.5 ?
    N4 C32 H32B . . 108.5 ?
    C31 C32 H32B . . 108.5 ?
    H32A C32 H32B . . 107.5 ?
    N4 C33 C34 . 3_666 111.5(3) ?
    N4 C33 H33A . . 109.3 ?
    C34 C33 H33A 3_666 . 109.3 ?
    N4 C33 H33B . . 109.3 ?
    C34 C33 H33B 3_666 . 109.3 ?
    H33A C33 H33B . . 108 ?
    N4 C34 C33 . 3_666 111.3(3) ?
    N4 C34 H34A . . 109.4 ?
    C33 C34 H34A 3_666 . 109.4 ?
    N4 C34 H34B . . 109.4 ?
    C33 C34 H34B 3_666 . 109.4 ?
    H34A C34 H34B . . 108 ?
    N3 Cd1 N1 . . 99.26(10) ?
    N3 Cd1 S2 . . 109.68(8) ?
    N1 Cd1 S2 . . 111.36(8) ?
    N3 Cd1 S1 . . 107.26(8) ?
    N1 Cd1 S1 . . 106.89(8) ?
    S2 Cd1 S1 . . 120.28(3) ?
    C25 N1 Cd1 . . 117.7(2) ?
    C25 N1 H1A . . 105(2) ?
    Cd1 N1 H1A . . 115(2) ?
    C25 N1 H1B . . 111(3) ?
    Cd1 N1 H1B . . 103(3) ?
    H1A N1 H1B . . 105(4) ?
    C28 N2 C27 . . 110.9(3) ?
    C28 N2 C29 . . 108.4(3) ?
    C27 N2 C29 . . 111.0(3) ?
    C30 N3 Cd1 . . 115.7(2) ?
    C30 N3 H3A . . 111(2) ?
    Cd1 N3 H3A . . 110(2) ?
    C30 N3 H3B . . 112(3) ?
    Cd1 N3 H3B . . 105(3) ?
    H3A N3 H3B . . 102(4) ?
    C33 N4 C34 . . 107.7(3) ?
    C33 N4 C32 . . 109.8(3) ?
    C34 N4 C32 . . 111.5(3) ?
    C1 O1 Si1 . . 132.1(2) ?
    C5 O2 Si1 . . 134.2(2) ?
    C9 O3 Si1 . . 132.0(2) ?
    C13 O4 Si2 . . 134.4(2) ?
    C17 O5 Si2 . . 129.2(2) ?
    C21 O6 Si2 . . 133.8(2) ?
    Si1 S1 Cd1 . . 104.26(5) ?
    Si2 S2 Cd1 . . 110.61(5) ?
    O2 Si1 O1 . . 112.37(13) ?
    O2 Si1 O3 . . 105.53(12) ?
    O1 Si1 O3 . . 102.90(12) ?
    O2 Si1 S1 . . 110.91(10) ?
    O1 Si1 S1 . . 108.96(9) ?
    O3 Si1 S1 . . 115.98(9) ?
    O4 Si2 O6 . . 105.24(13) ?
    O4 Si2 O5 . . 111.65(13) ?
    O6 Si2 O5 . . 102.77(13) ?
    O4 Si2 S2 . . 110.06(10) ?
    O6 Si2 S2 . . 115.55(11) ?
    O5 Si2 S2 . . 111.29(10) ?
loop_
    _geom_torsion_atom_site_label_1
    _geom_torsion_atom_site_label_2
    _geom_torsion_atom_site_label_3
    _geom_torsion_atom_site_label_4
    _geom_torsion_site_symmetry_1
    _geom_torsion_site_symmetry_2
    _geom_torsion_site_symmetry_3
    _geom_torsion_site_symmetry_4
    _geom_torsion
    _geom_torsion_publ_flag
    N1 C25 C26 C27 . . . . -73.5(4) ?
    C25 C26 C27 N2 . . . . 64.1(4) ?
    N3 C30 C31 C32 . . . . -66.8(4) ?
    C30 C31 C32 N4 . . . . 64.0(4) ?
    C26 C25 N1 Cd1 . . . . -77.8(3) ?
    C29 C28 N2 C27 3_656 . . . 179.5(3) ?
    C29 C28 N2 C29 3_656 . . . -58.4(4) ?
    C26 C27 N2 C28 . . . . -161.7(3) ?
    C26 C27 N2 C29 . . . . 77.7(4) ?
    C28 C29 N2 C28 3_656 . . . 58.7(4) ?
    C28 C29 N2 C27 3_656 . . . -179.3(3) ?
    C31 C30 N3 Cd1 . . . . 167.7(2) ?
    C34 C33 N4 C34 3_666 . . . -57.6(4) ?
    C34 C33 N4 C32 3_666 . . . -179.2(3) ?
    C33 C34 N4 C33 3_666 . . . 57.5(4) ?
    C33 C34 N4 C32 3_666 . . . 177.9(3) ?
    C31 C32 N4 C33 . . . . -171.8(3) ?
    C31 C32 N4 C34 . . . . 69.0(4) ?
    C3 C1 O1 Si1 . . . . 43.1(4) ?
    C2 C1 O1 Si1 . . . . -79.6(4) ?
    C4 C1 O1 Si1 . . . . 162.1(2) ?
    C8 C5 O2 Si1 . . . . 160.0(3) ?
    C7 C5 O2 Si1 . . . . -81.5(4) ?
    C6 C5 O2 Si1 . . . . 41.0(5) ?
    C12 C9 O3 Si1 . . . . -50.6(4) ?
    C11 C9 O3 Si1 . . . . 72.0(4) ?
    C10 C9 O3 Si1 . . . . -170.2(2) ?
    C15 C13 O4 Si2 . . . . 80.1(4) ?
    C14 C13 O4 Si2 . . . . -42.6(4) ?
    C16 C13 O4 Si2 . . . . -161.3(3) ?
    C18 C17 O5 Si2 . . . . 84.9(4) ?
    C20 C17 O5 Si2 . . . . -156.6(3) ?
    C19 C17 O5 Si2 . . . . -36.2(4) ?
    C24 C21 O6 Si2 . . . . 87.7(5) ?
    C22 C21 O6 Si2 . . . . -153.3(3) ?
    C23 C21 O6 Si2 . . . . -35.1(5) ?
    C5 O2 Si1 O1 . . . . -87.0(3) ?
    C5 O2 Si1 O3 . . . . 161.6(3) ?
    C5 O2 Si1 S1 . . . . 35.2(3) ?
    C1 O1 Si1 O2 . . . . -60.1(3) ?
    C1 O1 Si1 O3 . . . . 52.9(3) ?
    C1 O1 Si1 S1 . . . . 176.5(2) ?
    C9 O3 Si1 O2 . . . . -44.0(3) ?
    C9 O3 Si1 O1 . . . . -162.0(3) ?
    C9 O3 Si1 S1 . . . . 79.2(3) ?
    C13 O4 Si2 O6 . . . . -172.1(3) ?
    C13 O4 Si2 O5 . . . . 77.1(3) ?
    C13 O4 Si2 S2 . . . . -47.0(3) ?
    C21 O6 Si2 O4 . . . . 72.9(3) ?
    C21 O6 Si2 O5 . . . . -170.2(3) ?
    C21 O6 Si2 S2 . . . . -48.8(3) ?
    C17 O5 Si2 O4 . . . . 61.8(3) ?
    C17 O5 Si2 O6 . . . . -50.5(3) ?
    C17 O5 Si2 S2 . . . . -174.8(2) ?
loop_
    _geom_hbond_atom_site_label_D
    _geom_hbond_atom_site_label_H
    _geom_hbond_atom_site_label_A
    _geom_hbond_site_symmetry_A
    _geom_hbond_distance_DH
    _geom_hbond_distance_HA
    _geom_hbond_distance_DA
    _geom_hbond_angle_DHA
    _geom_hbond_publ_flag
    N1 H1A N2 . 0.90(4) 2.24(4) 2.977(4) 139(3) yes
    N3 H3A N4 . 0.96(4) 2.23(4) 2.996(4) 136(3) yes
    N3 H3B O5 . 0.90(5) 2.42(5) 3.256(4) 154(4) yes
    N1 H1B O3 . 0.85(4) 2.39(4) 3.200(4) 160(3) yes
    N1 H1A N2 . 0.90(4) 2.24(4) 2.977(4) 139(3) yes
    N3 H3A N4 . 0.96(4) 2.23(4) 2.996(4) 136(3) yes
    N3 H3B O5 . 0.90(5) 2.42(5) 3.256(4) 154(4) yes
    N1 H1B O3 . 0.85(4) 2.39(4) 3.200(4) 160(3) yes
_shelx_hkl_file
;
 -22   3  13    5.18    4.93   0
 -21  -2  16   -1.26    4.47   0
 -21   1  13   10.92    4.83   0
 -21   2  12    1.85    3.84   0
 -21   4  11    2.52    3.99   0
 -21   6  10   12.36    4.10   0
 -20  -4  17    6.66    4.66   0
 -20  -2  14   -1.87    3.69   0
 -20  -1  13    1.03    3.74   0
 -20   2  11    2.88    3.36   0
 -20   6   9   30.52    4.00   0
 -20  10   8    1.96    3.58   0
 -19  -5  17    1.90    4.52   0
 -19  -4  15   44.95    4.02   0
 -19  -3  14    7.97    4.02   0
 -19  -2  13    3.28    3.34   0
 -19  -1  12   -1.37    3.76   0
 -19   0  11  141.27    4.70   0
 -19   3   9   15.02    3.10   0
 -19   9   7   10.85    3.17   0
 -19  10   7    0.76    3.37   0
 -18  -6  17   50.16    4.82   0
 -18  -5  15    6.71    3.53   0
 -18  -4  14   49.06    3.87   0
 -18   0  10  132.20    3.71   0
 -18   1   9   -0.40    2.65   0
 -18   3   8   21.57    2.81   0
 -18   5   7   21.16    3.18   0
 -18   9   6    3.98    2.86   0
 -17  -8  20   11.44    4.95   0
 -17  -5  14   27.23    3.56   0
 -17   1   8   -0.62    2.63   0
 -17   3   7    3.65    2.58   0
 -17   5   6   48.90    2.76   0
 -17   9   5   10.41    2.34   0
 -17  10   5   -0.50    2.54   0
 -16  -8  18    0.45    3.75   0
 -16  -7  16   10.36    3.73   0
 -16  -6  14   31.77    3.46   0
 -16   1   7    2.70    2.25   0
 -16   3   6   14.15    2.36   0
 -16  10   4    5.08    2.22   0
 -16  11   4    0.39    2.33   0
 -16  14   4   13.23    2.54   0
 -16  15   4    6.73    2.48   0
 -15  -9  20   -0.10    4.36   0
 -15  -6  13   39.58    3.01   0
 -15   0   7   91.23    2.63   0
 -15   6   4  103.83    2.41   0
 -14  -9  18    0.38    3.34   0
 -14  -6  12   18.49    2.60   0
 -14   0   6   64.59    2.40   0
 -14   7   3   39.67    2.05   0
 -13 -10  20   13.36    3.77   0
 -13 -10  21    5.60    4.48   0
 -13  -9  17    7.55    2.89   0
 -13  -8  14   30.88    2.29   0
 -13  -6  11   30.72    2.50   0
 -13  -1   6    1.47    1.79   0
 -13   2   4  125.74    2.33   0
 -13   8   2   32.72    1.89   0
 -12 -10  19    2.71    3.79   0
 -12  -6  10  128.40    2.75   0
 -12  -2   6   14.56    1.65   0
 -12  10   1  157.00    2.05   0
 -11 -10  18   -0.89    2.96   0
 -10 -10  17    3.80    2.97   0
 -10  -9  14    0.07    2.05   0
 -10  -7  10  170.60    2.78   0
  -9 -11  21    0.99    3.19   0
  -9 -10  16    1.47    2.18   0
  -9  -9  13   57.91    2.26   0
  -9  -8  11   53.28    2.24   0
  -9  -2   4  378.89    2.70   0
  -9   1   2   14.12    1.12   0
  -9   6   0  174.91    1.65   0
  -8 -11  20    0.96    2.94   0
  -8 -11  21   65.87    3.77   0
  -8 -10  15   49.47    2.30   0
  -8  -7   9   76.06    1.86   0
  -8   2   1    2.72    0.81   0
  -7 -11  19    1.36    2.46   0
  -7 -11  20   61.17    3.15   0
  -7 -11  21    4.60    2.94   0
  -7  -9  12   74.73    2.10   0
  -7  -8  10  127.33    2.14   0
  -7  -6   7   21.28    1.30   0
  -7  -2   3  208.70    1.67   0
  -6 -11  19   64.04    2.70   0
  -6 -11  20    0.96    2.62   0
  -6 -11  21    9.65    2.78   0
  -6 -10  14   24.75    1.81   0
  -6  17  -2   80.20    1.01   0
  -5 -11  19    1.74    2.07   0
  -5 -11  20   35.85    2.50   0
  -5 -11  21    2.41    2.35   0
  -5 -10  14  232.77    2.89   0
  -5  -4   4   19.80    0.74   0
  -4 -10  14   11.93    1.54   0
  -4  -2   2  410.78    1.70   0
  -3  -8   9  269.98    1.98   0
  -2 -10  15    9.55    1.30   0
  -2  21  -2   78.04    2.64   0
  -1 -10  16   92.30    1.67   0
   0  -6   6  346.25    1.32   0
   0  19  -3    6.98    2.15   0
   1  -8  10  356.19    1.42   0
   1  19  -3  107.30    2.65   0
   2  -9  20    0.01    1.08   0
   2  13  -4   33.74    1.45   0
   2  19  -3    5.68    2.06   0
   3  19  -3   12.05    2.34   0
   4   7  -3  190.65    1.76   0
   4  18  -3    1.42    2.29   0
   4  21  -2   28.42    3.21   0
   5   1   0    7.53    0.70   0
   5  18  -3   -0.21    2.30   0
   6  -2   3    1.76    0.76   0
   6  -1   2  637.29    2.38   0
   6   9  -3  488.81    3.17   0
   6  16  -3  175.23    2.99   0
   6  17  -3   79.33    2.82   0
   6  20  -2   15.49    3.56   0
   6  22  -1   -0.57    4.21   0
   7  -6  12   77.01    1.33   0
   7  -3   5  308.89    1.89   0
   7   4  -1  734.34    3.33   0
   7  10  -3   83.99    2.05   0
   7  11  -3   20.79    1.95   0
   7  12  -3   27.09    2.05   0
   7  13  -3   62.07    2.32   0
   7  14  -3   10.23    2.24   0
   7  15  -3    8.86    2.37   0
   7  19  -2   27.81    3.68   0
   7  21  -1   -0.92    4.13   0
   8  -5  11    7.38    1.30   0
   8  -4   8    5.71    1.11   0
   8   3   0  319.11    2.41   0
   8   5  -1  186.70    2.13   0
   8   8  -2  148.97    2.03   0
   8  17  -2   29.54    2.88   0
   8  18  -2   50.16    3.20   0
   8  20  -1   30.64    3.99   0
   9  -2   6   10.98    1.16   0
   9   4   0  200.98    2.26   0
   9  10  -2   55.05    2.24   0
   9  11  -2  166.51    2.90   0
   9  12  -2   95.24    2.28   0
   9  13  -2  216.93    3.09   0
   9  14  -2   22.01    2.66   0
   9  15  -2   37.73    2.90   0
   9  16  -2   26.42    2.86   0
   9  19  -1   76.65    4.21   0
  10  -3  10   22.32    1.80   0
  10  -1   6  113.63    1.91   0
  10   4   1   79.60    2.16   0
  10   6   0  178.35    2.31   0
  10   8  -1   39.74    1.99   0
  10   9  -1   68.33    1.89   0
  10  16  -1   42.43    2.96   0
  10  17  -1    3.30    3.81   0
  10  19   0   17.67    3.45   0
  10  20   0   38.59    4.39   0
  11  -2  11    0.98    2.33   0
  11  -1   8    7.95    1.79   0
  11   0   6    1.31    1.58   0
  11   4   2  229.74    3.13   0
  11   8   0  205.43    3.12   0
  11  13  -1   59.19    2.95   0
  11  17   0    7.75    3.86   0
  11  18   0   45.67    4.52   0
  12  -1  12   17.70    2.87   0
  12  -1  13    3.17    3.02   0
  12  -1  14   25.00    3.41   0
  12   0   9    0.58    2.08   0
  12   2   5   42.86    2.08   0
  12   3   4   66.70    2.54   0
  12   4   3    3.98    1.93   0
  12   6   2   57.45    2.40   0
  12   8   1  168.68    3.39   0
  12  12   0    4.81    2.81   0
  12  13   0   15.80    3.11   0
  12  14   0    5.60    3.24   0
  12  17   1   48.42    4.96   0
  12  18   1   15.20    4.75   0
  13   1  10    1.27    3.14   0
  13   1  11    5.98    3.01   0
  13   2   8    3.06    2.67   0
  13   3   6    0.80    2.45   0
  13   4   5   31.30    2.68   0
  13   5   4   22.93    2.78   0
  13   7   3    8.86    2.17   0
  13   8   2    7.31    2.72   0
  13   9   2  250.60    4.34   0
  13  16   2   16.77    4.76   0
  13  17   2   32.19    5.45   0
  14   3  10   18.59    3.74   0
  14   3  11   12.91    3.58   0
  14   4   8    7.87    3.40   0
  14   5   6   12.83    2.69   0
  14   6   5    3.21    2.72   0
  14   7   5    9.19    3.09   0
  14   8   4    5.84    3.46   0
  14  10   3    7.68    3.50   0
  14  11   3   30.40    3.97   0
  14  12   3   32.70    4.10   0
  14  13   3    8.58    4.09   0
  14  14   3   15.89    4.46   0
  14  15   3    8.53    4.74   0
  15   6   9   14.20    4.24   0
  15   7   8   16.35    4.38   0
  15   8   7    1.65    4.22   0
  15   9   6   53.88    4.62   0
  15  10   6    8.22    4.33   0
  15  11   5    9.06    4.70   0
  15  12   5    3.80    5.00   0
 -21  -1  15    2.07    3.52   0
 -21   0  14   -0.44    3.48   0
 -21   3  12   13.43    3.84   0
 -21   5  11    2.29    4.09   0
 -21   7  10    7.03    3.75   0
 -21   8  10    0.96    4.08   0
 -20  -4  18   32.56    4.90   0
 -20  -3  16   34.97    4.76   0
 -20  -2  15    1.27    4.27   0
 -20  -1  14    1.05    3.62   0
 -20   0  13    3.27    3.74   0
 -20   1  12    3.73    4.00   0
 -20   4  10   12.28    3.40   0
 -20   7   9    8.22    3.52   0
 -19  -5  18   11.73    4.40   0
 -19  -4  16    5.87    4.20   0
 -19   2  10   23.85    3.54   0
 -19   4   9   11.68    3.14   0
 -19   6   8   27.23    3.41   0
 -19  11   7    0.10    3.09   0
 -19  12   7   -0.75    3.47   0
 -18  -6  18   12.84    4.74   0
 -18  -5  16   -1.63    3.95   0
 -18  -3  13   89.80    3.86   0
 -18  -2  12    9.91    3.35   0
 -18  -1  11   23.02    3.14   0
 -18   2   9   25.02    2.80   0
 -18   6   7    6.96    2.84   0
 -18  10   6   32.52    2.93   0
 -18  11   6   -1.41    2.95   0
 -18  12   6    0.00    3.03   0
 -18  13   6   -1.65    3.02   0
 -17  -7  18   50.11    3.79   0
 -17  -6  16   38.48    3.80   0
 -17  -4  13   80.22    3.80   0
 -17  -3  12   56.69    3.29   0
 -17  -2  11    7.69    2.64   0
 -17  -1  10   21.59    2.97   0
 -17   0   9    6.84    2.18   0
 -17   6   6    0.86    2.31   0
 -17  11   5    3.85    2.30   0
 -17  12   5    0.04    2.49   0
 -17  13   5   -0.56    2.52   0
 -17  14   5    1.76    2.67   0
 -16  -8  20   -0.22    3.87   0
 -16  -7  17   40.03    3.92   0
 -16  -6  15   28.52    3.23   0
 -16  -5  13    5.77    2.26   0
 -16  -4  12   29.40    2.91   0
 -16  -1   9    1.12    2.58   0
 -16   0   8   17.36    2.35   0
 -16   6   5  144.10    2.94   0
 -16  12   4   -0.37    1.91   0
 -16  13   4    2.59    2.29   0
 -15  -9  21   -0.43    3.97   0
 -15  -8  18    4.62    3.33   0
 -15  -7  15    0.79    2.44   0
 -15  -5  12   14.92    2.63   0
 -15  -1   8   24.46    2.44   0
 -15   2   6   36.80    2.32   0
 -15   4   5  171.42    2.99   0
 -15   7   4    2.84    2.05   0
 -14  -9  19    6.42    3.69   0
 -14  -8  16    3.98    3.04   0
 -14  -7  14   11.95    3.00   0
 -14  -5  11   47.61    2.75   0
 -14  -1   7   15.59    2.14   0
 -14   2   5   12.53    1.99   0
 -14   4   4  268.67    2.96   0
 -13  -9  18   34.25    3.42   0
 -13  -7  13   43.68    2.88   0
 -13  -5  10   44.10    2.33   0
 -13  -2   7   23.85    1.90   0
 -13   5   3  133.28    2.21   0
 -12 -10  20   12.51    3.76   0
 -12 -10  21    1.97    3.53   0
 -12  -9  16    1.72    2.63   0
 -12  -8  14  115.01    3.30   0
 -12  -7  12   11.79    2.29   0
 -12   1   4   90.86    1.72   0
 -12   3   3   59.05    1.73   0
 -12  11   1    4.10    1.34   0
 -12  12   1   50.75    1.59   0
 -12  14   1   28.48    1.40   0
 -11 -10  19    1.44    3.24   0
 -11  -9  15   29.45    2.62   0
 -11  -8  13   16.08    2.31   0
 -11  -7  11   14.97    1.64   0
 -11   0   4    4.62    1.41   0
 -11   4   2   19.40    1.28   0
 -11   7   1    2.19    1.24   0
 -10 -10  18    0.09    3.10   0
 -10  -8  12    3.96    1.89   0
 -10  -6   9  147.68    2.44   0
 -10  -1   4   99.26    1.55   0
 -10   5   1   78.34    1.49   0
 -10   9   0    0.89    0.93   0
  -9 -10  17    1.45    2.55   0
  -9  -5   7  342.35    2.68   0
  -9  -4   6  289.35    2.53   0
  -9  -3   5  120.28    1.68   0
  -8 -10  16   14.88    2.30   0
  -8  -9  13  120.98    2.55   0
  -8  -8  11  146.39    2.44   0
  -8  -1   3    7.53    1.00   0
  -7 -10  15   39.20    2.11   0
  -7  -5   6   36.46    1.05   0
  -7  -4   5   51.30    1.36   0
  -7  -3   4  143.84    1.49   0
  -6 -10  15   84.63    2.37   0
  -6  -9  12   68.70    1.74   0
  -6  -8  10    0.69    1.21   0
  -6  -1   2 1451.89    3.65   0
  -6   5  -1   33.75    0.68   0
  -6  21  -1   -0.63    1.38   0
  -5 -10  15   18.26    1.98   0
  -5  -7   8   45.56    1.28   0
  -5   0   1 2302.66    4.00   0
  -5   4  -1  440.94    1.42   0
  -5  19  -2   15.97    1.31   0
  -5  22  -1   78.19    2.21   0
  -4  -5   5  210.33    1.57   0
  -4  -4   4 1133.62    3.18   0
  -4  -3   3   23.97    0.70   0
  -4  15  -3   10.87    0.78   0
  -4  20  -2  103.21    1.97   0
  -3  -6   6  600.16    2.37   0
  -3  17  -3    7.19    1.15   0
  -3  21  -2    1.23    1.93   0
  -2  -6   6  220.88    1.40   0
  -2  18  -3   20.74    1.48   0
  -1 -10  17   -0.67    1.30   0
  -1 -10  21    0.47    1.75   0
  -1  19  -3   48.75    2.08   0
  -1  22  -2    4.31    2.53   0
   0  13  -4    9.28    1.08   0
   0  22  -2   82.29    2.99   0
   1  -7   8  576.17    1.52   0
   1  11  -4  456.87    2.40   0
   1  12  -4    2.88    0.94   0
   1  13  -4  386.44    2.42   0
   1  14  -4   97.95    1.65   0
   1  15  -4  523.82    3.22   0
   1  22  -2    5.90    2.83   0
   2  -9  16   32.67    0.97   0
   2  -9  19    8.64    1.15   0
   2  -8  11  230.51    1.05   0
   2   6  -3  451.26    1.88   0
   2  11  -4   30.83    1.10   0
   2  12  -4   15.29    1.13   0
   2  14  -4   11.23    1.29   0
   2  15  -4    0.63    1.37   0
   2  20  -3   15.94    2.67   0
   2  22  -2   45.27    3.30   0
   3   6  -3  348.89    1.87   0
   3  11  -4  133.29    1.70   0
   3  12  -4  171.17    1.96   0
   3  13  -4   18.07    1.38   0
   3  14  -4  111.41    1.90   0
   3  15  -4   57.47    1.80   0
   3  22  -2    5.98    3.12   0
   4   2  -1   14.33    0.65   0
   4   4  -2  391.84    1.89   0
   4  12  -4   33.20    1.46   0
   4  13  -4   13.73    1.46   0
   4  14  -4   66.98    1.89   0
   4  19  -3    2.00    2.50   0
   4  22  -2    3.26    3.42   0
   5   7  -3  225.70    1.99   0
   5  19  -3   84.10    2.96   0
   5  21  -2    6.78    3.29   0
   6   0   1    0.81    0.66   0
   6   3  -1    2.82    0.65   0
   6   5  -2  155.22    1.71   0
   6   8  -3  179.36    2.08   0
   6  18  -3   23.39    3.05   0
   6  21  -2   48.43    3.56   0
   7   2   0    4.86    1.03   0
   7   6  -2  924.86    3.85   0
   7   9  -3   83.47    1.96   0
   7  16  -3   32.01    2.70   0
   7  17  -3   46.93    2.75   0
   7  20  -2   13.12    3.81   0
   8  -3   6   15.20    0.96   0
   8   7  -2   48.80    1.69   0
   8  11  -3   39.87    1.99   0
   8  12  -3  540.65    4.14   0
   8  13  -3   14.80    2.22   0
   8  14  -3  314.48    3.75   0
   8  15  -3    5.73    2.29   0
   8  19  -2   15.36    3.53   0
   8  21  -1    4.26    4.32   0
   9  -4  10   40.64    1.58   0
   9   0   3  128.82    1.74   0
   9   1   2    3.78    1.16   0
   9   6  -1   22.84    1.21   0
   9   9  -2  222.35    2.60   0
   9  17  -2   23.64    3.31   0
   9  20  -1    5.32    4.10   0
  10  -2   7    4.78    1.58   0
  10   0   4   17.36    1.47   0
  10   1   3    4.73    1.47   0
  10   2   2  240.75    2.56   0
  10   5   0  150.11    2.36   0
  10   7  -1   92.71    2.23   0
  10  11  -2   14.81    2.13   0
  10  12  -2    5.27    2.44   0
  10  13  -2   44.57    2.89   0
  10  14  -2    2.66    2.80   0
  10  18  -1   -3.04    3.93   0
  11  -2  10    1.19    1.87   0
  11   2   3  166.67    2.47   0
  11   5   1   37.80    2.07   0
  11   7   0   25.44    1.98   0
  11  10  -1   33.61    2.53   0
  11  11  -1   40.32    2.62   0
  11  12  -1    5.21    1.97   0
  11  14  -1   11.75    2.34   0
  11  15  -1   25.02    3.60   0
  11  16  -1   24.40    3.88   0
  11  19   0   -3.57    4.81   0
  12  -1  11    2.88    2.29   0
  12   0   8   88.22    2.62   0
  12   1   6   58.80    2.15   0
  12   5   2  110.22    2.74   0
  12   7   1   53.01    2.78   0
  12   9   0   26.24    2.45   0
  12  10   0    9.72    2.64   0
  12  11   0   52.74    2.39   0
  12  15   0    1.44    3.39   0
  12  16   0   -0.07    3.97   0
  13   1   9   76.27    2.93   0
  13   2   7   56.84    2.80   0
  13   6   3   28.74    2.15   0
  13   7   2   64.82    2.93   0
  13  10   1    5.02    2.95   0
  13  11   1    3.97    3.07   0
  13  12   1    7.62    2.28   0
  13  13   1   12.18    2.67   0
  13  14   1    1.92    3.35   0
  13  15   1    2.80    4.20   0
  13  16   1    0.56    4.44   0
  14   2  11    9.16    3.77   0
  14   3   8   34.89    3.34   0
  14   3   9    1.17    3.18   0
  14   4   7   13.22    3.19   0
  14   7   4    3.02    2.95   0
  14   8   3   15.33    2.87   0
  14   9   3   17.70    3.49   0
  14  11   2    2.90    3.30   0
  14  12   2    1.96    3.81   0
  14  13   2   -0.74    4.03   0
  14  14   2    6.38    3.85   0
  15   5   9    3.04    3.99   0
  15   6   7   26.60    3.60   0
  15   6   8   14.86    4.18   0
  15   7   6   21.19    3.25   0
  15   7   7   26.31    3.71   0
  15   8   6    6.57    3.68   0
  15   9   5    8.92    4.21   0
  15  10   5    3.97    4.08   0
  15  11   4   26.23    4.28   0
  15  12   4    7.94    4.61   0
  15  13   4   19.70    5.11   0
 -21  -2  17   -0.49    4.38   0
 -21  -1  16   -0.57    4.81   0
 -21   0  15   14.81    4.85   0
 -21   1  14    1.72    4.52   0
 -21   2  13   22.48    4.06   0
 -21   4  12   -0.66    3.72   0
 -21   6  11    3.98    4.10   0
 -20  -3  17   -0.72    4.33   0
 -20   3  11    7.20    3.37   0
 -20   5  10    6.95    3.75   0
 -20   8   9   12.54    3.68   0
 -19  -5  19   23.66    4.86   0
 -19  -4  17   71.85    4.75   0
 -19  -3  15    3.84    3.61   0
 -19  -2  14    1.29    3.70   0
 -19  -1  13   41.27    4.07   0
 -19   0  12    2.77    3.51   0
 -19   1  11   23.46    3.28   0
 -19   3  10    2.86    2.97   0
 -19   7   8   11.53    3.10   0
 -18  -6  19    2.61    4.81   0
 -18  -5  17    6.75    3.96   0
 -18  -4  15   23.07    3.80   0
 -18  -3  14   33.15    3.46   0
 -18   1  10   57.17    3.33   0
 -18   4   8   -0.12    2.45   0
 -18   7   7   44.87    3.02   0
 -17  -7  19   16.20    3.64   0
 -17  -7  20   17.22    4.49   0
 -17  -6  17    8.90    3.91   0
 -17  -5  15    7.74    3.26   0
 -17   2   8    4.07    1.97   0
 -17   4   7   43.86    2.73   0
 -17   7   6   47.50    2.68   0
 -16  -5  14   15.53    2.94   0
 -16  -3  11    8.49    1.95   0
 -16  -2  10    4.20    1.87   0
 -16   2   7    8.47    2.14   0
 -16   4   6  131.74    2.75   0
 -16   7   5   -2.22    2.03   0
 -15  -8  19   18.03    3.91   0
 -15  -7  16    8.27    3.60   0
 -15  -6  14    7.82    2.95   0
 -15  -4  11    9.45    1.90   0
 -15  -3  10   11.13    2.25   0
 -15  -2   9    4.91    2.23   0
 -14  -9  20   11.05    3.77   0
 -14  -9  21   20.72    4.42   0
 -14  -8  17   25.72    3.53   0
 -14  -7  15    2.83    2.59   0
 -14  -6  13   16.46    2.66   0
 -14  -4  10   95.06    2.30   0
 -14  -3   9   25.31    2.05   0
 -14  -2   8   27.69    1.78   0
 -14   1   6  276.13    3.35   0
 -14   5   4   44.97    1.96   0
 -14   8   3  142.84    2.40   0
 -13  -9  19    5.77    3.60   0
 -13  -8  16   55.66    3.10   0
 -13  -6  12   46.64    2.66   0
 -13   1   5   79.76    2.13   0
 -13   3   4   15.38    1.72   0
 -13   9   2   52.39    1.69   0
 -13  16   2   13.11    1.60   0
 -12  -9  17   61.53    3.26   0
 -12  -6  11   64.32    2.51   0
 -12   0   5    4.04    1.61   0
 -12   6   2   21.62    1.27   0
 -12  13   1    0.66    1.18   0
 -11 -10  20   11.07    3.50   0
 -11 -10  21    5.70    3.71   0
 -11  -9  16   11.53    2.82   0
 -11  -6  10   20.92    2.00   0
 -11  -1   5   93.52    1.89   0
 -11   2   3    5.88    1.42   0
 -10 -10  19   25.92    3.04   0
 -10  -9  15    0.51    2.18   0
 -10  -7  11   25.84    2.16   0
 -10  -2   5  300.79    2.55   0
 -10   1   3   41.49    1.37   0
 -10  16   0   38.96    1.00   0
  -9 -10  18    6.30    2.72   0
  -9  -9  14   16.92    2.20   0
  -9  -8  12  296.73    3.31   0
  -9  -7  10  141.78    2.14   0
  -9   0   3  144.00    1.71   0
  -8 -10  17   20.75    2.28   0
  -8   5   0   69.02    1.11   0
  -7 -10  16   30.55    2.20   0
  -7  -9  13    7.48    1.66   0
  -7   0   2    2.72    0.85   0
  -7  20  -1   10.73    0.97   0
  -6 -10  16    0.29    2.13   0
  -6  -6   7  138.00    1.54   0
  -6  -2   3   69.08    1.11   0
  -5  -9  12   72.73    1.72   0
  -4 -10  15  130.66    2.26   0
  -4  -9  12   45.93    1.37   0
  -4  -7   8  596.43    2.74   0
  -4   6  -2  465.91    0.82   0
  -4  16  -3   87.35    1.19   0
  -3  -9  12   28.94    1.46   0
  -3  -5   5  406.86    1.87   0
  -3  -2   2   39.11    0.63   0
  -2 -10  16   21.81    1.49   0
  -2  19  -3   10.32    1.64   0
  -2  22  -2    8.80    2.55   0
  -1 -10  18   40.48    1.69   0
  -1 -10  19    2.43    1.63   0
  -1 -10  20    1.15    1.73   0
   0  -8  10    9.04    0.75   0
   0  11  -4   -0.09    0.84   0
   0  12  -4   29.61    0.97   0
   0  14  -4   29.36    1.22   0
   0  15  -4  120.45    1.89   0
   0  20  -3   42.98    2.40   0
   1  -9  14   43.81    1.00   0
   1  10  -4    6.26    0.92   0
   1  16  -4   85.94    2.08   0
   1  20  -3   54.23    2.51   0
   2  -9  17   45.16    1.19   0
   2  -9  18   54.07    1.27   0
   2   0   0  472.09    1.14   0
   2  10  -4   47.80    1.14   0
   2  16  -4   17.74    1.64   0
   3  10  -4  330.18    2.19   0
   3  16  -4  152.29    2.46   0
   3  20  -3   37.26    2.69   0
   4  -3   3  437.07    1.32   0
   4  -2   2  314.44    1.20   0
   4   6  -3  327.93    1.99   0
   4  10  -4   44.16    1.32   0
   4  11  -4   41.36    1.34   0
   4  15  -4   19.13    1.70   0
   4  16  -4   86.43    2.27   0
   4  20  -3    1.15    2.67   0
   5   4  -2   80.23    1.18   0
   5  11  -4   71.68    1.74   0
   5  12  -4    8.71    1.51   0
   5  13  -4   68.61    1.98   0
   5  14  -4    6.98    1.81   0
   5  15  -4  135.99    2.53   0
   5  22  -2    1.51    3.46   0
   6  -3   4  677.57    2.27   0
   6   7  -3  250.69    2.16   0
   6  19  -3    5.68    2.94   0
   7   8  -3   57.01    1.65   0
   7  18  -3   57.99    3.22   0
   7  21  -2    1.08    3.74   0
   8  -5  10  190.68    1.81   0
   8  -1   3    0.04    0.88   0
   8   0   2   52.69    1.24   0
   8   1   1    1.94    1.02   0
   8   4  -1   14.05    1.26   0
   8   6  -2  352.66    2.73   0
   8  10  -3  572.16    3.93   0
   8  16  -3   66.90    3.09   0
   8  17  -3   15.06    2.60   0
   8  20  -2  117.11    4.58   0
   9  -3   7    1.07    1.23   0
   9  -1   4    0.46    1.08   0
   9   2   1  165.06    2.04   0
   9   5  -1  120.19    2.00   0
   9   8  -2    0.25    1.16   0
   9  13  -3   34.54    2.25   0
   9  18  -2    3.49    2.97   0
   9  19  -2   -0.94    3.26   0
  10  -4  14    0.71    2.05   0
  10  -4  15    6.98    2.24   0
  10  -3   9    1.81    1.63   0
  10  -1   5   38.67    1.43   0
  10   3   1    7.16    1.59   0
  10  10  -2    2.22    1.95   0
  10  15  -2   96.46    2.88   0
  10  16  -2   20.94    3.32   0
  10  17  -2   48.67    3.41   0
  10  19  -1    4.41    3.70   0
  10  20  -1    4.76    4.01   0
  11  -2   9  104.52    2.43   0
  11  -1   7   31.56    1.80   0
  11   0   5   68.56    1.91   0
  11   1   4   17.64    1.77   0
  11   3   2  117.96    2.42   0
  11   4   1  323.44    3.17   0
  11   6   0  189.98    2.82   0
  11   8  -1  107.37    2.40   0
  11   9  -1   15.33    1.58   0
  11  17  -1    2.68    3.68   0
  11  18  -1   47.03    4.09   0
  12  -1  10   21.40    2.38   0
  12   0   7   -0.80    1.81   0
  12   2   4   84.49    2.35   0
  12   3   3    3.89    1.98   0
  12   6   1   94.76    2.64   0
  12   8   0   90.72    2.72   0
  12  12  -1   70.40    2.97   0
  12  13  -1    4.23    2.85   0
  12  14  -1   34.44    3.12   0
  12  17   0   14.45    3.37   0
  12  18   0    1.52    4.78   0
  13   0  11   10.42    3.05   0
  13   0  12    2.80    3.00   0
  13   0  13   63.47    3.61   0
  13   1   8    3.02    2.34   0
  13   2   6    0.88    2.19   0
  13   3   5   27.60    2.38   0
  13   4   4    3.58    2.33   0
  13   5   3   25.09    2.55   0
  13   6   2    6.88    2.31   0
  13   8   1    3.99    2.66   0
  13   9   1   63.78    2.46   0
  13  12   0   46.85    3.23   0
  13  13   0   71.42    3.76   0
  13  14   0   17.21    3.42   0
  13  17   1    5.05    4.41   0
  14   2   9    4.23    3.00   0
  14   2  10   62.23    3.49   0
  14   3   7    1.39    2.74   0
  14   4   6   10.01    2.96   0
  14   5   5    2.08    2.54   0
  14   6   4   -0.24    2.76   0
  14   7   3    1.06    2.87   0
  14   9   2   17.23    3.36   0
  14  10   2   -0.67    3.19   0
  14  15   2    4.65    3.43   0
  14  16   2    2.98    4.88   0
  15   4  10   10.55    3.94   0
  15   5   8    7.12    3.83   0
  15   6   6   29.97    3.27   0
  15   7   5   18.82    3.23   0
  15   8   5   12.59    3.48   0
  15   9   4   77.55    4.55   0
  15  10   4   21.27    3.97   0
  15  11   3    3.23    3.73   0
  15  12   3   16.85    4.52   0
  15  13   3   12.80    4.54   0
  15  14   3   48.14    5.20   0
 -21  -1  17   22.86    4.82   0
 -21   3  13    3.81    4.14   0
 -21   7  11    2.04    4.36   0
 -20  -3  18    2.88    4.25   0
 -20  -2  16   -0.59    3.83   0
 -20  -1  15    1.67    4.31   0
 -20   0  14   -0.36    4.01   0
 -20   1  13    3.13    4.06   0
 -20   2  12   17.69    3.10   0
 -20   4  11   14.31    3.62   0
 -20   6  10    3.40    3.66   0
 -20   9   9   26.65    3.52   0
 -20  10   9    2.52    3.59   0
 -19  -3  16    0.34    3.83   0
 -19   2  11   41.86    3.41   0
 -19   5   9    4.78    3.00   0
 -19   8   8   28.93    3.26   0
 -19   9   8   50.57    3.78   0
 -18  -6  20   -1.07    4.84   0
 -18  -5  18   12.47    3.98   0
 -18  -4  16   34.90    3.74   0
 -18  -2  13    2.56    3.35   0
 -18  -1  12  257.41    4.86   0
 -18   0  11    1.26    2.83   0
 -18   3   9    5.85    2.79   0
 -18   5   8    8.92    2.78   0
 -18   8   7    4.68    2.53   0
 -17  -6  18    2.24    4.21   0
 -17  -5  16    2.22    3.53   0
 -17  -4  14   64.81    3.03   0
 -17  -3  13  134.74    4.03   0
 -17  -2  12    4.99    2.78   0
 -17   0  10   -0.62    2.76   0
 -17   1   9   28.60    2.23   0
 -17   3   8    6.14    2.64   0
 -17   5   7    0.92    2.55   0
 -17   8   6    9.15    2.27   0
 -16  -7  19    8.54    4.00   0
 -16  -6  16    6.33    3.30   0
 -16  -4  13   46.83    3.15   0
 -16   1   8  137.24    3.03   0
 -16   3   7   10.20    2.10   0
 -16   5   6   14.11    2.15   0
 -16   8   5  106.08    2.73   0
 -15  -8  20   18.46    4.13   0
 -15  -7  17    4.19    3.57   0
 -15  -6  15   25.82    3.11   0
 -15  -5  13   32.79    2.84   0
 -15   1   7  289.65    3.36   0
 -15   3   6   41.08    2.27   0
 -15   5   5    6.48    1.92   0
 -15   8   4  193.64    2.95   0
 -14  -8  18    6.80    3.29   0
 -14  -5  12    9.56    2.41   0
 -14   0   7    0.34    1.82   0
 -14   3   5    2.47    1.80   0
 -14   9   3    6.53    1.58   0
 -14  17   3    0.23    1.64   0
 -13  -9  20   14.74    4.03   0
 -13  -9  21    9.01    4.15   0
 -13  -7  14   61.00    2.91   0
 -13  -5  11   14.85    2.18   0
 -13   0   6    5.33    1.75   0
 -13   6   3  214.55    2.38   0
 -13  10   2  145.45    2.09   0
 -13  11   2   36.60    1.58   0
 -13  15   2    0.24    1.46   0
 -12  -9  18    5.74    3.25   0
 -12  -8  15  196.37    3.74   0
 -12  -7  13  183.80    3.36   0
 -12  -1   6   27.68    1.72   0
 -12   2   4   36.96    1.66   0
 -12   4   3  210.66    2.31   0
 -11 -10  22   32.46    3.71   0
 -11  -9  17   21.87    2.85   0
 -11  -8  14  148.13    3.36   0
 -11  -7  12   55.44    2.31   0
 -11  -2   6    9.99    1.48   0
 -11   8   1   84.10    1.65   0
 -11  18   1   25.88    1.16   0
 -10 -10  20    0.37    2.86   0
 -10 -10  21   53.69    3.76   0
 -10 -10  22    0.68    3.49   0
 -10  -9  16   10.30    2.41   0
 -10  -8  13  168.82    2.91   0
 -10   3   2  175.43    1.86   0
 -10  10   0    2.57    0.92   0
  -9 -10  19   -0.09    2.51   0
  -9  -9  15    2.44    2.02   0
  -9   2   2    4.34    0.94   0
  -9   4   1    6.34    0.87   0
  -9   7   0    3.24    0.86   0
  -8 -10  18    1.47    2.35   0
  -8  -9  14   13.03    1.98   0
  -8  -7  10   18.50    1.59   0
  -8  -5   7  252.94    2.32   0
  -8  -4   6   40.70    1.37   0
  -8  -3   5  256.39    2.17   0
  -8  -2   4   72.74    1.17   0
  -8   1   2   29.33    1.02   0
  -8   9  -1   83.14    0.94   0
  -7 -10  17   25.00    2.12   0
  -7  -8  11    4.97    1.45   0
  -6  -9  13  133.67    2.16   0
  -6  -5   6   54.33    1.04   0
  -6  -4   5    2.58    0.92   0
  -6  -3   4  205.54    1.73   0
  -6   1   1   98.00    1.05   0
  -5 -10  16  191.65    2.69   0
  -5   2   0  206.88    1.13   0
  -4 -10  16    3.23    1.78   0
  -3  -7   8 1130.24    3.60   0
  -3  -4   4  479.86    1.88   0
  -3  -3   3  329.34    1.46   0
  -3  18  -3    0.49    1.16   0
  -2 -10  17   53.60    1.78   0
  -2 -10  18    2.16    1.63   0
  -2 -10  21    0.27    2.14   0
  -1  12  -4   14.66    0.79   0
  -1  14  -4   47.93    1.26   0
  -1  20  -3   10.22    2.12   0
   0  -7   8   47.18    0.85   0
   0   6  -3   10.20    0.43   0
   0  16  -4    9.20    1.45   0
   1  17  -4  229.24    2.66   0
   1  21  -3   24.36    2.68   0
   1  23  -2    6.44    3.02   0
   2   9  -4   14.83    0.89   0
   2  17  -4   25.12    1.85   0
   2  21  -3   15.04    2.84   0
   3   0   0    1.76    0.37   0
   3   9  -4    4.83    0.89   0
   3  17  -4    4.81    1.81   0
   3  21  -3   42.13    2.99   0
   4  -1   1   18.05    0.50   0
   4   9  -4   12.93    1.05   0
   4  17  -4   72.92    2.38   0
   4  21  -3   20.46    3.09   0
   5   2  -1  475.58    2.08   0
   5   6  -3   20.64    1.10   0
   5  16  -4    4.71    1.86   0
   5  17  -4   22.73    2.04   0
   5  20  -3    0.17    2.52   0
   6  -7  13    0.20    0.66   0
   6  -5   7   72.21    0.85   0
   6   1   0  217.13    1.52   0
   6  11  -4    2.26    1.53   0
   6  12  -4   66.95    2.03   0
   6  13  -4    8.93    1.78   0
   6  14  -4    5.43    1.75   0
   6  15  -4   54.80    2.31   0
   6  16  -4    4.10    2.03   0
   6  20  -3    4.89    3.13   0
   6  22  -2    9.22    4.13   0
   7  -6  11   42.67    0.98   0
   7  -5   8  160.14    1.35   0
   7  -4   6  118.18    1.20   0
   7   3  -1    5.16    1.00   0
   7   5  -2   13.85    0.88   0
   7  19  -3   35.51    3.42   0
   8  -2   4   15.99    0.95   0
   8   2   0   54.65    1.32   0
   8   9  -3    6.70    1.11   0
   8  18  -3   64.95    3.52   0
   8  21  -2    1.98    3.61   0
   9  -5  14   54.84    1.75   0
   9  -5  15   47.69    1.86   0
   9  -5  16   22.51    1.77   0
   9  -4   9    3.67    1.28   0
   9  -2   5   81.05    1.40   0
   9   3   0   10.52    1.37   0
   9   7  -2   61.00    1.47   0
   9  10  -3   19.92    2.04   0
   9  11  -3    5.47    2.00   0
   9  12  -3   92.61    2.11   0
   9  14  -3   43.23    2.12   0
   9  15  -3   56.24    2.99   0
   9  16  -3   90.24    3.28   0
   9  20  -2    8.50    3.65   0
  10  -4  13   -0.71    1.81   0
  10   4   0  355.70    3.05   0
  10   6  -1    1.94    1.17   0
  10   8  -2   43.09    1.93   0
  10   9  -2    0.53    1.40   0
  10  18  -2    1.87    3.49   0
  11  -3  12    2.55    2.03   0
  11  -3  13    0.91    2.36   0
  11  -3  14    1.50    2.31   0
  11  -3  15    3.13    2.57   0
  11   5   0   32.92    1.96   0
  11   7  -1   12.64    1.86   0
  11  11  -2  233.35    3.52   0
  11  12  -2   72.55    2.89   0
  11  13  -2   16.39    2.98   0
  11  14  -2    3.17    2.98   0
  11  15  -2    6.73    3.29   0
  11  16  -2    7.43    3.18   0
  11  19  -1    5.29    4.33   0
  12  -1   9    4.54    1.94   0
  12   1   5    2.31    1.77   0
  12   4   2   97.22    2.12   0
  12   5   1   59.98    2.33   0
  12   7   0   77.89    2.59   0
  12  10  -1  188.25    3.37   0
  12  11  -1    8.98    2.53   0
  12  15  -1    3.25    2.71   0
  12  16  -1   56.62    4.11   0
  12  17  -1    2.76    3.95   0
  13   0  10   -1.15    2.42   0
  13   1   7   13.28    2.29   0
  13   3   4   10.72    2.26   0
  13   4   3    2.07    2.19   0
  13   7   1  101.82    3.08   0
  13  10   0   58.61    3.08   0
  13  11   0  112.82    2.82   0
  13  15   0   30.22    3.29   0
  13  16   0   38.75    4.55   0
  13  17   0   15.36    4.66   0
  14   2   8   24.60    2.53   0
  14   3   6    3.42    2.92   0
  14   4   5    4.16    2.74   0
  14   5   4    6.23    2.74   0
  14   6   3   -1.31    2.59   0
  14   8   2   11.37    3.06   0
  14  10   1    8.07    3.03   0
  14  11   1   56.73    3.74   0
  14  12   1    2.10    3.29   0
  14  13   1   25.46    3.42   0
  14  14   1    2.66    3.62   0
  14  15   1    6.35    4.17   0
  14  16   1    2.49    4.71   0
  15   4   8   21.40    3.56   0
  15   4   9   37.93    3.66   0
  15   5   6    1.60    3.03   0
  15   5   7   34.95    3.49   0
  15   6   5    0.46    2.89   0
  15   8   4   23.22    3.62   0
  15   9   3    5.78    3.60   0
  15  10   3    2.78    3.84   0
  15  13   2    7.51    3.84   0
  15  14   2   -0.25    4.12   0
  16   7   7    1.55    3.83   0
  16   8   6   10.80    4.00   0
  16   8   7   35.35    4.44   0
  16   9   6   10.23    4.52   0
  16  10   5    2.41    4.73   0
  16  11   5   31.25    5.36   0
 -21   0  16   -2.16    4.14   0
 -21   1  15   -0.09    4.16   0
 -21   2  14    0.26    3.24   0
 -21   4  13   20.03    4.02   0
 -21   5  12    1.56    3.18   0
 -21   8  11    7.00    4.20   0
 -20  -2  17    0.72    4.36   0
 -20   3  12    0.23    3.49   0
 -20   5  11   10.72    3.34   0
 -20   7  10    7.42    3.49   0
 -19  -4  18    6.77    3.43   0
 -19  -3  17    1.22    3.71   0
 -19  -2  15   18.55    3.67   0
 -19  -1  14   -3.13    3.45   0
 -19   0  13   36.74    3.78   0
 -19   1  12    2.09    3.53   0
 -19   4  10   37.15    3.33   0
 -19   6   9    1.71    3.09   0
 -19  10   8    2.27    2.99   0
 -18  -5  19   32.21    4.48   0
 -18  -3  15    4.18    3.33   0
 -18   2  10   59.54    3.26   0
 -18   6   8    0.29    2.85   0
 -18   9   7   24.05    2.98   0
 -17  -6  19    6.21    4.38   0
 -17  -5  17   25.93    3.61   0
 -17  -4  15   59.96    3.79   0
 -17  -1  11  159.50    3.22   0
 -17   2   9   12.01    2.48   0
 -17   9   6    1.47    2.18   0
 -16  -7  20    3.86    4.20   0
 -16  -6  17    7.83    3.80   0
 -16  -5  15    7.44    3.18   0
 -16  -3  12   69.19    2.91   0
 -16  -2  11   14.37    2.74   0
 -16  -1  10   54.93    2.92   0
 -16   0   9   -0.92    1.75   0
 -16   9   5    3.55    2.23   0
 -15  -8  21    8.09    4.04   0
 -15  -7  18   17.92    3.97   0
 -15  -4  12    4.05    1.74   0
 -15  -3  11   94.49    2.93   0
 -15  -2  10    1.31    2.18   0
 -15  -1   9   94.78    2.82   0
 -15   0   8    3.82    1.50   0
 -15   9   4   -1.19    1.74   0
 -15  17   4   -3.13    2.13   0
 -14  -8  19   19.91    3.62   0
 -14  -7  16   10.34    3.08   0
 -14  -6  14   21.30    2.90   0
 -14  -4  11   30.19    2.39   0
 -14  -3  10  108.77    2.70   0
 -14  -2   9    9.92    1.98   0
 -14  -1   8  398.22    3.74   0
 -14   6   4  218.48    2.69   0
 -14  10   3  120.49    2.54   0
 -14  16   3   32.32    2.13   0
 -13  -9  22   23.55    4.50   0
 -13  -8  17   20.64    2.85   0
 -13  -7  15   17.50    2.76   0
 -13  -6  13    7.85    2.61   0
 -13  -2   8    2.18    1.82   0
 -13  -1   7  160.71    2.69   0
 -13   2   5   70.29    1.99   0
 -13   4   4  171.17    2.39   0
 -13  12   2  114.95    2.18   0
 -13  13   2   -1.77    1.54   0
 -13  14   2   44.73    1.68   0
 -12  -9  19   93.65    4.10   0
 -12  -9  20   10.54    3.55   0
 -12  -8  16   68.21    3.21   0
 -12  -6  12   17.87    2.20   0
 -12   7   2   15.28    1.22   0
 -12  19   2    1.52    1.42   0
 -11  -9  18   83.20    3.61   0
 -11  -8  15   20.25    2.57   0
 -11  -6  11   30.18    2.11   0
 -11   1   4   58.27    1.63   0
 -11   5   2  142.10    1.76   0
 -10  -9  17   41.35    3.26   0
 -10  -8  14   -1.56    1.93   0
 -10  -6  10  126.48    2.42   0
 -10   0   4  640.06    3.32   0
 -10   6   1    2.08    0.88   0
 -10  11   0    0.91    0.94   0
  -9 -10  20   26.41    3.08   0
  -9 -10  21   -3.60    2.90   0
  -9 -10  22    0.74    3.37   0
  -9  -8  13   20.17    2.02   0
  -9  -7  11   46.74    2.09   0
  -9  -1   4  108.29    1.62   0
  -8 -10  19   36.29    2.75   0
  -8 -10  20    1.97    2.95   0
  -8  -9  15   32.69    2.19   0
  -8  -8  12   58.18    2.10   0
  -8   3   1    4.68    0.81   0
  -7 -10  18   54.32    2.48   0
  -7  -9  14   77.42    2.04   0
  -7  -6   8   18.12    1.27   0
  -7   2   1  459.45    2.08   0
  -7   4   0  307.31    1.61   0
  -7   7  -1  111.95    0.95   0
  -6 -10  17   49.01    2.20   0
  -6 -10  18    4.29    2.38   0
  -6  -8  11   77.83    1.75   0
  -6   3   0   12.01    0.58   0
  -6  18  -2   27.63    0.85   0
  -5 -10  17   20.68    1.91   0
  -5  -9  13    6.17    1.32   0
  -5  -1   2   44.18    0.82   0
  -4 -10  17    6.61    1.90   0
  -4  -9  13    0.65    1.35   0
  -4  17  -3    2.23    0.99   0
  -4  21  -2    4.07    1.47   0
  -3  22  -2    9.85    2.06   0
  -2 -10  19   28.23    1.95   0
  -2 -10  20    0.16    1.93   0
  -2  -5   5  217.61    1.25   0
  -1  -9  13   43.03    1.28   0
  -1  -8  10  413.83    2.08   0
  -1  11  -4  636.12    2.19   0
  -1  15  -4    1.24    1.09   0
  -1  16  -4   19.38    1.23   0
   0  10  -4    7.31    0.66   0
   0  17  -4   99.99    1.87   0
   0  21  -3   10.23    2.40   0
   1   9  -4  407.45    1.92   0
   1  18  -4   40.52    2.07   0
   2   3  -2  134.26    0.88   0
   2  18  -4   49.06    2.08   0
   3   3  -2    7.91    0.53   0
   3  18  -4   17.79    2.09   0
   4  18  -4   79.15    2.49   0
   5  -6   8   64.81    0.59   0
   5   9  -4   79.10    1.54   0
   5  18  -4    4.04    2.35   0
   5  21  -3    8.01    3.03   0
   6   4  -2 1029.02    3.43   0
   6   6  -3  319.12    2.23   0
   6  10  -4    9.63    1.47   0
   6  17  -4   34.05    2.57   0
   6  21  -3    2.51    3.49   0
   7  -2   3    3.47    0.85   0
   7  -1   2    4.51    0.79   0
   7   0   1  147.54    1.42   0
   7   7  -3  220.07    2.04   0
   7  11  -4  671.74    4.09   0
   7  12  -4   98.30    2.32   0
   7  14  -4  156.49    2.43   0
   7  15  -4   57.92    2.61   0
   7  16  -4  103.29    2.88   0
   7  20  -3   47.59    3.73   0
   8  -4   7    0.44    1.05   0
   8   5  -2   48.67    1.43   0
   8   8  -3   38.67    1.30   0
   8  19  -3   19.98    3.65   0
   9  -5  13   23.51    1.45   0
   9   4  -1    5.82    1.28   0
   9   6  -2   14.05    1.42   0
   9   9  -3   14.46    1.77   0
   9  17  -3   92.51    3.26   0
   9  18  -3    1.35    3.20   0
   9  21  -2    6.36    3.74   0
  10  -4  12   31.59    1.71   0
  10  -3   8   34.73    1.67   0
  10  -2   6   62.71    1.49   0
  10   0   3   -0.15    1.24   0
  10   1   2    3.74    1.35   0
  10   2   1   45.80    1.63   0
  10   5  -1   85.45    1.96   0
  10  11  -3   29.96    2.17   0
  10  12  -3   94.84    2.91   0
  10  13  -3   48.25    2.81   0
  10  14  -3   -0.15    2.69   0
  10  15  -3    2.60    2.76   0
  10  19  -2   56.53    4.14   0
  11  -3  11    1.97    1.94   0
  11  -2   8    3.88    1.58   0
  11  -1   6   16.28    1.57   0
  11   1   3   91.51    2.02   0
  11   2   2   15.56    1.70   0
  11   3   1    4.64    1.62   0
  11   9  -2  217.05    2.97   0
  11  10  -2   21.69    2.12   0
  11  17  -2    1.19    3.69   0
  11  18  -2    5.41    3.72   0
  12  -2  11    0.96    2.35   0
  12  -2  12   33.04    2.62   0
  12  -2  13    6.44    2.38   0
  12  -2  14   21.42    2.61   0
  12  -1   8    7.51    1.91   0
  12   0   6  153.23    2.50   0
  12   2   3   -1.06    1.78   0
  12   3   2   75.98    2.17   0
  12   6   0   24.16    2.14   0
  12   8  -1   80.17    2.50   0
  12   9  -1   16.90    2.28   0
  12  18  -1   64.07    4.94   0
  13   0   9    8.60    2.28   0
  13   1   6    2.48    2.20   0
  13   2   5   22.98    2.14   0
  13   5   2  100.07    2.66   0
  13   6   1   31.48    2.57   0
  13   8   0   37.25    2.73   0
  13   9   0   99.43    2.61   0
  13  12  -1    0.96    2.89   0
  13  13  -1   16.02    3.25   0
  13  14  -1   26.95    3.51   0
  13  15  -1    6.19    3.50   0
  13  18   0   36.69    5.37   0
  14   1  10   11.76    2.97   0
  14   1  11    2.22    3.13   0
  14   2   7    6.56    2.68   0
  14   4   4   14.14    2.43   0
  14   7   2   24.14    2.97   0
  14   9   1   92.25    3.52   0
  14  12   0    5.72    3.03   0
  14  13   0   30.03    3.57   0
  14  14   0    1.94    3.52   0
  14  15   0   12.04    3.75   0
  15   3   9   13.21    3.51   0
  15   3  10    2.21    3.69   0
  15   4   7   11.88    3.68   0
  15   7   4   39.62    2.77   0
  15   8   3    7.81    3.49   0
  15  10   2   24.73    3.83   0
  15  11   2   -0.62    3.46   0
  15  12   2   23.36    3.29   0
  16   6   7   16.05    3.73   0
  16   6   8   38.28    4.63   0
  16   7   6   14.07    4.03   0
  16   8   5    8.22    3.72   0
  16   9   5   41.99    4.14   0
  16  10   4    5.29    4.49   0
  16  11   4    3.04    4.76   0
 -21   0  17    0.37    4.98   0
 -21   1  16   -0.22    4.26   0
 -21   2  15    3.57    4.43   0
 -21   3  14    0.49    4.30   0
 -21   6  12    0.42    3.76   0
 -20  -2  18   13.32    4.63   0
 -20  -1  16    7.30    3.31   0
 -20   0  15   -2.49    4.02   0
 -20   1  14   -3.33    3.97   0
 -20   2  13    4.50    3.49   0
 -20   4  12    1.37    3.17   0
 -20   8  10    5.72    3.66   0
 -19  -4  19   34.38    4.14   0
 -19  -2  16    8.79    3.84   0
 -19   3  11   14.62    3.32   0
 -19   5  10    1.98    3.12   0
 -19   7   9   15.21    3.25   0
 -19  11   8   15.87    3.26   0
 -19  12   8    0.71    3.36   0
 -18  -5  20   34.77    4.81   0
 -18  -4  17   12.31    2.97   0
 -18  -2  14   24.96    2.61   0
 -18  -1  13   16.75    3.38   0
 -18   0  12   42.88    3.64   0
 -18   1  11   19.95    2.39   0
 -18   4   9   11.32    2.08   0
 -18   7   8    0.81    2.96   0
 -18  10   7    6.34    2.90   0
 -18  11   7   11.63    3.06   0
 -17  -6  20   47.40    4.94   0
 -17  -3  14   34.82    3.40   0
 -17  -2  13  112.52    3.60   0
 -17   1  10   12.50    2.78   0
 -17   4   8    1.08    2.36   0
 -17   6   7   44.64    2.75   0
 -17  10   6    5.20    2.39   0
 -16  -7  21    0.07    4.29   0
 -16  -6  18    0.46    3.74   0
 -16  -5  16   30.62    3.32   0
 -16  -4  14  106.62    3.59   0
 -16   2   8   14.00    2.38   0
 -16   4   7   31.14    2.38   0
 -16   6   6   76.10    2.55   0
 -16  10   5   12.36    2.05   0
 -15  -7  19    4.02    3.56   0
 -15  -6  16    0.52    3.02   0
 -15  -5  14    0.44    2.07   0
 -15   2   7   37.70    2.23   0
 -15   4   6   50.79    2.30   0
 -15   6   5   37.25    2.00   0
 -15  10   4   66.41    2.29   0
 -15  11   4   26.33    2.34   0
 -15  16   4   23.05    2.48   0
 -14  -8  20   11.78    3.50   0
 -14  -8  21    8.09    4.13   0
 -14  -7  17    0.80    3.00   0
 -14  -6  15   14.27    2.68   0
 -14  -5  13    5.66    2.45   0
 -14   2   6   64.37    2.18   0
 -14   4   5   31.11    1.93   0
 -14  11   3   11.28    1.87   0
 -14  12   3  140.31    2.63   0
 -14  15   3    6.54    1.89   0
 -13  -8  18   43.58    3.20   0
 -13  -5  12   11.83    2.05   0
 -13   7   3   53.27    1.69   0
 -12  -9  21   46.65    4.11   0
 -12  -9  22    6.18    4.04   0
 -12  -8  17   47.68    2.97   0
 -12  -7  14   13.61    1.89   0
 -12  -5  11   54.54    2.23   0
 -12   1   5   20.20    1.63   0
 -12   8   2   57.26    1.64   0
 -11  -9  19   24.10    3.15   0
 -11  -7  13    8.01    1.89   0
 -11  -5  10   34.66    1.96   0
 -11   0   5   56.83    1.61   0
 -11   3   3  198.84    2.13   0
 -11   9   1   10.52    1.18   0
 -10  -9  18    5.03    2.54   0
 -10  -7  12   28.46    1.55   0
 -10  -1   5   26.74    1.46   0
 -10  12   0   25.26    1.04   0
 -10  15   0    8.79    0.93   0
  -9  -9  16   24.36    2.12   0
  -9  -4   7  114.12    1.85   0
  -9  -3   6  328.85    2.56   0
  -9  -2   5 1033.81    3.97   0
  -8 -10  21    0.65    2.77   0
  -8 -10  22    4.21    3.15   0
  -8  10  -1   41.83    0.88   0
  -7 -10  19    6.65    2.36   0
  -7 -10  20   -0.28    2.52   0
  -7 -10  21    3.88    2.98   0
  -7 -10  22    7.41    2.94   0
  -7  -8  12   70.53    1.92   0
  -7  -7  10   -0.61    1.34   0
  -7  -5   7   47.09    1.32   0
  -7  -1   3  357.56    1.99   0
  -6 -10  19    3.36    2.42   0
  -6 -10  20    4.25    2.57   0
  -6 -10  22    2.90    3.01   0
  -6  -9  14   39.71    1.73   0
  -5 -10  18   18.40    2.09   0
  -5 -10  19   23.79    2.47   0
  -5 -10  22   18.65    3.05   0
  -5  -8  11    3.59    1.20   0
  -5  -5   6   32.08    0.99   0
  -5  -2   3   23.95    0.78   0
  -5  20  -2    3.05    1.24   0
  -4 -10  18    0.08    1.76   0
  -4 -10  19   -0.72    2.11   0
  -4  -6   7  177.21    1.58   0
  -4   0   1   -0.16    0.41   0
  -3  -9  13    1.50    1.10   0
  -3   1   0  116.42    0.67   0
  -3  19  -3    1.27    1.34   0
  -2  -4   4  226.23    1.16   0
  -2   7  -3   45.40    0.42   0
  -2  20  -3   26.46    1.72   0
  -1  21  -3   82.25    2.42   0
   0  -9  14    6.47    0.96   0
   0  18  -4   18.62    1.74   0
   1  -9  15   65.05    1.27   0
   1  -5   5   91.46    0.53   0
   1  22  -3   84.52    3.02   0
   2   5  -3   53.26    0.73   0
   2   8  -4  136.27    1.26   0
   2  19  -4    9.09    2.12   0
   2  22  -3    3.94    2.83   0
   3   5  -3   53.16    0.84   0
   3   8  -4 1082.36    3.34   0
   3  19  -4   -0.30    2.04   0
   3  22  -3   51.84    3.28   0
   4   0   0 1690.97    3.01   0
   4   3  -2  539.93    2.07   0
   4   5  -3  505.85    2.24   0
   4  19  -4    7.96    2.21   0
   4  22  -3    0.09    3.10   0
   5  -5   6   19.33    0.50   0
   5  -2   2    0.97    0.45   0
   5  -1   1  212.45    1.22   0
   5   8  -4   10.07    1.04   0
   5  19  -4    2.28    2.34   0
   5  22  -3    3.86    3.25   0
   6  -6   9    1.44    0.56   0
   6  -4   5   47.39    0.79   0
   6   2  -1  171.87    1.41   0
   6   9  -4   33.38    1.36   0
   6  18  -4   -0.23    2.62   0
   7   1   0    8.23    0.94   0
   7   4  -2  164.26    1.79   0
   7   6  -3  124.40    1.72   0
   7  10  -4   77.80    1.97   0
   7  17  -4  123.40    3.24   0
   7  18  -4   27.59    2.72   0
   7  21  -3   88.19    4.19   0
   8  -6  14   32.31    1.33   0
   8  -6  15    1.80    1.34   0
   8  -6  16    1.34    1.37   0
   8  -5   9   82.25    1.32   0
   8  -3   5    2.52    0.83   0
   8   3  -1    5.09    1.04   0
   8   7  -3  135.21    2.04   0
   8  11  -4   16.37    2.05   0
   8  12  -4    1.08    1.79   0
   8  13  -4    0.20    1.47   0
   8  14  -4   47.68    1.87   0
   8  15  -4    7.89    2.17   0
   8  16  -4   96.90    3.08   0
   8  20  -3   14.64    3.62   0
   9  -5  12   16.59    1.28   0
   9  -4   8   19.30    1.25   0
   9  -3   6   11.15    1.20   0
   9  -1   3   43.39    1.22   0
   9   0   2   -0.51    1.01   0
   9   1   1   32.45    1.25   0
   9   8  -3    1.99    1.56   0
   9  19  -3   19.84    3.59   0
  10  -4  11   -0.37    1.48   0
  10  -1   4  691.27    3.40   0
  10   3   0   25.24    1.58   0
  10   7  -2  136.31    2.04   0
  10  10  -3   74.66    2.32   0
  10  17  -3    2.07    3.24   0
  10  18  -3    3.01    3.03   0
  10  20  -2    1.70    3.83   0
  11  -3  10   26.07    1.98   0
  11  -2   7  109.57    2.19   0
  11   0   4   -0.10    1.40   0
  11   4   0   28.79    1.90   0
  11   6  -1  219.18    2.78   0
  11   8  -2    3.28    1.77   0
  11  13  -3  120.44    3.19   0
  11  14  -3   14.45    2.75   0
  11  19  -2    1.35    4.11   0
  12  -2  10    2.11    2.08   0
  12  -1   7    0.72    1.90   0
  12   1   4  153.10    2.55   0
  12   4   1  209.41    3.00   0
  12  10  -2   33.67    2.33   0
  12  11  -2   13.76    2.56   0
  12  12  -2    3.75    2.51   0
  12  13  -2    9.96    2.21   0
  12  14  -2    1.64    2.40   0
  12  15  -2    8.86    3.23   0
  12  16  -2    0.73    3.63   0
  12  17  -2    6.79    3.76   0
  12  19  -1    1.99    3.48   0
  13  -1  11    9.84    2.80   0
  13  -1  12    1.48    2.68   0
  13  -1  13    4.70    2.88   0
  13   0   8   -1.19    1.98   0
  13   2   4    2.56    1.84   0
  13   3   3   31.81    2.21   0
  13   4   2   46.34    2.40   0
  13   7   0   58.42    2.75   0
  13  10  -1   15.13    2.61   0
  13  11  -1   17.41    2.09   0
  13  16  -1    2.33    3.73   0
  13  17  -1   -0.33    4.31   0
  14   1   8   25.51    2.73   0
  14   1   9    2.05    2.65   0
  14   2   6    2.68    2.34   0
  14   3   5    0.58    2.49   0
  14   5   3    2.38    1.87   0
  14   6   2    1.54    2.57   0
  14   8   1    0.98    2.10   0
  14  10   0   27.52    3.12   0
  14  11   0    3.19    2.86   0
  14  16   0    1.09    4.06   0
  14  17   0   10.52    4.96   0
  15   2  10    3.17    3.43   0
  15   3   8    4.67    3.16   0
  15   4   6    4.76    3.19   0
  15   5   5   18.25    2.89   0
  15   6   4    2.46    2.25   0
  15   7   3    0.81    3.14   0
  15   8   2   55.63    3.45   0
  15   9   2   -1.95    3.21   0
  15  11   1    4.96    3.61   0
  15  12   1   58.05    4.27   0
  15  13   1    3.51    3.49   0
  15  14   1   43.49    4.08   0
  15  15   1   15.07    4.72   0
  16   5   8    4.14    4.24   0
  16   6   6   22.35    3.78   0
  16   7   5  104.45    4.22   0
  16   8   4    2.65    3.51   0
  16   9   4    7.28    3.88   0
  16  10   3   70.23    4.57   0
  16  11   3   36.34    4.79   0
  16  12   3   15.95    3.58   0
 -21   4  14   -0.84    3.64   0
 -21   5  13    1.10    3.74   0
 -21   7  12    5.21    3.50   0
 -20  -1  17   -3.79    4.27   0
 -20   0  16   17.50    3.98   0
 -20   2  14    3.51    3.74   0
 -20   3  13    0.40    3.87   0
 -20   6  11    5.52    3.43   0
 -20   9  10   -0.13    3.51   0
 -20  10  10   -0.05    3.57   0
 -19  -3  18    1.20    3.73   0
 -19  -1  15    5.65    3.49   0
 -19   0  14   -0.43    3.51   0
 -19   1  13   31.84    3.95   0
 -19   2  12   23.33    2.68   0
 -19   4  11    2.91    2.81   0
 -19   8   9   -0.36    2.96   0
 -18  -4  18   56.80    4.38   0
 -18  -3  16    1.30    2.65   0
 -18  -2  15   26.93    3.49   0
 -18   2  11   12.40    2.72   0
 -18   3  10   16.12    2.71   0
 -18   5   9    1.94    2.62   0
 -18  12   7    5.64    2.83   0
 -18  13   7   16.02    2.99   0
 -17  -6  21    5.50    4.25   0
 -17  -5  18   20.24    3.16   0
 -17  -4  16   20.44    2.58   0
 -17  -1  12   14.26    2.12   0
 -17   0  11   18.68    2.20   0
 -17   3   9   10.58    2.52   0
 -17   7   7   18.18    2.46   0
 -17  11   6    0.99    2.24   0
 -17  12   6   12.27    2.72   0
 -17  13   6    2.57    2.64   0
 -17  14   6    9.45    2.71   0
 -17  15   6    3.11    2.90   0
 -16  -4  15   59.84    3.26   0
 -16  -3  13   15.33    1.99   0
 -16  -2  12  115.84    3.35   0
 -16  -1  11    2.89    2.52   0
 -16   0  10   51.44    2.70   0
 -16   1   9    2.35    1.68   0
 -16   7   6    8.94    2.03   0
 -16  11   5   -1.81    2.11   0
 -16  12   5   12.35    2.27   0
 -16  13   5    0.58    2.27   0
 -16  15   5    0.31    2.28   0
 -16  16   5    5.09    2.35   0
 -15  -7  20   -3.85    3.78   0
 -15  -6  17    4.61    3.41   0
 -15  -5  15    4.40    2.79   0
 -15  -4  13   65.68    2.38   0
 -15  -3  12    8.47    2.30   0
 -15   0   9   32.62    2.27   0
 -15   1   8   31.60    2.17   0
 -15   7   5    5.16    1.75   0
 -15  12   4   30.32    2.27   0
 -15  13   4    0.86    1.94   0
 -15  14   4   49.94    2.44   0
 -15  15   4   -0.95    2.18   0
 -14  -8  22    1.08    3.54   0
 -14  -7  18    9.21    3.29   0
 -14  -4  12   44.75    2.63   0
 -14   1   7   11.25    1.95   0
 -14   7   4    1.87    1.70   0
 -14  13   3    1.52    1.67   0
 -14  14   3  108.09    2.46   0
 -13  -8  19   12.68    2.49   0
 -13  -8  20    4.38    3.46   0
 -13  -7  16    3.10    2.53   0
 -13  -6  14   30.41    2.69   0
 -13  -4  11  167.52    2.87   0
 -13   1   6    0.69    1.60   0
 -13   5   4    6.87    1.66   0
 -12  -8  18   39.79    3.06   0
 -12  -6  13    8.52    2.32   0
 -12   0   6  107.54    2.12   0
 -12   3   4   68.21    1.79   0
 -12   5   3   21.96    1.30   0
 -11  -9  20   27.12    3.13   0
 -11  -9  21   10.54    3.50   0
 -11  -9  22   -1.05    3.29   0
 -11  -8  16   88.26    2.96   0
 -11  -7  14  138.80    2.88   0
 -11  -6  12    3.83    1.85   0
 -11  -1   6    5.78    1.34   0
 -11   6   2    8.21    1.12   0
 -11  10   1   24.36    1.29   0
 -10  -9  19   21.54    2.78   0
 -10  -8  15  195.44    3.34   0
 -10  -6  11  407.99    3.53   0
 -10  -2   6  491.49    3.13   0
 -10   2   3   72.76    1.40   0
 -10   4   2    1.60    1.00   0
 -10  13   0    0.64    0.82   0
 -10  14   0   14.43    1.00   0
  -9  -9  17    1.23    2.31   0
  -9  -8  14   39.77    2.13   0
  -9  -7  12   46.75    2.02   0
  -9  -6  10  225.71    2.74   0
  -9   1   3  265.60    2.08   0
  -9   5   1  113.97    1.42   0
  -9   8   0  152.08    1.40   0
  -8  -9  16    1.48    1.94   0
  -8  -8  13    0.83    1.76   0
  -8  -7  11    8.49    1.55   0
  -8  -5   8  253.10    2.39   0
  -8   0   3    3.00    0.66   0
  -8   6   0   95.31    1.16   0
  -7  -9  15    0.80    1.74   0
  -7  -4   6   33.90    0.94   0
  -7  -3   5  327.87    2.21   0
  -7  -2   4   37.98    0.89   0
  -6 -10  21   34.58    2.82   0
  -6  -8  12   85.75    2.02   0
  -6  -6   8   38.65    1.06   0
  -6   0   2 2477.68    4.46   0
  -5 -10  20    4.32    2.17   0
  -5 -10  21    9.49    2.23   0
  -5  -9  14  101.48    2.05   0
  -5  -4   5    3.18    0.63   0
  -5  -3   4   42.93    0.94   0
  -4  -9  14    8.94    1.57   0
  -4  -7   9  258.16    2.07   0
  -3  -6   7   32.40    0.89   0
  -2  -3   3  178.96    0.95   0
  -2  -2   2   77.00    0.58   0
  -2  13  -4  201.19    1.38   0
  -2  14  -4  137.90    1.33   0
  -2  15  -4    1.03    0.90   0
  -1  -9  14   65.00    1.43   0
  -1  10  -4   39.86    0.77   0
  -1  17  -4   13.34    1.27   0
   0  -5   5  171.57    0.83   0
   0   9  -4  217.45    1.32   0
   0  22  -3   20.29    2.54   0
   1  -9  16   66.71    1.33   0
   1  -8  11   19.46    0.74   0
   1   3  -2  679.35    1.52   0
   1  19  -4   39.27    2.04   0
   2  20  -4   43.52    2.58   0
   3  20  -4    2.41    2.25   0
   4  -4   4  602.84    1.31   0
   4  14  -5   19.72    1.63   0
   4  20  -4   47.83    2.89   0
   5  -3   3  598.68    1.76   0
   5   0   0    1.29    0.57   0
   5   3  -2  411.97    2.01   0
   5   5  -3 1068.15    3.40   0
   5  20  -4    7.33    2.69   0
   6   8  -4   75.61    1.51   0
   6  19  -4  100.92    3.03   0
   6  22  -3    6.18    3.66   0
   7  -3   4  183.91    1.43   0
   7   2  -1  491.49    2.47   0
   7   9  -4   93.19    1.57   0
   7  19  -4   28.67    3.04   0
   8  -6  13   84.17    1.40   0
   8   0   1    0.22    0.81   0
   8  10  -4   11.64    1.74   0
   8  17  -4    3.52    2.39   0
   8  18  -4  117.30    3.71   0
   8  21  -3    6.60    4.14   0
   9  -5  11    0.98    1.19   0
   9  -2   4    3.32    1.08   0
   9   2   0    3.42    0.80   0
   9   5  -2  157.50    2.04   0
   9   7  -3  104.96    1.89   0
   9  11  -4   40.37    2.03   0
   9  12  -4  174.24    2.90   0
   9  13  -4    5.48    2.05   0
   9  14  -4   89.59    2.70   0
   9  15  -4    5.42    2.56   0
   9  16  -4    2.71    2.78   0
   9  17  -4    3.98    2.57   0
   9  20  -3   88.43    4.52   0
  10  -4  10   97.84    1.85   0
  10  -3   7    5.40    1.33   0
  10   4  -1   22.51    1.51   0
  10   6  -2   23.63    1.62   0
  10   9  -3  206.91    2.55   0
  10  19  -3   -3.82    3.68   0
  11  -1   5  563.67    3.37   0
  11   5  -1   12.83    1.74   0
  11   7  -2  153.28    2.48   0
  11  10  -3    3.11    1.92   0
  11  11  -3   24.27    2.39   0
  11  12  -3    0.04    1.88   0
  11  15  -3   58.51    2.65   0
  11  16  -3    4.46    3.36   0
  11  17  -3   12.28    3.45   0
  12  -2   9   20.67    2.11   0
  12   0   5    1.59    1.60   0
  12   5   0   98.65    2.35   0
  12   7  -1    4.56    1.41   0
  12   9  -2   10.34    2.25   0
  12  19  -2    2.15    3.92   0
  13  -1  10   -0.21    2.21   0
  13   0   7   43.30    2.26   0
  13   1   5   12.30    1.93   0
  13   5   1   26.83    2.09   0
  13   6   0    5.75    2.10   0
  13   8  -1  138.06    2.92   0
  13   9  -1    2.64    1.79   0
  13  12  -2  141.21    3.47   0
  13  13  -2   -1.27    3.23   0
  13  14  -2   65.68    3.70   0
  13  15  -2    5.19    3.59   0
  13  18  -1    0.39    3.52   0
  14   0  11    0.42    2.81   0
  14   0  12   33.23    3.32   0
  14   1   7    0.58    2.51   0
  14   3   4    3.26    2.35   0
  14   4   3    0.96    2.36   0
  14   5   2   14.22    2.57   0
  14   7   1   32.39    2.22   0
  14   8   0   26.27    2.58   0
  14   9   0   13.18    2.59   0
  14  12  -1   64.41    3.54   0
  14  13  -1   60.01    3.78   0
  14  14  -1   12.84    3.72   0
  14  15  -1    3.44    4.03   0
  14  16  -1   36.57    4.23   0
  15   2   9   35.41    3.37   0
  15   3   6   20.14    3.24   0
  15   3   7   14.82    2.82   0
  15   4   5   11.34    3.09   0
  15   5   4   42.98    2.98   0
  15   6   3    1.96    2.84   0
  15   7   2    3.06    3.02   0
  15   9   1    3.90    3.33   0
  15  10   1    5.80    2.48   0
  15  12   0   18.64    3.45   0
  15  13   0   10.08    3.87   0
  15  14   0    1.73    4.15   0
  15  15   0    8.40    4.14   0
  16   4   8   51.82    3.88   0
  16   5   6   16.47    3.51   0
  16   5   7    0.84    3.44   0
  16   6   5    0.02    3.49   0
  16   7   4   12.29    3.40   0
  16   8   3   45.87    3.73   0
  16   9   3   58.49    4.14   0
  16  10   2    5.11    3.71   0
  16  11   2   -0.36    4.37   0
  16  12   2   23.69    4.23   0
  16  13   2    5.19    4.35   0
 -21   1  17   32.09    4.78   0
 -21   2  16    1.06    4.55   0
 -21   3  15   19.13    4.26   0
 -21   6  13    7.76    4.17   0
 -20  -1  18    6.02    4.70   0
 -20   1  15    7.83    3.18   0
 -20   5  12    0.35    3.42   0
 -20   7  11   14.18    3.54   0
 -19  -3  19   18.06    4.46   0
 -19  -2  17   41.23    3.39   0
 -19  -1  16    1.25    3.77   0
 -19   3  12    9.91    3.32   0
 -19   6  10   20.78    3.29   0
 -19   9   9    8.34    3.09   0
 -19  10   9    4.18    3.23   0
 -18  -4  19    4.38    3.77   0
 -18  -3  17   -1.39    3.50   0
 -18  -1  14  109.09    3.92   0
 -18   0  13    0.89    3.22   0
 -18   1  12  234.73    4.56   0
 -18   4  10   11.94    2.70   0
 -18   6   9   16.09    2.71   0
 -18   8   8   19.80    2.51   0
 -17  -5  19   34.26    3.50   0
 -17  -5  20    9.42    4.11   0
 -17  -4  17   26.51    3.73   0
 -17  -3  15    1.59    2.27   0
 -17  -2  14   26.40    3.18   0
 -17   2  10    2.87    2.44   0
 -17   5   8   14.39    2.37   0
 -17   8   7   11.22    2.35   0
 -16  -6  20   10.48    4.26   0
 -16  -6  21   18.66    4.10   0
 -16  -5  17   30.78    2.96   0
 -16  -3  14    0.14    2.50   0
 -16   3   8   49.43    2.34   0
 -16   5   7    4.81    2.12   0
 -16   8   6    0.97    2.20   0
 -16  14   5    6.84    2.12   0
 -15  -7  21    1.52    3.09   0
 -15  -7  22   30.21    4.85   0
 -15  -6  18    2.73    3.43   0
 -15  -4  14    4.67    2.61   0
 -15  -2  11   34.30    1.93   0
 -15  -1  10    1.05    1.98   0
 -15   3   7  199.49    3.09   0
 -15   5   6  142.04    2.75   0
 -14  -7  19    1.60    3.32   0
 -14  -6  16    0.32    2.66   0
 -14  -5  14    3.76    2.25   0
 -14  -3  11    3.82    1.50   0
 -14  -2  10  138.87    2.85   0
 -14  -1   9    4.55    1.95   0
 -14   0   8   52.87    2.13   0
 -14   3   6  489.40    3.95   0
 -14   5   5  103.51    2.22   0
 -14   8   4   37.49    2.00   0
 -13  -8  21    1.11    3.67   0
 -13  -8  22    1.84    3.92   0
 -13  -7  17    0.88    2.70   0
 -13  -6  15   17.51    2.58   0
 -13  -5  13   44.38    2.56   0
 -13  -1   8    4.75    1.70   0
 -13   0   7   10.19    1.36   0
 -13   3   5   95.96    2.01   0
 -13   8   3   54.67    1.68   0
 -12  -8  19    4.36    3.12   0
 -12  -7  16    9.20    2.56   0
 -12  -1   7    5.46    1.52   0
 -12   9   2    4.68    1.36   0
 -11  -8  17   29.09    2.75   0
 -11   2   4    2.18    1.25   0
 -11   4   3    2.95    1.02   0
 -11  17   1    1.42    1.04   0
 -10  -9  20    0.81    2.83   0
 -10  -9  21    0.66    3.29   0
 -10  -9  22    0.91    3.34   0
 -10  -8  16    0.92    2.24   0
 -10  -7  13   -1.05    1.45   0
 -10   7   1   79.07    1.30   0
  -9  -9  18   22.66    2.72   0
  -9  -9  19   14.08    2.39   0
  -9   3   2   15.77    0.95   0
  -8  -9  17   19.06    2.15   0
  -8  -4   7  210.70    2.12   0
  -8  -1   4   38.52    1.15   0
  -7  -9  16    5.13    1.90   0
  -7  -8  13   27.61    1.71   0
  -7   1   2  367.93    1.95   0
  -6  -9  15   13.48    1.66   0
  -6  -5   7   45.65    1.19   0
  -6   6  -1  386.36    1.39   0
  -6  10  -2   59.79    0.49   0
  -5  -9  15    0.58    1.70   0
  -5  -6   8   58.02    1.17   0
  -4  -5   6   83.04    1.14   0
  -4  18  -3   69.82    1.30   0
  -4  22  -2   65.29    1.96   0
  -3  -9  14  155.51    2.19   0
  -3   8  -3  186.46    0.47   0
  -3  20  -3   28.16    1.52   0
  -2  12  -4   45.30    0.80   0
  -2  16  -4   36.59    1.22   0
  -2  21  -3    1.88    1.73   0
  -1   6  -3   55.32    0.51   0
  -1  18  -4    4.37    1.48   0
  -1  22  -3    0.08    2.38   0
   0  -9  15    2.28    1.07   0
   0  -8  11    0.23    0.79   0
   0  19  -4  157.96    2.29   0
   1  -9  17   52.62    1.42   0
   1  -9  19   11.21    1.37   0
   1  -9  20   28.03    1.63   0
   1   5  -3  956.51    2.13   0
   1   8  -4   19.07    0.70   0
   1  20  -4   12.96    2.25   0
   2  13  -5  118.86    1.68   0
   2  14  -5  115.33    1.83   0
   2  15  -5  147.95    2.12   0
   3   1  -1  145.73    0.89   0
   3   7  -4  258.97    1.66   0
   3  12  -5    6.99    1.05   0
   3  13  -5    2.10    1.11   0
   3  14  -5   14.19    1.23   0
   3  15  -5    6.37    1.45   0
   3  16  -5  100.99    2.22   0
   3  21  -4   19.99    2.68   0
   4  -8  18    1.90    0.80   0
   4   7  -4   28.50    0.98   0
   4  12  -5  127.44    1.80   0
   4  13  -5   97.82    1.77   0
   4  15  -5    2.07    1.51   0
   4  16  -5   89.88    2.14   0
   4  21  -4    5.06    2.77   0
   5   7  -4  591.00    2.79   0
   5  12  -5    6.70    1.35   0
   5  13  -5    2.75    1.46   0
   5  14  -5   26.71    1.62   0
   5  15  -5    3.68    1.74   0
   5  16  -5   66.68    2.08   0
   5  21  -4   11.05    2.99   0
   6  -1   1   35.80    0.88   0
   6   3  -2  173.34    1.55   0
   6   5  -3   77.49    1.18   0
   6  12  -5   38.57    1.72   0
   6  13  -5  401.58    3.28   0
   6  14  -5    3.74    1.87   0
   6  15  -5  265.61    3.06   0
   6  16  -5   19.96    2.06   0
   6  20  -4    0.50    2.48   0
   7  -6  10   39.59    0.86   0
   7   8  -4  290.15    2.52   0
   7  14  -5    1.70    1.72   0
   7  20  -4    9.67    3.12   0
   8  -2   3    0.83    0.94   0
   8  -1   2  101.31    1.32   0
   8   1   0   11.97    1.01   0
   8   4  -2  142.44    1.57   0
   8   6  -3  253.41    2.14   0
   8   9  -4    1.37    1.13   0
   8  19  -4   -1.37    3.47   0
   9   3  -1  231.41    2.20   0
   9  10  -4  436.21    3.55   0
   9  18  -4   21.33    3.19   0
   9  21  -3   12.69    4.35   0
  10  -2   5   11.35    1.18   0
  10   1   1   24.26    1.36   0
  10   8  -3  159.76    2.23   0
  10  12  -4   31.57    2.42   0
  10  13  -4   34.25    2.63   0
  10  14  -4   76.58    2.95   0
  10  15  -4   11.20    2.64   0
  10  16  -4   43.80    2.97   0
  10  20  -3    6.69    4.03   0
  11  -3   9    9.89    1.46   0
  11  -2   6   13.74    1.63   0
  11   0   3  167.44    2.18   0
  11   1   2   18.91    1.62   0
  11   2   1  281.40    2.77   0
  11   3   0  114.39    2.15   0
  11   9  -3    1.79    1.88   0
  11  18  -3    1.70    3.23   0
  11  19  -3   14.77    3.61   0
  12  -1   6   63.68    1.94   0
  12   1   3    1.67    1.74   0
  12   2   2  271.54    3.05   0
  12   3   1   16.21    2.00   0
  12   4   0   -0.01    1.75   0
  12   6  -1   34.29    2.01   0
  12   8  -2   64.96    2.34   0
  12  11  -3  163.10    3.18   0
  12  12  -3  139.47    3.29   0
  12  13  -3   30.24    2.98   0
  12  14  -3   15.78    3.17   0
  12  15  -3    9.76    3.52   0
  12  16  -3   12.49    3.47   0
  13  -1   9   78.13    2.60   0
  13   0   6    0.74    1.83   0
  13   2   3   11.48    2.01   0
  13   3   2   45.44    2.28   0
  13   4   1   11.61    1.98   0
  13  10  -2  182.80    3.45   0
  13  11  -2   49.45    2.73   0
  13  16  -2   17.29    3.13   0
  13  17  -2    6.61    4.22   0
  13  18  -2   30.50    4.33   0
  14   0   9   -1.47    2.88   0
  14   0  10   41.52    2.94   0
  14   2   5    6.78    2.35   0
  14   6   1    5.98    2.38   0
  14   7   0   22.08    2.57   0
  14  10  -1   35.88    2.90   0
  14  11  -1   98.28    2.86   0
  14  17  -1    0.75    4.37   0
  15   2   7   14.14    2.92   0
  15   2   8    2.63    2.92   0
  15   4   4    9.21    2.61   0
  15   5   3   20.78    2.77   0
  15   6   2   23.23    2.68   0
  15   8   1    1.70    2.99   0
  15  10   0   31.04    3.33   0
  15  11   0   20.60    3.33   0
  16   4   7    7.32    3.59   0
  16   5   5   21.23    3.19   0
  16   6   4    2.65    3.14   0
  16   7   3   68.34    3.57   0
  16   9   2    4.91    3.65   0
  16  11   1    5.03    3.58   0
  16  12   1   48.74    4.61   0
  16  13   1    2.34    4.31   0
  16  14   1   20.85    4.83   0
  17   7   6   35.82    4.56   0
  17   8   5    2.12    4.22   0
  17   9   4   50.15    4.62   0
  17  11   3    5.55    4.85   0
 -21   2  17    2.07    4.79   0
 -21   3  16    1.47    4.58   0
 -21   4  15   22.72    4.48   0
 -21   5  14   -1.13    3.69   0
 -21   7  13    3.02    4.09   0
 -20  -1  19   -0.20    4.49   0
 -20   0  17   -1.46    3.61   0
 -20   1  16    3.40    4.31   0
 -20   2  15    0.90    3.98   0
 -20   3  14    7.07    3.81   0
 -20   4  13    3.56    2.62   0
 -20   6  12    5.22    3.52   0
 -20   8  11   12.53    3.30   0
 -20   9  11    5.63    3.85   0
 -19  -3  20    0.40    3.62   0
 -19  -2  18    2.63    3.83   0
 -19  -1  17   13.24    3.57   0
 -19   0  15   38.78    3.12   0
 -19   1  14    3.96    3.09   0
 -19   2  13    0.23    2.53   0
 -19   5  11    2.60    3.04   0
 -19   7  10    6.64    3.41   0
 -19  11   9   -1.25    2.98   0
 -19  12   9   16.35    3.51   0
 -18  -4  20    0.47    3.47   0
 -18  -3  18   29.89    4.13   0
 -18  -2  16   63.96    3.71   0
 -18  -1  15    5.52    3.38   0
 -18   3  11   31.58    3.03   0
 -18   9   8    1.06    2.32   0
 -18  10   8    3.39    2.87   0
 -17  -5  21   13.72    4.66   0
 -17  -4  18    1.46    3.65   0
 -17  -3  16    3.50    3.17   0
 -17  -1  13  203.45    3.68   0
 -17   0  12   -2.51    2.62   0
 -17   1  11  152.16    3.11   0
 -17   4   9   19.70    2.64   0
 -17   6   8   45.43    2.76   0
 -17   9   7   46.32    2.73   0
 -16  -5  18   23.33    3.39   0
 -16  -4  16   14.33    3.22   0
 -16  -2  13   42.07    2.88   0
 -16  -1  12  103.25    3.05   0
 -16   1  10   48.26    2.75   0
 -16   2   9    7.61    2.14   0
 -16   6   7  182.99    3.26   0
 -15  -6  19    8.41    3.75   0
 -15  -5  16    4.22    2.17   0
 -15  -3  13    1.61    2.38   0
 -15   2   8    3.11    1.97   0
 -15   8   5    4.63    1.87   0
 -14  -7  20    3.03    3.10   0
 -14  -7  21   17.15    3.85   0
 -14  -6  17   16.45    3.15   0
 -14  -5  15   -0.91    2.64   0
 -14  -4  13    0.63    2.27   0
 -14   2   7    3.27    1.92   0
 -13  -7  18   19.42    2.96   0
 -13  -4  12   12.08    1.99   0
 -13   2   6   26.44    1.77   0
 -13   9   3   14.92    1.71   0
 -12  -8  20    3.85    3.07   0
 -12  -8  21   31.98    3.86   0
 -12  -6  14  144.11    3.13   0
 -12  -5  12  108.84    2.23   0
 -12   2   5   17.72    1.51   0
 -12   4   4    7.93    1.24   0
 -12   6   3   19.19    1.27   0
 -12  10   2   18.00    1.50   0
 -12  18   2    9.39    1.40   0
 -11  -8  18   27.00    2.83   0
 -11  -7  15   34.03    2.46   0
 -11  -6  13   84.79    2.49   0
 -11  -5  11  299.04    3.25   0
 -11  11   1   31.76    1.29   0
 -10  -8  17   58.73    2.57   0
 -10  -7  14    5.63    2.04   0
 -10  -5  10   74.03    1.63   0
 -10   1   4   94.17    1.36   0
  -9  -9  20   13.33    2.67   0
  -9  -9  21   19.90    3.05   0
  -9  -9  22   15.36    3.25   0
  -9  -8  15    0.05    1.77   0
  -9  -7  13    9.47    1.73   0
  -9  -6  11  183.24    2.48   0
  -9  -4   8   76.99    1.72   0
  -9   0   4    3.95    0.98   0
  -8  -9  18    3.04    2.16   0
  -8  -9  19    3.82    2.48   0
  -8  -8  14   69.66    2.15   0
  -8  -7  12    7.02    1.59   0
  -8  -3   6  557.78    3.00   0
  -8  -2   5   41.47    1.01   0
  -8   2   2  199.29    1.63   0
  -8   4   1    9.62    0.75   0
  -8  11  -1   34.85    0.76   0
  -7  -9  17    6.31    1.93   0
  -7  -7  11   98.28    1.90   0
  -7   5   0   20.95    0.77   0
  -7   8  -1    2.83    0.54   0
  -6  -9  16    0.90    1.69   0
  -6  -4   6   65.34    1.24   0
  -6  -1   3    3.69    0.70   0
  -6  19  -2   56.36    0.88   0
  -5  -8  12   91.04    1.75   0
  -5   1   1  163.21    1.08   0
  -4  -9  15   10.87    1.74   0
  -4  -4   5  141.52    1.23   0
  -4  -1   2  745.86    2.10   0
  -3  -7   9   70.68    1.14   0
  -3   3  -1   12.67    0.24   0
  -2  17  -4    3.91    1.13   0
  -1  -9  15   11.97    1.21   0
  -1  19  -4    6.47    1.67   0
   0  20  -4    1.30    1.88   0
   2  -8  12    6.82    0.65   0
   2  -7   9  525.49    1.31   0
   2   1  -1   77.98    0.57   0
   2   7  -4   17.75    0.67   0
   2  12  -5  293.81    2.04   0
   2  16  -5   25.28    1.56   0
   2  17  -5  126.88    2.35   0
   2  21  -4    4.96    2.27   0
   3  11  -5   14.12    1.04   0
   3  17  -5   30.53    1.80   0
   4  -8  16    1.58    0.64   0
   4   1  -1  382.77    1.50   0
   4  11  -5   12.05    1.15   0
   4  17  -5    1.69    1.85   0
   4  18  -5    2.34    2.03   0
   5   1  -1  181.98    1.28   0
   5  11  -5    4.15    1.20   0
   5  17  -5   48.15    2.30   0
   5  18  -5   22.02    2.15   0
   6  -2   2  125.64    1.07   0
   6   0   0 1397.91    3.38   0
   6   7  -4  125.32    1.61   0
   6  11  -5  214.53    2.42   0
   6  17  -5   60.54    2.43   0
   6  18  -5    0.48    2.47   0
   6  21  -4   56.64    3.53   0
   7   3  -2    5.62    0.92   0
   7   5  -3    4.68    0.77   0
   7   7  -4    9.98    1.14   0
   7  11  -5   50.83    1.86   0
   7  12  -5  122.42    2.31   0
   7  13  -5   15.50    1.46   0
   7  15  -5   15.13    1.90   0
   7  16  -5   12.10    2.16   0
   7  17  -5   10.22    2.45   0
   7  21  -4   46.38    3.82   0
   8  -6  12   48.54    1.16   0
   8  -4   6   41.64    1.03   0
   8   2  -1    1.26    1.01   0
   8   8  -4   52.41    1.66   0
   8  14  -5   38.63    2.22   0
   8  15  -5   35.04    2.40   0
   8  16  -5   53.77    2.54   0
   8  20  -4   45.34    3.60   0
   9  -5  10    0.47    1.13   0
   9  -4   7    1.69    1.02   0
   9   4  -2  137.53    1.85   0
   9   6  -3  191.34    2.21   0
   9   9  -4   16.61    1.77   0
   9  19  -4   21.76    3.79   0
  10  -4   9   11.18    1.32   0
  10  -1   3    4.89    1.10   0
  10   0   2  270.42    2.24   0
  10   2   0  321.22    2.61   0
  10   5  -2  117.52    1.75   0
  10   7  -3  143.70    2.29   0
  10  10  -4    0.49    1.96   0
  10  11  -4    8.99    1.53   0
  10  17  -4   21.25    2.38   0
  10  18  -4    2.69    3.16   0
  11  -4  13    2.15    1.76   0
  11  -4  14    5.19    2.05   0
  11  -3   8    4.80    1.67   0
  11  -1   4   16.51    1.34   0
  11   4  -1  109.87    2.13   0
  11   6  -2    4.96    1.65   0
  11   8  -3    1.57    1.70   0
  11  12  -4   22.87    2.62   0
  11  13  -4   37.87    2.84   0
  11  14  -4    2.37    2.66   0
  11  15  -4   14.04    3.00   0
  11  16  -4    5.44    3.12   0
  11  20  -3   14.98    4.55   0
  12  -3  12    4.67    2.29   0
  12  -3  13    9.32    2.32   0
  12  -3  14    3.04    2.28   0
  12  -2   8  112.13    2.25   0
  12   0   4    2.42    1.52   0
  12   5  -1   11.46    1.96   0
  12   7  -2   17.59    1.95   0
  12  10  -3  256.26    3.59   0
  12  17  -3   35.73    3.03   0
  12  18  -3    7.91    4.10   0
  13  -2  12    9.15    2.54   0
  13  -2  13   33.40    2.92   0
  13  -1   8    1.12    1.83   0
  13   1   4    2.18    1.82   0
  13   5   0   45.34    2.24   0
  13   7  -1    1.03    1.58   0
  13   9  -2   57.37    2.72   0
  13  13  -3   75.44    3.19   0
  13  14  -3   21.41    3.28   0
  13  15  -3   -0.28    3.13   0
  14   0   8    3.74    2.29   0
  14   1   6    6.18    2.25   0
  14   2   4    1.14    2.04   0
  14   3   3   62.91    2.73   0
  14   4   2   27.40    2.48   0
  14   5   1   68.59    2.74   0
  14   8  -1    6.30    2.34   0
  14   9  -1   18.30    2.02   0
  14  12  -2   12.92    3.14   0
  14  13  -2   28.69    3.43   0
  14  14  -2    2.91    3.57   0
  14  15  -2   24.21    4.08   0
  14  16  -2   50.46    4.58   0
  14  17  -2    1.62    4.10   0
  15   1   9   25.67    3.03   0
  15   1  10   -0.18    3.07   0
  15   2   6    5.51    2.80   0
  15   3   5   40.45    3.09   0
  15   7   1    6.87    2.78   0
  15   9   0    8.92    3.11   0
  15  11  -1    2.16    2.98   0
  15  12  -1   12.34    3.39   0
  15  13  -1    3.79    3.47   0
  15  14  -1   24.61    4.04   0
  15  15  -1   20.06    4.37   0
  15  16  -1    4.04    4.81   0
  16   3   8   26.08    3.69   0
  16   4   6   22.92    3.56   0
  16   5   4   66.97    3.29   0
  16   6   3   35.33    3.06   0
  16   8   2    5.00    3.26   0
  16   9   1    1.46    3.19   0
  16  10   1   64.77    4.12   0
  16  12   0    4.13    3.60   0
  16  13   0    4.04    4.07   0
  16  14   0    5.38    4.29   0
  17   6   6   35.41    4.40   0
  17   7   5    4.76    4.16   0
  17   8   4    5.96    4.03   0
  17   9   3   10.96    4.41   0
  17  10   3    0.87    4.02   0
  17  11   2   56.51    4.97   0
 -21   5  15   17.17    4.52   0
 -21   6  14   12.01    3.98   0
 -20   0  18   17.72    4.55   0
 -20   1  17    2.78    3.87   0
 -20   4  14    1.39    3.49   0
 -20   5  13    2.54    3.40   0
 -20   7  12   -2.04    3.66   0
 -20  10  11   23.85    3.94   0
 -19  -2  19   24.65    4.18   0
 -19   0  16    1.19    3.76   0
 -19   1  15    2.08    3.55   0
 -19   2  14    2.51    3.20   0
 -19   3  13   15.68    3.67   0
 -19   4  12    6.14    2.83   0
 -19   6  11   21.46    3.34   0
 -19   8  10   14.03    3.31   0
 -18  -3  19    0.02    4.04   0
 -18  -2  17    1.64    3.36   0
 -18   0  14   45.47    3.37   0
 -18   1  13   14.92    3.08   0
 -18   2  12    9.02    2.43   0
 -18   5  10   -1.89    2.30   0
 -18   7   9   -0.91    2.63   0
 -18  11   8    2.60    2.71   0
 -18  12   8    3.55    3.05   0
 -17  -4  19    2.67    3.93   0
 -17  -3  17    4.39    3.52   0
 -17  -2  15  117.90    3.83   0
 -17  -1  14   20.30    2.84   0
 -17   2  11    4.85    2.46   0
 -17   3  10    6.77    2.50   0
 -17   7   8    3.28    2.22   0
 -17  10   7   11.14    2.38   0
 -16  -5  19   15.35    2.96   0
 -16  -5  20   15.96    3.76   0
 -16  -4  17   45.47    3.54   0
 -16  -3  15    3.24    2.74   0
 -16   0  11    0.96    1.82   0
 -16   4   8   49.43    2.10   0
 -16   9   6   11.59    2.00   0
 -15  -6  20    4.05    3.41   0
 -15  -6  21    8.70    3.99   0
 -15  -5  17    5.10    2.79   0
 -15  -4  15   14.34    2.68   0
 -15  -2  12   26.48    2.36   0
 -15  -1  11    9.75    2.17   0
 -15   0  10    0.29    2.17   0
 -15   1   9   89.33    2.55   0
 -15   4   7   32.73    2.18   0
 -15   6   6   72.79    2.26   0
 -15   9   5    2.14    1.82   0
 -14  -7  22   19.81    3.88   0
 -14  -6  18   13.34    3.22   0
 -14  -3  12    5.35    2.02   0
 -14  -2  11   11.47    2.03   0
 -14   1   8  358.94    3.42   0
 -14   4   6   57.84    2.06   0
 -14   6   5  119.99    2.28   0
 -14   9   4   -1.23    1.66   0
 -13  -7  19   24.06    3.09   0
 -13  -7  20   68.77    3.64   0
 -13  -6  16   15.56    2.57   0
 -13  -5  14  101.35    2.98   0
 -13   1   7  134.81    2.36   0
 -13   4   5   56.36    1.79   0
 -13   6   4  267.09    2.55   0
 -13  10   3    1.41    1.63   0
 -12  -8  22   -0.24    3.27   0
 -12  -7  17    6.10    2.50   0
 -12   1   6   27.85    1.66   0
 -11  -8  19    1.49    2.71   0
 -11  -8  20   18.31    3.38   0
 -11  -7  16   -2.17    2.35   0
 -11   1   5   86.35    1.44   0
 -11   7   2  132.18    1.61   0
 -11  12   1    0.61    1.07   0
 -11  16   1   18.07    1.26   0
 -10  -8  18   19.79    2.84   0
 -10  -6  12  125.27    2.19   0
 -10   0   5    6.79    1.26   0
 -10   3   3   47.56    1.25   0
 -10   5   2  111.34    1.49   0
 -10   8   1   34.29    1.17   0
  -9  -8  16   34.93    2.14   0
  -9  -3   7  426.28    2.88   0
  -9  -2   6  264.22    2.23   0
  -9  -1   5  626.12    3.04   0
  -9   9   0   39.27    0.96   0
  -8  -9  20   23.77    2.83   0
  -8  -9  21   23.64    2.89   0
  -8  -9  22    7.78    3.35   0
  -8  -8  15   35.32    2.10   0
  -7  -9  18   30.53    2.14   0
  -7  -9  19   -0.14    2.24   0
  -7  -8  14   40.92    1.79   0
  -7  -5   8  236.03    2.05   0
  -7   3   1    4.78    0.63   0
  -6  -9  17   79.88    2.45   0
  -6  -8  13    4.15    1.37   0
  -6  -3   5   56.62    1.11   0
  -6  -2   4  209.27    1.55   0
  -6   2   1  154.42    1.13   0
  -5  -9  16    8.95    1.67   0
  -5  21  -2    1.16    1.18   0
  -4  -9  16   26.96    1.87   0
  -4  -8  12   35.48    1.30   0
  -4  -6   8   35.09    0.94   0
  -4  -3   4    2.01    0.58   0
  -4  -2   3   18.19    0.63   0
  -4   2   0  412.75    1.27   0
  -4  19  -3    2.40    1.13   0
  -3  -9  15    0.52    1.24   0
  -3  -5   6  284.46    1.60   0
  -2  11  -4  263.31    1.21   0
  -2  22  -3   10.47    2.01   0
   0  -9  16    9.61    1.13   0
   0  -9  20   -0.07    1.61   0
   0  -9  21   26.13    2.06   0
   0   8  -4   42.94    0.72   0
   1  12  -5   17.43    1.04   0
   1  13  -5    7.02    0.95   0
   1  14  -5   14.73    1.11   0
   1  15  -5   46.26    1.41   0
   1  16  -5    0.24    1.38   0
   1  21  -4    4.95    2.11   0
   2  11  -5    9.05    0.86   0
   2  18  -5   50.86    2.12   0
   2  22  -4   51.19    3.08   0
   3  10  -5   47.30    1.15   0
   3  18  -5  119.30    2.38   0
   3  22  -4    1.66    2.77   0
   4  -8  17   41.73    0.91   0
   4   4  -3   97.07    1.08   0
   4  10  -5  119.02    1.57   0
   4  19  -5    6.30    2.32   0
   4  22  -4   20.47    2.96   0
   5   4  -3   21.06    0.87   0
   5  10  -5   -0.25    1.09   0
   5  19  -5    5.60    2.32   0
   5  22  -4   27.15    3.36   0
   6  -3   3  221.68    1.30   0
   6   1  -1  106.01    1.17   0
   6  10  -5  122.19    1.93   0
   6  19  -5   70.85    2.84   0
   6  22  -4   -1.00    3.22   0
   7  -5   7    6.75    0.63   0
   7  -4   5   68.86    0.96   0
   7  10  -5    2.30    1.48   0
   7  18  -5   28.10    2.72   0
   8  -5   8   82.53    1.24   0
   8  -3   4  109.99    1.36   0
   8   5  -3   14.72    1.11   0
   8   7  -4   28.94    1.41   0
   8  11  -5  263.02    2.99   0
   8  12  -5  108.77    2.01   0
   8  17  -5   49.72    2.86   0
   8  18  -5    4.26    2.63   0
   8  21  -4    4.64    4.03   0
   9  -3   5   95.49    1.36   0
   9  -1   2    3.32    0.91   0
   9   0   1    2.50    0.96   0
   9   1   0    3.89    1.02   0
   9   8  -4  264.75    2.67   0
   9  12  -5   96.29    2.32   0
   9  13  -5   43.13    2.30   0
   9  15  -5   10.77    2.61   0
   9  16  -5   80.26    3.02   0
   9  20  -4    6.45    3.31   0
   9  21  -4   16.21    4.25   0
  10  -5  14   17.02    1.57   0
  10  -5  15   26.66    1.82   0
  10  -3   6  277.73    2.16   0
  10   3  -1   78.47    1.45   0
  10   6  -3  134.22    2.02   0
  10   9  -4   22.54    1.85   0
  10  19  -4   19.66    3.29   0
  10  20  -4   45.64    3.87   0
  11  -4  11   24.69    1.76   0
  11  -4  12   14.95    1.69   0
  11   5  -2  148.15    2.22   0
  11   7  -3    4.91    1.56   0
  11  10  -4   50.54    2.16   0
  11  11  -4  110.25    2.83   0
  11  17  -4    6.96    3.05   0
  11  18  -4    2.93    3.35   0
  12  -3  11   -1.06    1.96   0
  12  -2   7    7.79    1.84   0
  12  -1   5    0.66    1.47   0
  12   1   2   34.88    1.72   0
  12   2   1   47.18    1.86   0
  12   9  -3   42.64    2.26   0
  12  13  -4    1.18    2.50   0
  12  14  -4    0.20    2.75   0
  12  15  -4    2.96    3.08   0
  12  19  -3    4.94    3.19   0
  13  -2  10    4.06    2.24   0
  13  -2  11   28.52    2.32   0
  13  -1   7   14.39    1.91   0
  13   0   5   15.31    1.73   0
  13   2   2   30.33    2.01   0
  13   3   1  149.28    2.65   0
  13   6  -1   24.14    2.08   0
  13   8  -2   39.41    2.49   0
  13  11  -3   74.48    3.11   0
  13  12  -3   16.04    2.73   0
  13  16  -3   21.91    3.01   0
  13  17  -3    5.50    4.14   0
  13  18  -3   29.78    4.23   0
  14  -1  11    3.75    2.94   0
  14   0   7   -0.40    2.02   0
  14   1   5    4.79    2.11   0
  14   6   0   77.02    2.71   0
  14  10  -2   27.29    2.77   0
  14  11  -2   14.27    2.10   0
  15   1   8    1.25    2.75   0
  15   3   4   12.50    2.61   0
  15   4   3   10.16    2.48   0
  15   5   2    0.64    2.46   0
  15   6   1   21.98    2.66   0
  15   8   0   18.38    2.23   0
  15  10  -1   19.12    3.25   0
  16   2   9   -1.13    3.44   0
  16   3   6    6.14    3.27   0
  16   3   7    5.42    3.40   0
  16   4   5   -0.08    3.47   0
  16   7   2   19.88    3.15   0
  16   8   1   67.57    3.84   0
  16  10   0    8.09    3.43   0
  16  11   0    7.53    3.67   0
  17   5   6   22.13    3.96   0
  17   6   5    9.19    3.95   0
  17   7   4   53.71    4.17   0
  17   8   3    2.68    3.94   0
  17   9   2   48.33    4.10   0
  17  10   2   28.07    4.15   0
  17  12   1    0.01    4.52   0
 -21   4  16   -3.76    4.00   0
 -20   0  19    1.37    4.45   0
 -20   2  16   -2.00    3.64   0
 -20   3  15    5.44    3.65   0
 -20   6  13   12.51    3.80   0
 -20   8  12    6.08    3.74   0
 -19  -2  20    0.22    3.39   0
 -19  -1  18   -3.23    2.86   0
 -19   0  17   14.97    3.88   0
 -19   5  12   14.34    3.07   0
 -19   7  11    3.32    3.26   0
 -19   9  10   -2.54    3.10   0
 -19  10  10   34.08    3.77   0
 -18  -3  20   60.82    4.69   0
 -18  -3  21   -0.49    4.16   0
 -18  -2  18   32.37    4.04   0
 -18  -1  16   10.09    3.03   0
 -18   0  15    2.35    3.19   0
 -18   3  12  109.40    3.81   0
 -18   4  11    9.46    2.64   0
 -18   6  10    7.17    2.85   0
 -18   8   9   32.89    2.88   0
 -18  13   8    2.30    2.74   0
 -17  -4  20   12.89    3.78   0
 -17  -4  21   15.99    4.27   0
 -17  -3  18    2.29    3.54   0
 -17  -2  16   21.00    3.33   0
 -17   0  13  224.11    4.11   0
 -17   1  12   14.19    2.53   0
 -17   5   9    1.22    2.22   0
 -17  11   7    4.98    2.45   0
 -17  12   7    1.90    2.48   0
 -16  -5  21   18.99    4.52   0
 -16  -5  22    3.52    3.95   0
 -16  -4  18   -0.33    3.40   0
 -16  -3  16   31.36    3.28   0
 -16  -2  14  214.28    3.87   0
 -16  -1  13   10.47    2.51   0
 -16   2  10    9.92    2.32   0
 -16   3   9   -0.68    2.00   0
 -16   5   8   21.48    2.23   0
 -16   7   7    4.24    2.12   0
 -16  10   6    7.30    2.01   0
 -16  11   6    1.84    2.12   0
 -15  -6  22    1.81    3.71   0
 -15  -5  18   62.76    3.56   0
 -15  -4  16   14.21    2.96   0
 -15  -3  14   30.97    2.61   0
 -15   3   8   26.75    2.11   0
 -15   7   6  147.70    2.66   0
 -15  10   5    3.12    1.83   0
 -14  -6  19   30.03    3.48   0
 -14  -5  16   -1.51    2.50   0
 -14  -4  14   21.36    1.92   0
 -14  -1  10   45.53    1.73   0
 -14   0   9    0.46    1.41   0
 -14  10   4   14.91    1.63   0
 -14  18   4   33.32    2.22   0
 -13  -7  21    9.90    3.55   0
 -13  -7  22   10.65    3.85   0
 -13  -7  23   17.89    3.85   0
 -13  -6  17   24.91    2.80   0
 -13  -4  13   -0.17    2.14   0
 -13  -1   9  104.35    2.27   0
 -13   0   8    0.41    1.74   0
 -13   7   4   26.86    1.69   0
 -13  11   3   62.93    1.87   0
 -13  18   3   13.21    1.71   0
 -12  -7  18   25.72    2.70   0
 -12  -7  19   85.10    3.40   0
 -12  -5  13  171.05    2.63   0
 -12   0   7    1.91    1.44   0
 -12   7   3    5.51    1.09   0
 -12  11   2    8.38    1.12   0
 -12  17   2    2.18    1.26   0
 -11  -8  21    0.68    2.88   0
 -11  -8  22   30.76    3.82   0
 -11  -8  23    0.69    3.54   0
 -11  -7  17   34.43    2.58   0
 -11  -6  14   41.18    2.31   0
 -11  -5  12  151.30    2.65   0
 -11  -1   7   57.80    1.65   0
 -11   0   6    0.21    0.91   0
 -11   3   4  164.79    1.94   0
 -11   5   3    7.26    1.06   0
 -11  13   1   40.88    1.29   0
 -11  14   1    6.42    1.16   0
 -11  15   1   13.26    1.18   0
 -10  -8  19    5.84    2.72   0
 -10  -7  15   -0.97    2.06   0
 -10  -6  13  154.27    2.54   0
 -10  -5  11  144.69    2.42   0
 -10  -1   6  276.18    2.25   0
 -10  20   1    0.64    0.92   0
  -9  -8  17   16.23    2.25   0
  -9  -7  14   71.62    2.35   0
  -9   2   3  342.25    2.23   0
  -9   6   1   32.39    0.93   0
  -8  -8  16    1.21    1.65   0
  -8  -7  13  138.07    2.41   0
  -8   1   3    5.81    0.84   0
  -8   7   0    1.51    0.71   0
  -8  12  -1   18.11    0.73   0
  -7  -9  20   78.70    3.08   0
  -7  -9  21   16.48    2.66   0
  -7  -9  22   18.13    3.00   0
  -7  -7  12   92.46    1.90   0
  -7  -4   7   64.99    1.37   0
  -7   0   3   78.48    1.04   0
  -6  -9  18   13.22    1.90   0
  -6  -9  19  100.62    2.89   0
  -6  -8  14   62.51    1.92   0
  -6  -7  11    5.12    1.15   0
  -6   4   0  906.54    2.26   0
  -5  -9  17    4.97    1.76   0
  -5  -8  13   84.58    1.75   0
  -5  -5   7   13.58    0.68   0
  -5   3   0    8.28    0.49   0
  -5   5  -1    8.22    0.41   0
  -5   8  -2   67.20    0.46   0
  -4  -9  17   85.12    2.26   0
  -4   4  -1    0.95    0.30   0
  -3  -9  16  119.34    2.10   0
  -3  -8  12  109.23    1.54   0
  -3   0   1  971.00    1.88   0
  -3  21  -3    3.20    1.35   0
  -2  18  -4    9.50    1.16   0
  -1  -9  16    2.17    1.23   0
  -1  -9  21   16.71    2.13   0
  -1   9  -4  272.53    1.19   0
  -1  20  -4    1.78    1.55   0
   0  -9  17   11.55    1.22   0
   0  -9  18    4.84    1.41   0
   0  -7   9  111.96    1.08   0
   0  -6   7  674.63    1.89   0
   0  21  -4   79.96    2.50   0
   1  -7   9   34.49    0.62   0
   1   7  -4  702.33    2.09   0
   1  17  -5   27.33    1.40   0
   1  22  -4    3.17    2.36   0
   2  10  -5  248.21    1.76   0
   2  19  -5   38.29    2.27   0
   3   4  -3  545.41    1.93   0
   3  19  -5   39.97    2.25   0
   4   6  -4  358.90    1.94   0
   4   9  -5    1.66    0.89   0
   4  20  -5    5.01    2.41   0
   5  -4   4    1.50    0.47   0
   5   6  -4    9.10    0.92   0
   5   9  -5   89.02    1.46   0
   5  20  -5   63.98    2.90   0
   6   4  -3   68.95    1.03   0
   6   6  -4   65.99    1.31   0
   6   9  -5  224.08    2.17   0
   6  20  -5    0.35    2.58   0
   7  -2   2   22.34    0.86   0
   7  -1   1  359.06    1.86   0
   7   0   0    2.34    0.75   0
   7   4  -3  662.07    2.97   0
   7   9  -5  194.62    2.19   0
   7  19  -5   80.51    2.86   0
   7  20  -5    3.63    3.10   0
   8  -6  11   90.91    1.23   0
   8   3  -2   98.31    1.31   0
   8  10  -5  135.81    2.27   0
   8  19  -5   21.90    3.21   0
   9  -2   3   26.42    1.13   0
   9   2  -1   52.73    1.31   0
   9   5  -3   56.20    1.57   0
   9   7  -4   11.00    1.41   0
   9  11  -5   22.82    1.92   0
   9  17  -5   -0.98    2.32   0
   9  18  -5   54.68    3.55   0
  10  -5  12    6.56    1.39   0
  10  -5  13   24.74    1.52   0
  10  -4   8    7.16    1.31   0
  10  -2   4   68.26    1.39   0
  10   4  -2    4.64    1.29   0
  10   8  -4   -0.62    1.59   0
  10  12  -5  160.01    2.87   0
  10  13  -5   24.54    2.42   0
  10  14  -5   17.64    2.58   0
  10  15  -5   -1.04    2.49   0
  10  16  -5    2.19    2.64   0
  10  17  -5    5.93    2.65   0
  11  -3   7  178.14    2.34   0
  11  -2   5  152.72    1.97   0
  11   0   2    1.35    1.29   0
  11   1   1    3.88    1.37   0
  11   2   0   80.99    1.88   0
  11   9  -4  153.03    2.59   0
  11  19  -4   10.64    3.48   0
  11  20  -4    3.26    3.72   0
  12  -3  10   29.89    1.83   0
  12   0   3    0.16    1.47   0
  12   3   0   10.57    1.37   0
  12   4  -1   17.80    1.81   0
  12   6  -2   19.69    1.48   0
  12   8  -3   26.28    1.94   0
  12  11  -4    2.80    2.34   0
  12  12  -4   14.39    2.35   0
  12  16  -4    4.61    2.50   0
  12  17  -4   14.73    3.74   0
  12  18  -4   13.55    3.85   0
  13  -2   9    2.41    2.24   0
  13  -1   6   -0.74    1.91   0
  13   1   3   58.48    2.12   0
  13   4   0   54.01    2.08   0
  13   5  -1   25.55    2.05   0
  13   7  -2   10.18    2.14   0
  13   9  -3   20.47    2.19   0
  13  10  -3    1.25    1.76   0
  14  -1   9    1.60    2.51   0
  14  -1  10   12.43    2.52   0
  14   0   6    0.55    2.01   0
  14   2   3    5.07    2.08   0
  14   3   2    9.13    2.01   0
  14   4   1   17.24    2.16   0
  14   5   0   40.06    2.42   0
  14   7  -1   13.54    1.83   0
  14   9  -2    2.62    2.32   0
  14  12  -3  162.08    3.90   0
  14  13  -3    3.94    3.16   0
  14  14  -3  157.06    4.42   0
  14  15  -3    8.96    3.75   0
  14  16  -3   60.11    4.48   0
  14  17  -3   10.02    4.09   0
  15   0  10    0.39    3.16   0
  15   1   7    6.19    2.51   0
  15   2   5    5.18    2.57   0
  15   3   3   39.88    2.51   0
  15   4   2   53.92    2.73   0
  15   5   1    5.55    2.35   0
  15   7   0   18.22    2.14   0
  15   8  -1   11.83    2.63   0
  15   9  -1    0.15    2.01   0
  15  11  -2   69.94    3.52   0
  15  12  -2   28.49    3.28   0
  15  13  -2   38.69    3.53   0
  15  14  -2   42.65    3.26   0
  15  15  -2   26.09    3.28   0
  15  16  -2   44.54    4.50   0
  16   2   8   33.67    3.39   0
  16   3   5   39.26    3.38   0
  16   4   4    9.68    3.18   0
  16   5   3   55.13    3.02   0
  16   6   2   13.99    3.24   0
  16   7   1    4.77    3.26   0
  16   9   0   -1.98    3.34   0
  16  11  -1   32.00    3.56   0
  16  12  -1   27.74    3.90   0
  16  13  -1   33.95    3.96   0
  16  14  -1   10.73    3.81   0
  16  15  -1   21.40    4.38   0
  17   4   7   40.51    4.21   0
  17   5   5   38.07    3.90   0
  17   6   4   17.40    3.65   0
  17   7   3   22.89    3.62   0
  17   8   2   43.71    4.11   0
  17  10   1    2.31    3.97   0
  17  11   1    8.53    3.19   0
  17  12   0   66.78    4.32   0
  17  13   0    7.89    4.58   0
 -20   1  18    3.54    3.38   0
 -20   2  17   -0.66    4.16   0
 -20   3  16   34.04    4.41   0
 -20   4  15    7.56    3.94   0
 -20   5  14    4.54    3.36   0
 -20   7  13    0.92    3.72   0
 -20   9  12   -1.15    3.87   0
 -19  -1  19   27.25    3.35   0
 -19  -1  20    2.12    3.94   0
 -19   0  18    0.15    3.50   0
 -19   1  16   -3.06    3.29   0
 -19   2  15   20.11    3.65   0
 -19   3  14    8.61    3.54   0
 -19   4  13    1.65    2.93   0
 -19   6  12    5.35    2.85   0
 -19   8  11    3.24    2.99   0
 -19  11  10    2.64    3.15   0
 -18  -2  19    2.31    3.71   0
 -18  -1  17    1.28    3.25   0
 -18   1  14  112.27    3.42   0
 -18   2  13    3.82    2.36   0
 -18   5  11   27.71    2.82   0
 -18   7  10    0.02    2.61   0
 -18   9   9    2.04    2.62   0
 -17  -3  19   29.23    4.06   0
 -17  -2  17   59.89    3.55   0
 -17  -1  15   25.74    3.17   0
 -17   0  14    0.08    2.66   0
 -17   3  11   89.59    3.11   0
 -17   4  10   -0.77    2.21   0
 -17   6   9   13.49    2.52   0
 -17   8   8   13.01    2.41   0
 -17  13   7    0.68    2.50   0
 -17  14   7    1.51    2.50   0
 -17  15   7   -0.33    2.53   0
 -16  -4  19    1.92    3.54   0
 -16  -2  15   71.97    3.20   0
 -16   0  12  197.53    3.21   0
 -16   1  11    3.74    1.74   0
 -16   4   9    7.93    2.05   0
 -16   8   7   50.73    2.39   0
 -16  12   6    1.61    1.99   0
 -16  13   6    3.11    2.36   0
 -16  16   6   11.47    2.49   0
 -15  -5  19   -0.89    3.10   0
 -15  -5  20   -1.93    3.30   0
 -15  -4  17    9.09    2.83   0
 -15  -3  15   23.42    2.50   0
 -15  -2  13   41.86    2.01   0
 -15  -1  12    3.72    2.21   0
 -15   0  11   14.52    2.12   0
 -15   1  10    1.61    2.01   0
 -15   2   9    3.69    1.93   0
 -15   5   7  119.63    2.59   0
 -15  11   5    3.93    1.77   0
 -15  12   5    5.59    2.19   0
 -15  17   5    4.16    2.22   0
 -14  -6  20    5.43    2.37   0
 -14  -6  21    7.40    3.42   0
 -14  -6  22    0.42    3.48   0
 -14  -5  17    1.50    2.85   0
 -14  -4  15   19.73    2.56   0
 -14  -3  13   71.67    2.54   0
 -14   3   7   37.19    1.60   0
 -14   5   6  109.55    2.36   0
 -14   7   5  197.10    2.58   0
 -14  11   4    1.67    1.52   0
 -14  17   4    1.66    2.03   0
 -13  -6  18   15.04    2.91   0
 -13  -5  15   50.40    2.20   0
 -13  -3  12   50.99    2.13   0
 -13   3   6    1.76    1.52   0
 -13   5   5  150.80    2.35   0
 -13  12   3   17.74    1.64   0
 -13  17   3    1.92    1.58   0
 -12  -7  20   25.32    3.31   0
 -12  -7  21   21.31    3.38   0
 -12  -6  16   70.28    2.84   0
 -12  -5  14  111.17    2.84   0
 -12  -4  12    7.25    1.98   0
 -12   3   5   24.30    1.14   0
 -12   5   4   27.70    1.38   0
 -12  12   2    1.56    1.17   0
 -12  13   2    6.18    1.24   0
 -12  16   2   -0.79    1.25   0
 -11  -7  18   40.96    2.65   0
 -11  -4  11    3.80    1.77   0
 -11   8   2    1.78    0.98   0
 -10  -8  20   24.65    2.66   0
 -10  -8  21    8.76    2.96   0
 -10  -8  22    5.40    3.24   0
 -10  -8  23   14.90    3.49   0
 -10  -7  16   61.11    2.64   0
 -10   2   4  264.54    2.19   0
 -10   9   1   53.30    1.24   0
  -9  -8  18   14.70    2.62   0
  -9  -8  19   16.50    2.79   0
  -9   4   2  120.95    1.38   0
  -9  10   0   14.27    0.81   0
  -8  -8  17   69.48    2.37   0
  -8  -4   8   16.82    1.29   0
  -7  -8  15    0.01    1.47   0
  -7  -3   6    6.86    0.97   0
  -7  -2   5  225.52    1.79   0
  -7  -1   4    5.01    0.81   0
  -6  -9  20    5.07    2.17   0
  -6  -9  21   36.94    2.64   0
  -6  -9  22    0.26    2.69   0
  -6  -5   8   24.57    1.06   0
  -5  -9  18   52.73    2.15   0
  -5  -9  19    2.41    2.01   0
  -5  -9  20   30.24    2.32   0
  -5  -9  21    1.75    2.35   0
  -5  -9  22    3.34    2.74   0
  -5  -6   9   82.97    1.34   0
  -5  -4   6  112.00    1.29   0
  -5   0   2    1.48    0.51   0
  -5  16  -3   56.58    0.62   0
  -4  -9  18   57.79    2.39   0
  -4  -9  22    1.62    2.37   0
  -4  -8  13  192.66    2.17   0
  -3  -9  17    7.98    1.67   0
  -3  -6   8  217.83    1.62   0
  -3  -4   5 1287.21    3.00   0
  -3  15  -4    2.12    0.74   0
  -2  -9  21   30.39    2.34   0
  -2  19  -4    3.10    1.30   0
  -1  -9  17   -0.20    1.23   0
  -1  -9  18   37.95    1.61   0
  -1  -9  19    3.72    1.67   0
  -1  -9  20   68.26    2.31   0
   0  -4   4   18.61    0.35   0
   0   3  -2  539.56    1.03   0
   0   5  -3  759.87    1.58   0
   0  13  -5  280.43    1.88   0
   0  14  -5  172.80    1.65   0
   0  15  -5  362.26    2.29   0
   0  16  -5   65.05    1.51   0
   1  -6   7    2.41    0.43   0
   1  11  -5  147.63    1.37   0
   1  18  -5    0.67    1.46   0
   2  -6   7   29.23    0.36   0
   3   6  -4 1132.30    3.02   0
   3   9  -5   11.88    0.88   0
   3  20  -5   34.30    2.29   0
   4   2  -2  402.31    1.61   0
   4  21  -5   -1.31    2.74   0
   5   2  -2  148.93    1.22   0
   5  21  -5    2.11    2.78   0
   6  -5   6   86.33    0.77   0
   6   2  -2 1454.93    3.63   0
   6  14  -6    9.19    1.81   0
   6  15  -6   23.90    1.96   0
   6  21  -5    0.84    2.84   0
   7   1  -1    3.91    0.64   0
   7   6  -4  168.59    1.64   0
   7  21  -5   55.50    3.65   0
   8   0   0  299.71    1.92   0
   8   4  -3  116.16    1.61   0
   8   6  -4   67.83    1.52   0
   8   9  -5   89.07    2.00   0
   8  20  -5    2.43    3.09   0
   9  -5   9   67.00    1.27   0
   9   3  -2   17.99    1.22   0
   9  10  -5    3.29    1.24   0
   9  19  -5    1.88    3.00   0
   9  20  -5   63.21    3.69   0
  10   0   1   -1.44    1.12   0
  10   1   0   12.63    1.24   0
  10   2  -1    6.98    1.20   0
  10   5  -3  110.82    1.89   0
  10   7  -4   78.63    1.87   0
  10  11  -5   11.94    1.96   0
  10  18  -5   24.61    3.31   0
  10  19  -5   -1.23    3.15   0
  11  -4  10    1.15    1.45   0
  11  -1   3   89.93    1.67   0
  11   3  -1    1.59    1.09   0
  11   4  -2   22.95    1.47   0
  11   6  -3   24.46    1.70   0
  11   8  -4    9.27    1.75   0
  11  12  -5   21.97    2.42   0
  11  13  -5   22.92    2.57   0
  11  14  -5   -0.89    2.44   0
  11  15  -5    0.04    2.59   0
  11  17  -5   -1.01    2.96   0
  12  -3   9   25.46    1.74   0
  12  -2   6  111.89    2.05   0
  12  -1   4  145.69    2.09   0
  12   5  -2    7.12    1.73   0
  12   7  -3    5.81    1.81   0
  12  10  -4   11.19    2.12   0
  12  19  -4   23.70    4.27   0
  13  -2   8    2.42    2.06   0
  13   0   4   -0.17    1.54   0
  13   6  -2   56.14    2.20   0
  13   8  -3   59.96    2.52   0
  13  12  -4  222.01    3.83   0
  13  13  -4   55.70    3.12   0
  13  14  -4  138.06    3.82   0
  13  15  -4   98.15    3.82   0
  13  16  -4   42.36    4.05   0
  13  17  -4   46.06    4.50   0
  13  18  -4    3.19    3.70   0
  14  -1   8   26.31    2.49   0
  14   1   4    1.63    1.99   0
  14   6  -1    5.97    2.26   0
  14   8  -2   29.72    2.00   0
  14  10  -3  155.68    3.33   0
  14  11  -3   18.80    2.75   0
  15   0   8    0.72    2.68   0
  15   0   9   23.34    2.86   0
  15   1   6    3.20    2.42   0
  15   2   4   28.14    2.64   0
  15   6   0   31.36    2.82   0
  15  10  -2   37.69    3.21   0
  15  14  -3   -0.38    3.47   0
  15  15  -3   29.16    3.89   0
  16   2   6   14.43    2.96   0
  16   2   7    2.97    3.04   0
  16   4   3   35.54    2.90   0
  16   5   2   13.99    2.72   0
  16   6   1   53.51    3.21   0
  16   8   0    7.51    3.01   0
  16  10  -1   61.28    3.71   0
  16  13  -2   15.46    3.52   0
  16  14  -2    3.12    3.56   0
  16  15  -2   15.19    4.07   0
  17   4   6   14.47    3.83   0
  17   5   4   39.42    3.76   0
  17   6   3    7.19    3.30   0
  17   7   2   37.34    3.59   0
  17   8   1    6.56    3.36   0
  17   9   1   13.31    3.62   0
  17  10   0   35.65    3.82   0
  17  11   0    6.76    4.16   0
  18   7   4   26.06    3.91   0
  18   8   3    2.74    3.70   0
 -20   1  19    0.23    3.25   0
 -20   2  18   15.85    4.57   0
 -20   3  17   -2.84    3.86   0
 -20   5  15    1.76    3.44   0
 -20   6  14    7.72    3.62   0
 -20   8  13   13.95    3.85   0
 -20  10  12   10.04    3.60   0
 -19   0  19   10.29    3.93   0
 -19   1  17    8.60    3.93   0
 -19   2  16    3.20    3.44   0
 -19   4  14   -0.05    3.20   0
 -19   5  13   11.94    3.20   0
 -19   7  12   23.21    3.19   0
 -19   9  11    2.91    3.22   0
 -19  12  10   13.91    3.35   0
 -18  -2  20    6.85    4.15   0
 -18  -1  18   14.58    3.70   0
 -18   0  16   93.84    4.01   0
 -18   1  15    8.25    3.18   0
 -18   2  14   21.86    3.32   0
 -18   3  13   75.97    3.87   0
 -18   4  12   -0.21    2.90   0
 -18   8  10   13.31    3.03   0
 -18  10   9   73.65    3.11   0
 -18  11   9    3.75    2.71   0
 -17  -3  20    4.23    3.98   0
 -17  -2  18    6.36    3.28   0
 -17  -1  16    0.41    3.03   0
 -17   1  13  220.68    4.11   0
 -17   2  12    5.70    2.49   0
 -17   5  10    4.73    2.51   0
 -17   7   9    7.74    2.38   0
 -17   9   8    7.78    2.43   0
 -16  -4  21   19.22    3.89   0
 -16  -3  17   13.18    2.40   0
 -16  -1  14   24.09    2.82   0
 -16   3  10   77.62    2.84   0
 -16   6   8   62.27    2.53   0
 -16   9   7   28.20    2.37   0
 -16  14   6    0.21    2.07   0
 -16  15   6    0.09    2.11   0
 -15  -5  21    9.62    3.99   0
 -15  -5  22   15.67    3.68   0
 -15  -4  18    2.95    2.98   0
 -15  -2  14   20.67    2.33   0
 -15   4   8    5.76    1.98   0
 -15   6   7   31.34    2.28   0
 -15   8   6   29.55    1.90   0
 -15  13   5    1.94    1.89   0
 -15  14   5    6.12    2.33   0
 -15  15   5    6.86    2.31   0
 -15  16   5   14.48    2.28   0
 -14  -6  23    1.14    3.93   0
 -14  -5  18   10.29    3.20   0
 -14  -3  14   27.14    2.28   0
 -14  -2  12    0.57    1.53   0
 -14  -1  11    1.29    1.89   0
 -14   0  10  111.95    2.44   0
 -14   1   9    5.59    1.78   0
 -14   2   8   19.84    1.57   0
 -14   8   5   41.94    1.84   0
 -14  12   4    2.61    1.56   0
 -14  13   4   30.41    2.09   0
 -14  14   4   13.38    1.89   0
 -14  15   4    1.63    1.78   0
 -14  16   4   45.00    2.29   0
 -13  -6  19    3.28    2.79   0
 -13  -6  20    3.32    2.82   0
 -13  -5  16   21.25    2.76   0
 -13  -4  14   28.57    2.40   0
 -13   2   7   18.34    1.84   0
 -13   8   4  177.87    2.27   0
 -13  13   3   64.62    2.06   0
 -13  14   3   12.72    1.53   0
 -13  15   3    2.03    1.61   0
 -13  16   3   11.52    1.71   0
 -12  -7  22    6.68    3.46   0
 -12  -7  23    3.63    3.81   0
 -12  -6  17   29.18    2.73   0
 -12   2   6   12.33    1.46   0
 -12   8   3   19.38    1.23   0
 -12  14   2    1.07    1.24   0
 -12  15   2    4.58    1.27   0
 -11  -7  19   25.85    2.90   0
 -11  -5  13   74.22    2.33   0
 -11   2   5   88.86    1.68   0
 -10  -7  17   53.42    2.66   0
 -10  -6  14  134.42    2.60   0
 -10  -5  12   97.68    2.25   0
 -10   1   5   24.67    1.26   0
 -10   4   3  181.27    1.77   0
 -10   6   2   21.34    1.03   0
  -9  -8  20    2.61    2.55   0
  -9  -8  21    5.56    2.70   0
  -9  -8  22    5.11    3.07   0
  -9  -8  23    3.67    3.15   0
  -9  -7  15    5.84    1.91   0
  -9  -3   8  562.01    3.21   0
  -9   1   4   94.11    1.29   0
  -8  -8  18    3.77    2.20   0
  -8  -7  14    1.17    1.69   0
  -8  -3   7  471.51    2.74   0
  -8  -2   6  175.62    1.82   0
  -8  -1   5   13.52    1.03   0
  -8   0   4  404.12    2.17   0
  -8   3   2  100.55    1.20   0
  -8   5   1  156.80    1.40   0
  -8  13  -1   21.88    0.68   0
  -8  16  -1    2.58    0.60   0
  -7  -8  16  176.39    2.75   0
  -7  -7  13   63.80    1.89   0
  -7  -5   9   17.36    1.17   0
  -6  -8  15  110.71    2.12   0
  -6  -7  12   55.26    1.56   0
  -6   1   2 1320.92    3.15   0
  -5  -8  14   95.89    1.85   0
  -5  -3   5  397.92    1.98   0
  -5  -1   3 1128.53    2.81   0
  -4  -9  19   23.37    1.98   0
  -4  -9  20    9.48    1.96   0
  -4  -9  21    4.62    2.06   0
  -4  -5   7  115.30    1.23   0
  -4  20  -3   24.41    1.27   0
  -3  -8  13  134.18    1.86   0
  -3  -7  10  132.14    1.48   0
  -3  14  -4    1.61    0.62   0
  -3  16  -4   16.14    0.83   0
  -2  -5   6  382.33    1.62   0
  -1  21  -4    1.68    1.76   0
   0  12  -5   26.96    0.90   0
   0  17  -5  104.95    1.65   0
   0  22  -4   16.10    2.40   0
   1  19  -5   36.80    1.92   0
   2   6  -4  169.57    1.19   0
   2   9  -5  131.63    1.34   0
   2  20  -5    1.38    1.85   0
   3  -8  20    3.12    1.26   0
   3   2  -2   38.53    0.53   0
   3  21  -5   16.26    2.75   0
   4   8  -5  113.69    1.34   0
   4  13  -6   67.60    1.59   0
   4  14  -6   10.86    1.32   0
   4  15  -6    6.03    1.41   0
   4  16  -6   93.70    2.29   0
   5   8  -5    8.65    0.93   0
   5  12  -6  351.89    2.77   0
   5  13  -6    8.95    1.36   0
   5  14  -6  125.88    2.07   0
   5  15  -6  102.99    2.12   0
   5  16  -6   74.52    2.12   0
   5  17  -6   15.67    1.93   0
   5  22  -5   24.33    3.47   0
   6   8  -5    5.33    0.78   0
   6  12  -6    2.78    1.40   0
   6  13  -6    3.62    1.61   0
   6  16  -6    8.05    1.91   0
   6  17  -6   69.80    2.37   0
   6  18  -6    7.34    2.39   0
   6  22  -5    6.50    3.27   0
   7  -6   9   18.48    0.69   0
   7  -3   3  322.17    1.67   0
   7   2  -2   89.01    1.30   0
   7   8  -5   23.25    1.36   0
   7  12  -6   12.30    1.69   0
   7  13  -6  371.88    3.29   0
   7  14  -6    1.90    1.69   0
   7  15  -6  103.18    2.31   0
   7  16  -6   15.48    2.11   0
   7  17  -6  113.23    2.90   0
   8  -2   2    0.99    0.89   0
   8  -1   1    2.33    0.77   0
   8   1  -1    2.79    0.91   0
   8   8  -5   70.57    1.72   0
   8  13  -6    7.84    1.85   0
   8  14  -6   25.85    2.07   0
   8  15  -6   12.35    2.09   0
   8  16  -6   20.09    2.34   0
   8  17  -6    5.40    2.35   0
   8  21  -5   29.42    3.71   0
   9  -4   6    4.82    1.01   0
   9  -3   4   31.03    1.15   0
   9   4  -3   78.62    1.50   0
   9   6  -4  277.29    2.44   0
   9   9  -5    4.18    1.14   0
   9  14  -6    5.19    1.95   0
   9  15  -6    9.09    2.14   0
   9  16  -6    3.79    2.26   0
   9  21  -5   10.10    3.47   0
  10  -5  11    1.08    1.14   0
  10  -4   7   10.83    1.20   0
  10  -3   5   62.48    1.32   0
  10  -1   2    3.26    1.05   0
  10   3  -2  182.73    2.09   0
  10  10  -5  441.24    3.39   0
  10  20  -5    9.59    3.78   0
  11  -4   9   72.69    1.74   0
  11  -3   6   49.11    1.62   0
  11  11  -5    0.95    2.17   0
  11  18  -5    1.82    3.17   0
  11  19  -5   12.42    3.70   0
  12  -3   8   33.88    1.80   0
  12   1   1    7.08    1.58   0
  12   2   0   41.43    1.83   0
  12   3  -1   34.10    1.77   0
  12   6  -3   19.31    1.70   0
  12   9  -4   42.27    1.78   0
  12  12  -5   10.96    2.39   0
  12  13  -5  196.18    3.69   0
  12  14  -5    4.07    2.73   0
  12  15  -5   48.91    3.46   0
  12  16  -5    5.44    3.20   0
  12  17  -5   47.08    3.54   0
  13  -3  13    2.87    2.45   0
  13  -1   5    8.19    1.62   0
  13   1   2   60.94    2.14   0
  13   2   1  124.05    2.41   0
  13   3   0  114.00    2.36   0
  13   4  -1   29.22    2.02   0
  13  10  -4  267.41    3.65   0
  13  11  -4   48.01    2.10   0
  14  -1   7    1.40    2.18   0
  14   0   5    0.10    1.93   0
  14   1   3    8.48    1.73   0
  14   2   2   20.05    2.11   0
  14   3   1   38.28    2.08   0
  14   4   0    3.14    2.11   0
  14   5  -1   21.77    2.26   0
  14   7  -2   10.38    2.15   0
  14   9  -3    6.67    2.47   0
  14  13  -4   41.43    3.35   0
  14  14  -4   15.48    3.52   0
  14  15  -4    2.93    3.51   0
  14  16  -4   85.33    4.41   0
  14  17  -4    3.23    3.74   0
  15   0   7    9.10    2.61   0
  15   1   5   38.49    2.53   0
  15   3   2    9.98    2.29   0
  15   4   1   95.49    2.92   0
  15   5   0   28.85    2.56   0
  15   7  -1   16.17    2.01   0
  15   8  -2   36.99    2.64   0
  15   9  -2   69.85    2.62   0
  15  11  -3    3.47    2.94   0
  15  12  -3    5.97    3.26   0
  15  13  -3    4.84    2.52   0
  15  16  -3   29.99    3.52   0
  16   1   8    8.89    2.75   0
  16   1   9    1.83    3.20   0
  16   3   4  168.28    3.82   0
  16   7   0    1.32    2.81   0
  16   8  -1    6.00    2.87   0
  16   9  -1   39.79    2.56   0
  16  11  -2   -0.60    3.17   0
  16  12  -2    1.21    3.18   0
  17   3   6   18.44    3.67   0
  17   3   7    7.06    3.67   0
  17   4   5   22.17    3.28   0
  17   5   3   55.58    3.59   0
  17   6   2   30.78    3.36   0
  17   7   1    8.66    3.17   0
  17   9   0    7.53    3.58   0
  17  11  -1    2.59    3.56   0
  17  12  -1   14.12    4.21   0
  17  13  -1    0.07    3.95   0
  18   6   4    0.48    3.61   0
  18   7   3   23.14    4.06   0
  18   8   2   -0.68    3.61   0
  18   9   2   26.19    4.17   0
  18  10   1   10.24    4.49   0
 -20   4  16   13.33    3.20   0
 -20   7  14    1.04    3.65   0
 -20   9  13    1.30    3.60   0
 -19   0  20    1.46    4.16   0
 -19   1  18    0.14    3.81   0
 -19   3  15    2.80    2.71   0
 -19   6  13    3.97    2.84   0
 -19  10  11    0.51    3.24   0
 -18  -2  21    3.85    3.31   0
 -18  -1  19   -1.56    3.78   0
 -18   0  17    2.48    3.31   0
 -18   5  12   43.95    3.03   0
 -18   6  11    1.65    2.38   0
 -18  12   9   17.51    2.91   0
 -18  13   9    0.69    3.25   0
 -17  -3  21    4.57    3.95   0
 -17  -3  22    3.31    4.50   0
 -17  -2  19   -0.14    3.44   0
 -17   0  15  228.44    4.54   0
 -17   1  14   19.23    2.78   0
 -17   3  12   54.57    2.81   0
 -17   4  11    0.99    2.45   0
 -17  10   8   42.70    2.64   0
 -17  11   8   15.51    2.76   0
 -16  -4  22   25.26    4.72   0
 -16  -3  18   39.85    2.79   0
 -16  -3  19    7.48    3.20   0
 -16  -2  16  112.84    3.59   0
 -16   0  13   10.93    1.92   0
 -16   1  12  109.00    3.07   0
 -16   2  11   15.00    2.37   0
 -16   5   9    2.52    2.25   0
 -16   7   8   84.08    2.68   0
 -16  10   7   46.89    2.57   0
 -15  -4  19   14.72    3.50   0
 -15  -3  16   34.81    2.83   0
 -15  -1  13   27.82    2.44   0
 -15   3   9   83.01    2.46   0
 -15   9   6   65.75    2.37   0
 -14  -5  19    0.71    2.89   0
 -14  -5  20   30.37    3.20   0
 -14  -4  16   14.86    2.02   0
 -14  -2  13   14.23    2.01   0
 -14   4   7   10.16    1.86   0
 -14   6   6   64.88    2.06   0
 -13  -6  21    2.88    3.30   0
 -13  -6  22    4.05    3.58   0
 -13  -6  23    4.33    3.35   0
 -13  -5  17    1.58    2.53   0
 -13  -3  13   34.56    2.19   0
 -13   0   9  286.55    2.96   0
 -13   1   8    3.16    1.23   0
 -13   4   6   14.67    1.62   0
 -13   6   5   96.66    1.94   0
 -12  -6  18   39.90    2.89   0
 -12  -5  15   60.72    2.69   0
 -12  -4  13   15.39    2.05   0
 -12   0   8    1.03    1.44   0
 -12   1   7    5.85    1.50   0
 -12   4   5   26.55    1.45   0
 -12   6   4    8.76    1.22   0
 -11  -7  20   17.95    3.19   0
 -11  -7  21    9.66    3.22   0
 -11  -7  22    0.22    3.31   0
 -11  -7  23    0.54    3.26   0
 -11  -6  16  147.98    3.14   0
 -11  -4  12   21.47    1.87   0
 -11   0   7   29.21    1.42   0
 -11   1   6    4.83    1.24   0
 -11   4   4   39.30    1.29   0
 -11   6   3   19.85    1.09   0
 -11   9   2  177.68    1.92   0
 -10  -7  18   27.88    2.53   0
 -10  -1   7   13.29    1.21   0
 -10   0   6  821.66    3.65   0
  -9  -7  16  110.33    2.60   0
  -9  -6  13   56.99    1.96   0
  -9  -5  11  100.11    1.79   0
  -9  -2   7  322.29    2.40   0
  -9  -1   6  166.24    1.87   0
  -9   0   5 2864.43    6.04   0
  -9   7   1   75.73    1.23   0
  -9  11   0  134.16    1.37   0
  -8  -8  19   64.70    2.62   0
  -8  -8  20    8.75    2.37   0
  -8  -8  21    6.48    2.71   0
  -8  -8  22    3.18    3.08   0
  -8  -8  23   -1.31    3.08   0
  -8  -6  12  113.23    2.03   0
  -8  14  -1    0.88    0.56   0
  -7  -8  17    1.76    1.86   0
  -7   2   2   80.13    1.04   0
  -7   6   0  158.66    1.18   0
  -7   9  -1   10.26    0.55   0
  -6  -8  16   46.34    1.90   0
  -6  -4   7   46.06    1.14   0
  -5  -8  15   78.56    2.02   0
  -5  -2   4   32.73    0.76   0
  -5  22  -2    4.21    1.24   0
  -4  -8  14   25.70    1.38   0
  -3  -3   4    0.67    0.47   0
  -3  -1   2    7.77    0.43   0
  -3  13  -4   46.44    0.69   0
  -3  17  -4   48.85    1.10   0
  -3  22  -3   85.98    1.95   0
  -2  10  -4    4.66    0.44   0
  -2  20  -4   47.01    1.56   0
   0  18  -5    0.29    1.36   0
   1  10  -5   91.37    1.06   0
   1  20  -5   12.77    2.00   0
   2  21  -5   49.26    2.49   0
   3   8  -5   38.96    0.92   0
   3  13  -6   59.28    1.48   0
   3  14  -6   16.10    1.22   0
   3  15  -6   80.22    1.70   0
   3  16  -6    5.42    1.62   0
   4  12  -6  132.88    1.72   0
   4  17  -6   16.27    1.82   0
   4  18  -6   83.55    2.41   0
   4  22  -5   -3.24    2.72   0
   5   5  -4  345.29    1.99   0
   5  11  -6   64.73    1.48   0
   5  18  -6   19.59    1.96   0
   5  19  -6   12.60    2.50   0
   6  -6   8   14.55    0.50   0
   6  -4   4   42.72    0.70   0
   6   5  -4  188.47    1.65   0
   6  11  -6   99.04    1.85   0
   6  19  -6   64.02    2.63   0
   7   5  -4  120.81    1.57   0
   7  18  -6    6.93    2.27   0
   7  19  -6   72.79    2.85   0
   8  -5   7    3.16    0.78   0
   8  -4   5   96.29    1.14   0
   8   2  -2  208.98    1.79   0
   8  11  -6   10.03    1.77   0
   8  12  -6    1.55    1.67   0
   8  18  -6   32.44    2.90   0
   8  19  -6   30.78    3.09   0
   9  -6  13   13.60    1.20   0
   9  -6  14   30.07    1.16   0
   9  -6  15    1.99    1.10   0
   9  -1   1   38.15    1.14   0
   9   0   0    1.87    0.95   0
   9   1  -1   46.74    1.23   0
   9   8  -5  193.85    2.36   0
   9  12  -6  112.50    2.41   0
   9  13  -6   63.63    2.22   0
   9  17  -6   19.00    2.76   0
   9  18  -6   10.50    3.03   0
  10  -5  10    1.13    1.16   0
  10  -2   3    4.35    1.01   0
  10   6  -4   63.84    1.68   0
  10   9  -5  106.83    1.99   0
  10  13  -6   29.75    2.28   0
  10  14  -6   23.66    2.42   0
  10  15  -6   12.98    2.60   0
  10  16  -6    5.92    2.42   0
  10  17  -6   44.91    2.82   0
  11  -2   4   10.43    1.21   0
  11   0   1  245.74    2.30   0
  11   1   0    6.64    1.38   0
  11   2  -1  122.67    2.01   0
  11   5  -3    9.76    1.47   0
  11   7  -4    0.56    1.12   0
  11  10  -5    3.75    1.40   0
  11  20  -5   28.96    4.02   0
  12  -4  13    4.10    2.03   0
  12  -2   5   35.02    1.53   0
  12   0   2   67.67    1.71   0
  12   4  -2  166.77    2.52   0
  12   8  -4    6.76    1.30   0
  12  11  -5  114.05    2.92   0
  12  18  -5    9.35    3.19   0
  12  19  -5   11.32    4.08   0
  13  -3  11   57.94    2.40   0
  13  -3  12    0.87    2.17   0
  13  -2   7   50.89    1.97   0
  13   0   3    9.38    1.61   0
  13   5  -2   27.15    2.05   0
  13   7  -3   33.15    1.68   0
  13   9  -4    9.67    2.25   0
  13  13  -5    1.35    2.91   0
  13  14  -5   26.76    3.24   0
  13  15  -5   22.95    3.40   0
  13  16  -5   30.03    3.68   0
  13  17  -5   61.41    3.96   0
  14  -2  10   51.64    2.64   0
  14  -2  11    7.04    2.30   0
  14   0   4    4.35    1.97   0
  14   6  -2  163.23    3.11   0
  14   8  -3  176.47    3.32   0
  14  11  -4    6.38    2.65   0
  14  12  -4    3.20    2.17   0
  15  -1  10   -1.51    2.75   0
  15   0   6    1.87    2.30   0
  15   1   4    5.58    2.04   0
  15   2   3   60.40    2.52   0
  15   6  -1   12.16    2.40   0
  15  10  -3   -0.22    2.78   0
  15  14  -4   72.85    3.75   0
  15  15  -4    0.51    3.41   0
  15  16  -4   35.62    4.13   0
  16   1   7    1.89    2.62   0
  16   2   5    4.60    2.44   0
  16   3   3   64.91    3.17   0
  16   4   2   51.21    2.64   0
  16   5   1    2.15    2.43   0
  16   6   0    9.57    2.81   0
  16   7  -1   57.07    3.05   0
  16   9  -2   -2.20    2.71   0
  16  10  -2    2.56    2.91   0
  16  13  -3   56.25    4.03   0
  16  14  -3    6.24    3.88   0
  16  15  -3   32.33    4.62   0
  17   3   5   90.40    3.46   0
  17   4   4   11.13    3.09   0
  17   8   0   35.48    3.81   0
  17  10  -1   23.24    3.91   0
  17  13  -2    8.83    4.13   0
  17  14  -2   17.37    4.64   0
  18   5   5   32.31    4.17   0
  18   6   3   -2.44    3.41   0
  18   7   2   23.37    3.46   0
  18   9   1   42.53    4.46   0
  18  10   0    2.39    3.92   0
  18  11   0   10.06    4.73   0
 -20   3  18    6.62    4.14   0
 -20   4  17    4.43    4.34   0
 -20   5  16   11.80    4.30   0
 -20   6  15    3.64    3.41   0
 -20   8  14    6.03    3.82   0
 -19   1  19   21.08    4.36   0
 -19   2  17   44.64    3.91   0
 -19   3  16    1.37    3.80   0
 -19   4  15   39.47    3.97   0
 -19   5  14    0.33    3.21   0
 -19   8  12    4.38    3.10   0
 -19  11  11    3.40    3.19   0
 -19  12  11    6.56    3.33   0
 -18  -1  20   33.22    4.46   0
 -18   0  18    7.74    3.58   0
 -18   1  16    3.60    2.54   0
 -18   2  15   17.81    3.41   0
 -18   3  14   31.71    3.58   0
 -18   4  13    4.38    3.05   0
 -18   7  11   50.48    3.25   0
 -18   9  10    2.60    2.50   0
 -18  10  10    4.14    2.88   0
 -17  -1  17   21.98    2.51   0
 -17   0  16    7.70    2.73   0
 -17   2  13  111.44    3.37   0
 -17   6  10    4.66    2.44   0
 -17   8   9    6.09    2.53   0
 -17  12   8   32.40    2.88   0
 -17  13   8    3.81    2.89   0
 -16  -3  20    7.26    3.82   0
 -16  -2  17   19.48    3.09   0
 -16  -1  15    6.34    1.84   0
 -16   0  14  334.70    4.53   0
 -16   4  10   12.39    2.36   0
 -16  11   7   35.97    2.45   0
 -15  -4  20   13.42    3.74   0
 -15  -3  17   31.88    3.01   0
 -15  -2  15   85.22    2.98   0
 -15   0  12    1.79    1.55   0
 -15   1  11    9.53    2.27   0
 -15   2  10   -1.18    1.75   0
 -15   5   8   73.15    2.42   0
 -15   7   7   45.13    2.08   0
 -15  10   6  141.78    2.93   0
 -14  -5  21    7.10    3.42   0
 -14  -5  22   28.38    3.90   0
 -14  -5  23    6.77    4.22   0
 -14  -4  17   17.34    2.68   0
 -14  -3  15   21.10    2.48   0
 -14  -1  12   16.31    2.15   0
 -14   2   9    9.34    1.74   0
 -14   3   8  431.38    3.63   0
 -14   9   5  108.88    2.25   0
 -13  -4  15    5.77    1.86   0
 -13  -2  12    1.20    1.79   0
 -13   3   7  288.02    2.98   0
 -13   9   4    5.54    1.44   0
 -12  -6  19   -2.70    2.40   0
 -12  -6  20    5.01    2.96   0
 -12  -5  16   27.06    2.51   0
 -12  -3  12  327.29    3.35   0
 -12   9   3   37.28    1.45   0
 -11  -6  17   74.15    2.89   0
 -11  -5  14   46.71    2.08   0
 -10  -7  19    8.18    2.65   0
 -10  -7  20   14.94    2.75   0
 -10  -6  15  230.71    3.12   0
 -10  -5  13   26.84    1.89   0
 -10  -4  11   42.03    1.81   0
 -10   3   4   10.46    1.00   0
 -10  10   1   23.50    1.07   0
  -9  -7  17    1.36    1.99   0
  -9  -6  14   40.25    2.01   0
  -9   3   3   73.81    1.21   0
  -9   5   2  129.78    1.38   0
  -9  18   0   24.20    0.98   0
  -8  -7  15   79.38    2.12   0
  -8  -4   9  125.57    1.81   0
  -8   8   0  247.17    1.47   0
  -8  15  -1   17.02    0.65   0
  -7  -8  18  121.34    2.74   0
  -7  -8  19    2.11    2.00   0
  -7  -8  20    6.37    2.60   0
  -7  -8  23   17.62    3.15   0
  -7  -7  14  111.43    2.14   0
  -7  -4   8  113.40    1.54   0
  -7   4   1  609.94    2.16   0
  -6  -8  17   59.40    2.14   0
  -6  -7  13   16.60    1.43   0
  -6  -3   6   33.73    1.05   0
  -6   0   3    5.86    0.68   0
  -6   7  -1   21.66    0.52   0
  -6  11  -2   21.69    0.42   0
  -5  -7  12   65.93    1.45   0
  -5  -5   8   89.43    1.31   0
  -4  -6   9   80.22    1.28   0
  -4  -4   6  323.99    1.75   0
  -4   1   1  361.00    1.28   0
  -3  -8  14   18.70    1.45   0
  -3  -2   3  702.82    1.84   0
  -2  -6   8  299.01    1.72   0
  -1  14  -5    4.36    0.90   0
  -1  15  -5   17.21    1.06   0
  -1  16  -5  110.77    1.48   0
  -1  22  -4   16.66    1.94   0
   0  -8  13   14.11    1.01   0
   0  11  -5  147.25    1.23   0
   0  19  -5    8.26    1.55   0
   2   2  -2   87.96    0.65   0
   2  15  -6   30.67    1.42   0
   3  -8  19   15.92    1.32   0
   3  12  -6    5.03    1.09   0
   3  17  -6  107.84    2.07   0
   3  18  -6    2.50    1.96   0
   3  22  -5   30.17    2.58   0
   4   3  -3   22.25    0.64   0
   4   5  -4   13.90    0.55   0
   4  11  -6   -0.58    0.98   0
   4  19  -6   43.24    2.30   0
   5   3  -3 1120.00    3.01   0
   5   7  -5   43.67    1.12   0
   5  20  -6    9.94    2.53   0
   6   3  -3  376.99    1.93   0
   6   7  -5  149.52    1.50   0
   6  10  -6   18.93    1.34   0
   6  20  -6   32.82    2.76   0
   7   3  -3    3.46    0.85   0
   7   7  -5  148.88    1.59   0
   7  10  -6   17.52    1.49   0
   7  20  -6   13.23    2.89   0
   8  -6  10   20.14    0.79   0
   8  -3   3  116.17    1.25   0
   8   3  -3   46.65    1.19   0
   8   5  -4   51.58    1.11   0
   8   7  -5   35.41    1.43   0
   8  10  -6   13.37    1.65   0
   8  20  -6   11.73    3.20   0
   9  -5   8    1.49    0.87   0
   9   2  -2    4.59    1.01   0
   9   5  -4   18.68    1.28   0
   9  11  -6  190.56    2.65   0
   9  19  -6   -1.00    3.21   0
   9  20  -6    2.84    3.58   0
  10   4  -3  194.83    1.99   0
  10   8  -5  205.20    2.52   0
  10  11  -6    3.67    1.87   0
  10  12  -6   79.72    2.34   0
  10  18  -6   24.17    3.29   0
  10  19  -6   12.75    3.07   0
  11  -4   8   69.94    1.57   0
  11  -1   2   13.13    1.26   0
  11   3  -2  227.34    2.45   0
  11   6  -4    6.33    1.50   0
  11   9  -5    2.50    1.29   0
  11  12  -6  133.73    2.77   0
  11  13  -6    6.30    2.38   0
  11  14  -6   95.13    3.04   0
  11  15  -6    1.03    2.59   0
  11  16  -6   28.17    2.99   0
  11  17  -6    3.07    2.94   0
  11  18  -6   15.75    3.03   0
  12  -4  11   14.08    1.79   0
  12  -4  12    2.96    1.76   0
  12  -3   7   11.33    1.41   0
  12  -1   3    1.59    1.30   0
  12   5  -3   25.25    1.78   0
  12   7  -4  101.74    2.26   0
  12  10  -5   42.87    2.28   0
  13  -3  10   13.17    1.87   0
  13  -2   6    2.87    1.79   0
  13  -1   4    2.14    1.52   0
  13   1   1  457.31    3.52   0
  13   2   0   17.44    1.90   0
  13   3  -1  140.22    2.50   0
  13   6  -3  234.20    3.02   0
  13   8  -4  225.63    3.19   0
  13  11  -5   30.09    2.59   0
  13  12  -5    4.04    2.44   0
  13  18  -5    6.64    3.46   0
  14  -2   9    2.39    2.06   0
  14  -1   6    1.78    1.80   0
  14   1   2  222.58    2.90   0
  14   2   1    4.41    1.95   0
  14   3   0  136.86    2.70   0
  14   4  -1   11.62    1.98   0
  14   7  -3   44.77    2.44   0
  14   9  -4    1.76    2.19   0
  14  10  -4   18.27    1.86   0
  14  14  -5   72.07    3.87   0
  14  15  -5   69.07    4.01   0
  14  16  -5   25.11    3.72   0
  15  -1   9   18.48    2.78   0
  15   2   2  126.14    2.86   0
  15   3   1    8.80    2.34   0
  15   4   0   63.83    2.70   0
  15   5  -1   55.86    2.70   0
  15   7  -2   47.08    2.23   0
  15   9  -3    1.41    2.47   0
  15  11  -4   39.57    2.90   0
  15  12  -4   42.08    3.37   0
  15  13  -4    5.73    3.05   0
  15  17  -4    1.80    4.20   0
  16   0   9    1.21    3.18   0
  16   1   6   80.38    3.10   0
  16   2   4   15.11    2.86   0
  16   3   2   15.04    2.37   0
  16   4   1   51.11    2.83   0
  16   5   0   14.86    2.44   0
  16   8  -2   41.39    3.05   0
  16  11  -3   42.35    3.44   0
  16  12  -3    3.52    2.38   0
  17   2   6   14.63    3.32   0
  17   2   7   71.53    3.83   0
  17   3   4   29.69    3.15   0
  17   4   3   27.39    3.26   0
  17   5   2   27.78    2.38   0
  17   6   1   32.89    2.62   0
  17   7   0   16.14    3.36   0
  17   8  -1   36.99    3.37   0
  17   9  -1    6.90    2.60   0
  17  11  -2   12.37    3.78   0
  17  12  -2   36.68    3.05   0
  18   4   5    5.85    3.49   0
  18   5   4   54.73    4.13   0
  18   8   1   32.30    3.81   0
  18   9   0    8.87    4.01   0
  18  11  -1    3.89    4.26   0
  18  12  -1   15.52    4.69   0
 -20   4  18   22.52    4.63   0
 -20   5  17    2.87    4.17   0
 -20   6  16   -3.27    3.89   0
 -20   7  15   14.68    3.93   0
 -20   9  14    0.95    3.82   0
 -19   1  20    3.35    4.18   0
 -19   2  18    1.45    3.90   0
 -19   3  17    1.21    3.57   0
 -19   6  14    7.14    3.25   0
 -19   7  13   15.40    3.05   0
 -19   9  12   13.10    3.07   0
 -19  10  12    8.18    3.60   0
 -18  -1  21    1.30    3.19   0
 -18   0  19   -0.35    3.55   0
 -18   1  17    1.49    3.38   0
 -18   2  16   56.62    3.61   0
 -18   5  13   68.85    3.30   0
 -18   6  12    3.27    2.81   0
 -18   8  11    6.01    2.98   0
 -18  11  10   -0.24    2.84   0
 -17  -2  21   20.17    4.33   0
 -17  -2  22    8.58    4.09   0
 -17  -1  18    3.70    2.94   0
 -17   1  15   25.13    3.14   0
 -17   2  14   19.71    2.76   0
 -17   3  13  130.69    3.34   0
 -17   4  12    7.52    2.57   0
 -17   5  11   25.39    2.47   0
 -17   7  10   23.51    2.49   0
 -17   9   9   51.60    2.98   0
 -17  14   8   51.91    3.17   0
 -17  15   8   -1.86    2.61   0
 -16  -3  21    0.82    3.75   0
 -16  -3  22   19.22    4.23   0
 -16  -2  18    7.33    3.12   0
 -16  -1  16   79.08    3.29   0
 -16   1  13    6.51    2.33   0
 -16   2  12  114.06    3.25   0
 -16   3  11    8.30    2.24   0
 -16   6   9   45.19    2.46   0
 -16   8   8    9.22    2.17   0
 -16  12   7   12.44    2.23   0
 -15  -4  21   23.95    3.08   0
 -15  -4  22   -0.45    3.89   0
 -15  -4  23    5.75    4.06   0
 -15  -3  18   42.59    3.30   0
 -15  -2  16   26.60    2.65   0
 -15  -1  14   -0.22    2.29   0
 -15   4   9   22.69    2.06   0
 -15  11   6   27.92    2.08   0
 -14  -3  16    2.01    2.48   0
 -14  -2  14    9.37    2.22   0
 -14   0  11   -0.50    1.31   0
 -14   1  10   42.90    2.03   0
 -14   5   7  261.69    2.99   0
 -14   7   6    3.02    1.56   0
 -14  10   5  161.65    2.56   0
 -13  -5  19   56.25    3.53   0
 -13  -5  20   30.26    2.97   0
 -13  -4  16   76.49    2.93   0
 -13  -3  14    3.39    2.13   0
 -13   0  10    5.35    1.57   0
 -13   2   8    2.93    1.61   0
 -13   5   6  113.32    2.14   0
 -13   7   5   89.97    1.88   0
 -13  10   4  209.02    2.66   0
 -12  -6  21   40.34    3.52   0
 -12  -6  22   11.02    3.58   0
 -12  -6  23   14.21    3.76   0
 -12  -5  17   40.08    2.61   0
 -12  -4  14   53.62    1.94   0
 -12   3   6   16.62    1.44   0
 -12   7   4   79.95    1.67   0
 -12  10   3  222.04    2.35   0
 -11  -6  18    7.62    2.51   0
 -11  -5  15    8.18    2.10   0
 -11  -4  13  268.80    3.10   0
 -11   3   5   59.92    1.50   0
 -11   7   3    5.32    1.10   0
 -11  10   2   15.23    1.26   0
 -10  -7  21   -1.25    2.92   0
 -10  -7  22    0.08    2.99   0
 -10  -7  23    6.55    3.41   0
 -10  -6  16   29.75    2.28   0
 -10   5   3   95.31    1.41   0
 -10   7   2  124.10    1.41   0
 -10  11   1  229.27    1.94   0
 -10  19   1    2.30    1.11   0
  -9  -7  18   43.02    2.55   0
  -9  -7  19    3.49    2.61   0
  -9  -5  12   43.73    1.80   0
  -9  12   0    4.09    0.83   0
  -8  -7  16   14.31    1.89   0
  -8  -6  13    5.27    1.52   0
  -8  -5  11    4.57    1.40   0
  -8   2   3   84.30    1.16   0
  -7  -8  21    3.93    2.49   0
  -7  -8  22   15.24    2.79   0
  -7  -7  15    7.26    1.69   0
  -7  -6  12   15.40    1.38   0
  -7  -3   7  245.52    1.94   0
  -7   1   3  338.08    1.87   0
  -6  -8  18    0.48    1.76   0
  -6  -8  19    1.55    2.05   0
  -6  -8  22    7.11    2.82   0
  -6  -8  23   23.94    3.26   0
  -6  -5   9   10.54    1.03   0
  -6  -2   5   63.96    1.08   0
  -6  -1   4   53.58    0.90   0
  -6   3   1    3.39    0.57   0
  -5  -8  16  143.90    2.30   0
  -5  -8  17   50.75    2.15   0
  -4  -8  15  167.95    2.19   0
  -3  -5   7  523.19    2.12   0
  -3  18  -4   32.06    1.06   0
  -2  -4   5  339.61    1.38   0
  -1   8  -4   54.18    0.57   0
  -1  13  -5   68.29    1.03   0
  -1  17  -5   10.80    1.20   0
   0  -3   3  489.61    0.96   0
   0   7  -4  377.26    1.33   0
   0  20  -5   13.87    1.78   0
   1  -4   4   58.29    0.34   0
   1  21  -5   44.79    2.25   0
   2   8  -5  116.09    1.18   0
   2  13  -6   12.11    1.15   0
   2  14  -6   11.94    1.07   0
   2  16  -6    7.95    1.29   0
   2  17  -6   50.07    1.77   0
   2  22  -5    8.08    2.40   0
   3  -8  15    1.35    0.78   0
   3   5  -4   47.63    0.76   0
   3  11  -6   88.56    1.42   0
   3  19  -6    2.76    2.14   0
   4  -1   0   15.51    0.43   0
   4   7  -5  142.22    1.39   0
   4  10  -6   23.00    1.17   0
   4  20  -6   55.55    2.72   0
   5  -2   1  509.12    1.64   0
   5  -1   0    6.66    0.48   0
   5   0  -1 2332.43    3.76   0
   5  10  -6  318.87    2.26   0
   5  21  -6   -0.84    2.87   0
   6  -1   0  212.72    1.31   0
   6   0  -1    2.83    0.60   0
   6  21  -6   60.32    3.10   0
   7  -5   6    0.57    0.53   0
   7  -4   4   18.74    0.75   0
   7   9  -6  325.31    2.56   0
   7  21  -6    7.84    3.12   0
   8   9  -6   50.13    1.63   0
   8  21  -6   50.86    3.53   0
   9  -6  12  117.62    1.41   0
   9  -2   2    0.97    0.84   0
   9   3  -3   78.90    1.51   0
   9   7  -5   29.57    1.19   0
   9  10  -6  285.12    2.66   0
   9  21  -6    4.14    3.27   0
  10  -5   9    1.35    1.11   0
  10  -4   6   27.67    1.23   0
  10  -3   4  722.56    3.05   0
  10  -1   1   23.85    1.10   0
  10   0   0  326.87    2.32   0
  10   1  -1   -0.06    1.14   0
  10   2  -2   16.25    1.24   0
  10   5  -4   13.18    1.31   0
  10   7  -5    4.67    1.46   0
  10  10  -6   44.25    1.96   0
  10  20  -6   54.80    4.07   0
  11  -5  13    2.66    1.42   0
  11  -5  14   -0.74    1.55   0
  11  -3   5  525.79    2.86   0
  11  -2   3  181.74    1.99   0
  11   4  -3    3.02    1.41   0
  11   8  -5   25.77    1.36   0
  11  11  -6  113.82    2.70   0
  11  19  -6   10.60    3.62   0
  12  -4  10    9.84    1.70   0
  12  -2   4   78.17    1.81   0
  12   0   1    0.49    1.44   0
  12   1   0   23.94    1.58   0
  12   2  -1   39.05    1.81   0
  12   3  -2   19.64    1.69   0
  12   6  -4   10.14    1.59   0
  12   9  -5  120.09    2.25   0
  12  12  -6    2.64    2.29   0
  12  13  -6    2.10    2.52   0
  12  14  -6    8.54    2.65   0
  12  15  -6   27.50    2.87   0
  12  16  -6   34.20    2.99   0
  12  17  -6   17.09    3.26   0
  12  18  -6    8.68    3.54   0
  13  -3   9   61.65    2.00   0
  13   0   2    0.94    1.44   0
  13   4  -2  101.66    2.26   0
  13   7  -4   35.16    2.15   0
  13  10  -5    2.96    2.26   0
  14  -2   8   21.57    2.06   0
  14  -1   5   -0.02    1.77   0
  14   0   3    0.82    1.62   0
  14   5  -2   12.31    1.62   0
  14   6  -3  126.31    2.69   0
  14   8  -4   42.53    2.34   0
  14  11  -5   40.34    2.62   0
  14  12  -5  167.67    3.73   0
  14  13  -5   24.00    2.34   0
  14  17  -5    6.84    3.27   0
  14  18  -5    6.92    4.39   0
  15  -1   7    6.17    2.43   0
  15  -1   8    0.71    2.25   0
  15   0   5   29.33    2.27   0
  15   1   3   15.89    2.24   0
  15   6  -2   35.35    2.69   0
  15   8  -3    1.64    1.85   0
  15  10  -4   84.56    3.17   0
  16   0   7    0.25    2.86   0
  16   0   8   10.70    2.77   0
  16   1   5   14.85    2.50   0
  16   2   3    2.74    2.60   0
  16   6  -1    3.12    2.40   0
  16   7  -2    7.39    2.54   0
  16   9  -3   74.96    3.34   0
  16  10  -3    4.94    2.26   0
  16  12  -4   -2.17    2.97   0
  16  13  -4    0.80    3.63   0
  16  14  -4   17.50    3.98   0
  16  15  -4   17.33    4.20   0
  17   2   5   40.55    2.97   0
  17   4   2    9.00    2.98   0
  17   5   1   -1.48    2.93   0
  17   6   0   25.00    3.22   0
  17   7  -1    2.69    2.92   0
  17   9  -2   32.14    3.49   0
  17  10  -2   28.58    2.68   0
  17  12  -3    2.74    3.67   0
  17  13  -3    4.98    3.85   0
  17  14  -3    7.26    3.83   0
  18   4   4    3.92    3.53   0
  18   5   3    7.20    3.72   0
  18   6   2    9.43    2.60   0
  18   7   1   18.73    3.55   0
  18   8   0   -2.38    3.83   0
  18  10  -1   23.97    4.25   0
  18  12  -2    0.71    3.83   0
 -20   6  17   11.54    3.88   0
 -20   7  16    2.76    3.95   0
 -20   8  15    1.25    3.83   0
 -19   2  19   17.18    4.32   0
 -19   4  16    4.91    3.42   0
 -19   5  15    3.99    2.61   0
 -19   7  14   19.36    3.17   0
 -19   8  13   -0.50    3.16   0
 -19  11  12   21.50    3.63   0
 -18   0  20    7.16    3.78   0
 -18   0  21   -0.43    3.79   0
 -18   1  18   13.75    3.59   0
 -18   3  15    5.94    3.04   0
 -18   4  14   47.72    3.25   0
 -18   7  12   26.74    3.03   0
 -18   9  11   48.64    3.51   0
 -18  12  10   13.40    3.05   0
 -18  13  10    4.22    2.97   0
 -17  -1  19    8.62    2.88   0
 -17  -1  20   -0.40    3.35   0
 -17   0  17  110.13    3.89   0
 -17   1  16   -0.29    2.60   0
 -17   6  11    2.07    2.44   0
 -17   8  10   15.28    2.50   0
 -17  10   9    5.33    2.36   0
 -16  -2  19    2.77    3.22   0
 -16  -1  17    0.05    2.85   0
 -16   0  15    5.96    2.71   0
 -16   1  14   26.30    2.72   0
 -16   5  10   64.42    2.72   0
 -16   7   9   38.63    2.28   0
 -16   9   8   52.32    2.41   0
 -16  13   7    9.63    2.31   0
 -16  14   7   46.59    2.80   0
 -16  15   7    8.14    2.77   0
 -16  16   7   24.45    3.01   0
 -15  -3  19   17.94    3.28   0
 -15  -2  17    0.16    2.56   0
 -15  -1  15   72.98    2.69   0
 -15   0  13   70.36    2.25   0
 -15   1  12    0.64    2.11   0
 -15   2  11   40.07    2.36   0
 -15   3  10    4.88    1.99   0
 -15   6   8   12.21    2.00   0
 -15   8   7   -0.28    1.74   0
 -15  12   6   31.61    2.15   0
 -14  -4  20   22.34    3.55   0
 -14  -3  17   14.61    2.47   0
 -14  -1  13    3.13    1.95   0
 -14   4   8   17.49    1.90   0
 -14   8   6   15.03    1.76   0
 -14  11   5   31.76    1.81   0
 -13  -5  21   31.81    3.39   0
 -13  -5  22    6.50    3.56   0
 -13  -5  23   13.79    3.47   0
 -13  -4  17   33.90    2.74   0
 -13  -2  13    5.02    1.93   0
 -13   1   9   88.60    1.94   0
 -13  11   4   51.14    1.93   0
 -12  -5  18   20.53    2.74   0
 -12  -4  15   48.36    2.49   0
 -12  -3  13   23.07    2.03   0
 -12   0   9    3.57    1.50   0
 -12   1   8    9.12    1.43   0
 -12   2   7    7.04    1.36   0
 -12   5   5   13.38    1.35   0
 -11  -6  19    8.79    2.30   0
 -11  -6  20    4.74    2.79   0
 -11  -6  21    4.36    3.24   0
 -11  -5  16    7.49    2.02   0
 -11   2   6   10.56    1.21   0
 -11   5   4  111.83    1.60   0
 -11  11   2  183.84    1.99   0
 -10  -6  17   29.14    2.33   0
 -10  -5  14   41.78    2.18   0
 -10  -4  12  415.14    3.39   0
 -10   2   5  276.05    2.17   0
  -9  -7  20    1.13    2.49   0
  -9  -7  21    9.53    2.72   0
  -9  -7  22   -0.97    2.90   0
  -9  -7  23   15.63    3.24   0
  -9  -6  15    6.42    1.86   0
  -9  -3   9  253.92    2.18   0
  -9   2   4  347.08    2.18   0
  -9   8   1  123.23    1.42   0
  -8  -7  17   17.00    1.89   0
  -8  -3   8  894.10    3.61   0
  -8   1   4   33.78    1.03   0
  -8   4   2  131.30    1.31   0
  -8   6   1  108.92    1.17   0
  -7  -2   6   77.39    1.24   0
  -7  -1   5  113.14    1.31   0
  -7   0   4    3.08    0.82   0
  -6  -8  20    2.46    2.11   0
  -6  -8  21   52.55    2.78   0
  -6  -7  14   11.47    1.40   0
  -6   5   0   53.92    0.75   0
  -5  -8  18    2.19    1.93   0
  -5  -8  22   83.18    3.23   0
  -5  -8  23   -0.83    2.63   0
  -5  -7  13    0.57    1.16   0
  -5  -4   7   47.76    1.00   0
  -5   2   1  425.53    1.53   0
  -4  -8  16    6.94    1.35   0
  -4  -7  12   62.06    1.30   0
  -4  -3   5   33.02    0.74   0
  -4  21  -3    5.08    1.13   0
  -3  -8  15    4.63    1.23   0
  -3  -6   9  367.17    2.06   0
  -3  12  -4   35.18    0.53   0
  -2  21  -4    2.66    1.40   0
  -1  18  -5  102.22    1.61   0
   0  -7  10   45.33    0.87   0
   1   6  -4  122.68    0.87   0
   1  22  -5   26.09    2.44   0
   2  -8  14   16.61    0.81   0
   2  -8  20    2.83    1.48   0
   2  12  -6    1.37    1.05   0
   2  18  -6    2.55    1.46   0
   3  -8  16   14.14    0.93   0
   3  -8  17    2.18    1.04   0
   3  -8  18   30.87    1.20   0
   3   3  -3  344.22    1.42   0
   3   7  -5   53.12    0.90   0
   3  20  -6   20.27    2.27   0
   4  -2   1  164.09    0.81   0
   4   0  -1   -0.13    0.40   0
   4  21  -6   44.74    3.01   0
   5   9  -6   33.18    1.11   0
   6  -2   1   -0.32    0.50   0
   6   4  -4  492.36    2.34   0
   6   6  -5   14.72    0.97   0
   6   9  -6   65.85    1.23   0
   6  14  -7  119.34    2.04   0
   6  15  -7   36.25    1.81   0
   6  16  -7   58.96    2.09   0
   6  17  -7   41.70    2.21   0
   7  -1   0    9.90    0.72   0
   7   0  -1  503.41    2.19   0
   7   4  -4    7.22    0.93   0
   7   6  -5   12.71    1.05   0
   7  13  -7   52.72    1.88   0
   7  14  -7   12.82    1.72   0
   7  15  -7   42.13    1.99   0
   7  16  -7    4.08    1.88   0
   7  17  -7   53.11    2.34   0
   8   4  -4  499.08    2.72   0
   8   6  -5   42.58    1.35   0
   8  13  -7  151.61    2.47   0
   8  14  -7    4.00    1.77   0
   8  15  -7   36.49    2.11   0
   8  16  -7    7.44    2.25   0
   8  17  -7   14.75    2.46   0
   8  18  -7    2.61    2.56   0
   9  -4   5   83.27    1.35   0
   9   6  -5  326.80    2.55   0
   9   9  -6  449.65    3.30   0
   9  13  -7   81.81    2.29   0
   9  14  -7   37.83    2.30   0
   9  15  -7   36.21    2.36   0
   9  16  -7    4.32    2.32   0
   9  17  -7   34.39    2.82   0
  10   3  -3   53.11    1.43   0
  10   9  -6    4.73    1.67   0
  10  15  -7   60.85    2.61   0
  10  16  -7    5.66    2.19   0
  11  -5  12    0.25    1.37   0
  11  -4   7  276.82    2.29   0
  11   1  -1  217.92    2.23   0
  11   5  -4  119.73    2.04   0
  11   7  -5    8.58    1.61   0
  11  10  -6  196.02    2.90   0
  11  20  -6    1.26    3.52   0
  12  -4   9   34.54    1.67   0
  12  -3   6   54.18    1.61   0
  12  -1   2   33.69    1.46   0
  12   4  -3  233.53    2.65   0
  12   8  -5   22.42    1.81   0
  12  11  -6   21.03    2.46   0
  12  19  -6   15.11    3.56   0
  13  -3   8    5.47    1.67   0
  13  -2   5   18.93    1.57   0
  13  -1   3   57.62    1.72   0
  13   5  -3  136.42    2.16   0
  13   9  -5   15.23    2.09   0
  13  12  -6   48.12    2.77   0
  13  13  -6  238.73    4.12   0
  13  14  -6    6.17    2.82   0
  13  15  -6   90.58    3.63   0
  13  16  -6    3.47    3.21   0
  13  17  -6   39.83    3.81   0
  13  18  -6    7.35    3.86   0
  14  -2   7    6.68    1.96   0
  14   1   1   80.09    2.26   0
  14   2   0   17.03    1.97   0
  14   3  -1  188.10    2.83   0
  14   4  -2  171.49    2.66   0
  14  10  -5  195.48    3.55   0
  15   0   4    1.35    1.95   0
  15   2   1  161.31    2.92   0
  15   3   0    6.66    2.15   0
  15   4  -1   19.95    2.37   0
  15   5  -2    9.76    2.20   0
  15   7  -3   24.42    2.36   0
  15   9  -4    8.30    2.54   0
  15  12  -5    6.65    3.04   0
  15  13  -5    1.08    3.06   0
  15  14  -5   12.05    2.51   0
  15  15  -5   13.96    3.00   0
  15  16  -5   24.40    3.35   0
  15  17  -5    7.62    4.12   0
  16   0   6   25.48    2.70   0
  16   1   4  174.95    3.44   0
  16   3   1   19.85    2.48   0
  16   4   0   24.19    2.56   0
  16   5  -1   51.24    2.69   0
  16   8  -3   68.06    3.20   0
  16  11  -4    2.47    2.97   0
  17   1   7   14.77    3.09   0
  17   2   4   14.16    2.66   0
  17   3   3  172.62    3.86   0
  17   5   0   15.21    2.74   0
  17   8  -2   16.44    3.33   0
  17  10  -3    5.93    3.46   0
  17  11  -3    3.09    3.30   0
  17  14  -4    3.43    3.78   0
  18   3   5    1.17    3.51   0
  18   4   3    2.90    3.38   0
  18   5   2   27.25    3.49   0
  18   6   1   34.51    3.53   0
  18   7   0   21.57    3.68   0
  18   8  -1   38.83    3.64   0
  18   9  -1    2.76    2.78   0
  18  10  -2    1.98    3.43   0
  18  11  -2    0.77    3.56   0
  19   7   2   14.72    3.95   0
  19   9   0   63.79    4.92   0
 -19   2  20    2.86    3.75   0
 -19   3  18    2.15    2.91   0
 -19   3  19   26.72    4.06   0
 -19   4  17   65.05    4.46   0
 -19   5  16    3.08    3.63   0
 -19   6  15    6.33    3.45   0
 -19   9  13    5.13    3.11   0
 -18   1  19    5.88    3.62   0
 -18   2  17    2.93    2.50   0
 -18   3  16    3.48    3.29   0
 -18   4  15   27.66    3.48   0
 -18   5  14   13.16    3.22   0
 -18   6  13   10.00    2.95   0
 -18   8  12    2.77    2.61   0
 -18  10  11   14.82    3.02   0
 -17  -1  22    3.39    3.88   0
 -17   0  18   -0.19    2.70   0
 -17   2  15  119.46    3.80   0
 -17   3  14   36.35    3.13   0
 -17   4  13   70.08    3.19   0
 -17   5  12   75.08    3.10   0
 -17  11   9   13.56    2.36   0
 -17  12   9    1.78    2.19   0
 -16  -2  20   16.82    2.83   0
 -16  -2  21   -2.03    3.78   0
 -16  -1  18   92.89    3.75   0
 -16   0  16  150.04    3.78   0
 -16   2  13   39.87    2.87   0
 -16   3  12   71.45    2.90   0
 -16   4  11    0.07    1.66   0
 -16  10   8    0.37    2.06   0
 -15  -3  20   12.66    2.61   0
 -15  -3  21    7.47    3.78   0
 -15  -3  22   -0.84    3.54   0
 -15  -2  18    2.62    2.71   0
 -15   0  14    3.01    2.29   0
 -15   5   9  137.22    2.70   0
 -15   9   7    3.25    1.77   0
 -15  13   6    9.42    2.07   0
 -15  14   6   14.97    2.30   0
 -15  15   6    0.91    2.26   0
 -15  16   6   14.86    2.40   0
 -15  17   6    2.70    2.35   0
 -14  -4  21   12.57    3.26   0
 -14  -4  22   -0.71    3.52   0
 -14  -4  23    2.61    3.85   0
 -14  -3  18    5.06    2.72   0
 -14  -2  15   13.87    1.76   0
 -14   0  12    2.69    1.79   0
 -14   1  11    0.61    1.82   0
 -14   2  10  131.83    2.47   0
 -14   3   9   27.74    1.92   0
 -14   6   7   66.93    2.11   0
 -14  12   5  125.64    2.41   0
 -14  18   5    3.59    2.09   0
 -13  -4  18   38.20    2.98   0
 -13  -3  15   26.21    1.82   0
 -13   4   7   11.89    1.68   0
 -13   8   5   24.66    1.49   0
 -13  12   4  169.19    2.52   0
 -12  -5  19   58.16    3.00   0
 -12  -5  20   50.93    3.02   0
 -12   4   6    2.47    1.24   0
 -12  11   3  116.64    1.97   0
 -12  19   3    4.82    1.52   0
 -11  -6  22   35.87    3.46   0
 -11  -6  23    7.69    3.43   0
 -11  -5  17   27.33    2.27   0
 -11  -4  14   44.32    2.10   0
 -11  -3  12   42.28    1.87   0
 -11   0   8    4.33    1.31   0
 -11   1   7   54.46    1.26   0
 -11  19   2    3.45    1.25   0
 -10  -6  18    7.14    2.25   0
 -10  -6  19   10.48    2.17   0
 -10  -5  15    0.73    1.75   0
 -10   0   7    5.65    1.17   0
 -10   1   6  291.65    2.33   0
 -10   8   2   32.95    1.15   0
 -10  12   1   45.86    1.19   0
  -9  -6  16    6.43    1.94   0
  -9  -4  11  360.17    2.97   0
  -9  -2   8  193.05    1.84   0
  -9  -1   7 1254.60    4.24   0
  -9   0   6   30.21    1.24   0
  -9   1   5  639.63    2.96   0
  -9   4   3   77.17    1.18   0
  -9  13   0   78.19    1.12   0
  -9  17   0   23.97    1.02   0
  -8  -7  18    3.41    1.82   0
  -8  -7  19    5.96    2.39   0
  -8  -7  20   39.75    2.76   0
  -8  -7  23    5.24    3.11   0
  -8  -6  14   18.90    1.65   0
  -8  -5  12   18.19    1.50   0
  -8  -2   7    9.53    0.83   0
  -8  -1   6 1064.91    3.60   0
  -8   0   5   -1.34    0.88   0
  -8   9   0    3.43    0.63   0
  -7  -7  16   -0.82    1.63   0
  -7  -6  13    6.49    1.40   0
  -7  -4   9  279.78    2.27   0
  -7  10  -1   21.01    0.60   0
  -6  -7  15    1.04    1.40   0
  -6  -6  12  144.35    2.01   0
  -6  -4   8  288.95    2.02   0
  -5  -8  19    5.24    1.82   0
  -5  -8  20   16.10    2.12   0
  -5  -8  21    4.51    2.18   0
  -4  -8  17    3.81    1.47   0
  -4  -8  18    0.50    1.84   0
  -4  -8  21   17.54    2.47   0
  -4  -8  22    6.45    2.68   0
  -4  -6  10   59.16    1.21   0
  -4  -5   8  116.78    1.32   0
  -4  -2   4  928.80    2.44   0
  -4   0   2  734.81    1.90   0
  -3  -8  16   23.43    1.49   0
  -3  -8  22   -1.29    2.22   0
  -3  19  -4   15.61    1.08   0
  -1  -8  22   46.84    2.48   0
  -1  12  -5   23.24    0.77   0
  -1  19  -5    7.69    1.30   0
   0  -8  14  100.66    1.40   0
   0  10  -5   50.56    0.80   0
   0  21  -5    2.04    1.83   0
   1  -8  14  261.83    1.76   0
   1  -8  21    1.62    1.75   0
   1  -7  10  287.93    1.43   0
   1  14  -6   43.61    1.30   0
   1  15  -6  134.16    1.73   0
   1  16  -6   12.21    1.26   0
   1  17  -6  158.90    1.91   0
   2  -8  15   33.24    1.05   0
   2  -8  19    5.41    1.36   0
   2  19  -6   37.64    1.79   0
   3  -7  10   16.39    0.47   0
   3  -1   0  120.83    0.65   0
   3  10  -6  216.77    1.66   0
   3  21  -6    1.59    2.24   0
   4   9  -6  104.59    1.33   0
   5  -3   2   11.97    0.46   0
   5   1  -2   44.09    0.75   0
   5   4  -4   18.95    0.81   0
   5   6  -5   80.93    1.19   0
   5  14  -7    3.61    1.30   0
   5  15  -7    8.14    1.56   0
   5  16  -7   56.10    1.94   0
   5  17  -7   -0.10    1.72   0
   5  22  -6    4.14    2.70   0
   6   1  -2 1378.03    3.31   0
   6   8  -6   44.75    1.23   0
   6  12  -7  303.42    2.74   0
   6  13  -7   41.18    1.64   0
   6  18  -7   30.93    2.16   0
   7  -2   1  301.42    1.62   0
   7   1  -2  391.05    1.95   0
   7   8  -6   25.71    1.28   0
   7  12  -7    3.78    1.50   0
   7  18  -7    2.86    2.19   0
   7  19  -7   40.01    2.62   0
   8  -6   9    6.86    0.69   0
   8  -1   0    9.07    0.81   0
   8   0  -1    0.62    0.80   0
   8   1  -2   27.88    1.02   0
   8   8  -6  120.88    1.93   0
   8  12  -7   72.05    2.13   0
   8  19  -7   30.83    2.77   0
   9  -6  11   57.74    1.10   0
   9  -5   7    9.77    0.89   0
   9  -3   3   98.43    1.24   0
   9   4  -4  192.03    1.98   0
   9   8  -6   98.55    1.92   0
   9  12  -7   39.71    2.04   0
   9  18  -7    3.47    2.42   0
   9  19  -7   84.81    3.43   0
  10  -2   2  226.98    1.89   0
  10   6  -5  164.11    2.14   0
  10  12  -7  151.37    2.71   0
  10  13  -7  152.16    2.90   0
  10  14  -7   22.34    1.72   0
  10  17  -7   50.73    2.86   0
  10  18  -7   29.54    3.33   0
  10  19  -7    2.26    3.35   0
  11  -5  11    2.67    1.24   0
  11  -1   1    3.17    1.17   0
  11   0   0    0.40    0.90   0
  11   2  -2    6.42    1.34   0
  11   3  -3  210.44    2.25   0
  11   9  -6   15.44    1.81   0
  11  13  -7   19.64    2.41   0
  11  14  -7    1.99    2.31   0
  11  15  -7    7.93    2.47   0
  11  16  -7   36.86    2.87   0
  11  17  -7    9.21    3.06   0
  11  18  -7   38.26    3.18   0
  12   5  -4   33.77    1.78   0
  12   7  -5    2.82    1.60   0
  12  10  -6    3.29    1.92   0
  13  -3   7   69.71    2.09   0
  13   0   1   93.24    2.05   0
  13   1   0    1.91    1.71   0
  13   2  -1  130.83    2.31   0
  13   3  -2  137.55    2.38   0
  13   6  -4  298.67    3.13   0
  13   8  -5   32.51    2.20   0
  13  11  -6   58.53    2.68   0
  14  -3  11   11.28    2.39   0
  14  -2   6    2.40    1.86   0
  14  -1   4    2.48    1.66   0
  14   0   2   19.59    1.82   0
  14   5  -3   16.62    2.16   0
  14   7  -4    7.07    1.56   0
  14   9  -5  134.78    3.02   0
  14  12  -6    7.69    2.54   0
  14  13  -6   47.28    3.28   0
  14  14  -6    6.06    3.06   0
  14  15  -6   57.02    3.63   0
  14  16  -6   45.88    3.73   0
  14  17  -6   75.11    4.43   0
  15  -2   9   35.30    2.65   0
  15  -2  10    0.92    2.56   0
  15  -1   6    0.33    1.93   0
  15   1   2    3.71    2.02   0
  15   6  -3   27.73    2.46   0
  15   8  -4  215.97    3.53   0
  15  10  -5    2.63    2.49   0
  15  11  -5    9.13    2.52   0
  16  -1   9    0.92    2.67   0
  16   0   5   -1.38    2.60   0
  16   1   3   13.35    2.74   0
  16   2   2  189.13    3.36   0
  16   6  -2    2.73    2.47   0
  16   7  -3   66.98    2.82   0
  16   9  -4    2.30    2.45   0
  16  10  -4    3.49    2.16   0
  16  13  -5    0.38    3.41   0
  16  14  -5    6.36    4.05   0
  16  15  -5    3.50    4.01   0
  16  16  -5    6.43    4.52   0
  17   1   6    3.99    2.92   0
  17   3   2   16.12    3.08   0
  17   4   1   29.46    2.23   0
  17   6  -1   27.42    2.90   0
  17   7  -2   42.75    3.40   0
  17   9  -3    2.06    3.19   0
  17  12  -4    0.29    3.42   0
  17  13  -4   15.88    3.50   0
  18   3   4   41.12    3.55   0
  18   4   2   14.92    3.08   0
  18   5   1    5.11    3.11   0
  18   6   0   39.42    3.39   0
  18   7  -1    0.13    3.13   0
  18   9  -2    5.94    3.73   0
  18  11  -3    3.89    3.47   0
  18  12  -3   14.64    4.23   0
  18  13  -3    6.07    3.15   0
  19   5   3    9.42    3.82   0
  19   6   2    2.00    3.85   0
  19   7   1    1.67    3.85   0
  19   8   0    8.42    4.16   0
 -19   3  20    2.68    4.22   0
 -19   4  18    2.71    3.91   0
 -19   5  17    0.69    3.87   0
 -19   6  16   46.24    4.24   0
 -19   7  15    6.85    3.45   0
 -19   8  14   -1.31    3.01   0
 -19   9  14   25.42    3.48   0
 -19  10  13   -0.52    3.14   0
 -19  11  13   -0.87    3.81   0
 -18   1  20   31.28    3.82   0
 -18   1  21    1.98    4.09   0
 -18   2  18   27.00    3.50   0
 -18   3  17   -0.88    3.21   0
 -18   7  13   71.29    3.34   0
 -18   9  12    1.01    2.74   0
 -18  11  11   20.18    3.12   0
 -18  12  11    3.40    3.14   0
 -17   0  19    5.23    2.62   0
 -17   0  20    3.31    3.13   0
 -17   1  17   14.45    2.41   0
 -17   2  16   20.47    3.03   0
 -17   6  12    5.80    2.38   0
 -17   7  11   33.70    2.47   0
 -17   9  10   48.60    2.75   0
 -17  13   9    6.29    2.65   0
 -17  14   9    1.94    2.76   0
 -17  15   9    1.42    2.85   0
 -16  -2  22   12.28    3.29   0
 -16  -1  19    6.52    3.27   0
 -16   0  17    0.83    2.53   0
 -16   1  15    6.11    2.59   0
 -16   5  11    3.95    2.25   0
 -16   6  10    4.32    2.08   0
 -16   8   9   37.53    2.48   0
 -16  11   8    4.78    2.14   0
 -15  -3  23   37.83    4.10   0
 -15  -2  19   19.85    3.45   0
 -15  -1  16   10.48    2.30   0
 -15   1  13   31.39    2.52   0
 -15   2  12   21.47    2.34   0
 -15   3  11   82.69    2.60   0
 -15   4  10    6.15    2.02   0
 -15   7   8  129.17    2.48   0
 -15  10   7    1.66    1.82   0
 -14  -3  19   30.06    3.26   0
 -14  -2  16   40.20    2.70   0
 -14  -1  14   55.75    2.38   0
 -14   5   8  174.31    2.70   0
 -14   9   6    4.51    1.64   0
 -14  13   5   22.75    1.90   0
 -14  14   5   53.70    2.41   0
 -14  15   5   51.80    2.37   0
 -14  16   5   18.50    2.27   0
 -14  17   5    6.89    2.11   0
 -13  -4  19   12.21    2.77   0
 -13  -4  20   14.92    3.01   0
 -13  -3  16   15.69    2.54   0
 -13  -2  14   57.61    2.32   0
 -13   0  11  372.09    3.33   0
 -13   1  10    2.83    1.70   0
 -13   2   9  457.61    3.54   0
 -13   3   8   42.84    1.74   0
 -13   6   6   12.02    1.52   0
 -13  13   4   32.52    1.87   0
 -13  18   4    2.22    1.91   0
 -12  -5  21   26.75    3.01   0
 -12  -5  22    2.32    3.16   0
 -12  -5  23    3.38    3.51   0
 -12  -3  14  159.92    2.78   0
 -12   3   7   21.98    1.44   0
 -12   6   5    4.69    1.21   0
 -12   8   4    2.40    1.11   0
 -12  12   3  105.88    1.86   0
 -12  18   3    3.79    1.63   0
 -11  -5  18   54.32    2.75   0
 -11   4   5   22.48    1.27   0
 -11   6   4    4.02    0.95   0
 -11   8   3    1.25    0.95   0
 -11  12   2   54.79    1.41   0
 -11  18   2    6.15    1.39   0
 -10  -6  20   10.05    2.74   0
 -10  -6  21   14.93    2.94   0
 -10  -6  22    7.87    2.84   0
 -10  -6  23    2.34    3.24   0
 -10  -6  24   12.31    3.63   0
 -10  -4  13   79.29    2.01   0
 -10   4   4   25.36    1.10   0
 -10   6   3  112.44    1.60   0
 -10  13   1   87.90    1.37   0
 -10  18   1   -0.50    1.12   0
  -9  -6  17   21.12    2.11   0
  -9  -5  14   82.99    2.13   0
  -9   6   2   13.58    0.81   0
  -9  14   0    2.31    0.80   0
  -9  15   0   76.18    1.25   0
  -9  16   0    2.01    0.82   0
  -8  -7  21    9.37    2.37   0
  -8  -7  22   44.91    3.13   0
  -8  -6  15  107.71    2.30   0
  -7  -7  17    3.16    1.54   0
  -7  -7  18   61.63    2.46   0
  -7   3   2    4.10    0.64   0
  -7   7   0  229.57    1.30   0
  -6  -7  16   12.64    1.75   0
  -5  -7  14   29.17    1.32   0
  -5  -5   9   16.98    0.95   0
  -5  -3   6  219.15    1.54   0
  -4  -8  19    0.77    1.83   0
  -4  -8  20    1.89    1.89   0
  -4  -7  13    0.47    0.99   0
  -4  -1   3    7.92    0.48   0
  -3  -8  17    0.40    1.35   0
  -3  -8  18   44.09    2.11   0
  -3  -8  19   19.87    2.04   0
  -3  -8  20    1.71    1.97   0
  -3  -8  21    7.56    2.21   0
  -3  -4   6  413.85    1.72   0
  -2  -6   9   37.77    0.97   0
  -2  -5   7  704.14    2.23   0
  -2  -3   4  155.86    0.90   0
  -2  22  -4   75.65    1.83   0
   0  -8  15  100.33    1.50   0
   0  -8  21   37.86    2.16   0
   0  -6   8    0.26    0.58   0
   0  -5   6  413.27    1.31   0
   1  -8  15   68.56    1.30   0
   1  -8  20   13.58    1.65   0
   1  13  -6  297.93    1.97   0
   1  18  -6    2.21    1.50   0
   2  -8  16    0.97    1.03   0
   2  -8  18   12.62    1.31   0
   2  -7  10   28.52    0.55   0
   2   5  -4  136.68    0.95   0
   2  11  -6   71.21    1.12   0
   2  20  -6    2.04    1.92   0
   3  -2   1   65.53    0.45   0
   4  -5   5  236.37    0.56   0
   4  -3   2   16.85    0.37   0
   4   1  -2  757.32    2.02   0
   4   4  -4 1140.32    2.91   0
   4   6  -5  336.57    1.85   0
   4  14  -7   84.53    1.79   0
   4  15  -7   83.24    1.77   0
   4  16  -7   30.10    1.60   0
   4  17  -7   65.40    2.14   0
   4  22  -6    8.56    2.54   0
   5   8  -6   90.25    1.31   0
   5  12  -7   13.93    1.22   0
   5  13  -7   19.35    1.31   0
   5  18  -7   29.10    1.98   0
   5  19  -7    7.57    2.26   0
   6  -3   2  357.84    1.44   0
   6   2  -3   69.59    1.00   0
   6  11  -7   57.15    1.49   0
   6  19  -7    3.14    2.27   0
   6  20  -7   26.96    2.72   0
   7  -6   8    7.93    0.57   0
   7   2  -3  212.43    1.64   0
   7  11  -7    0.76    1.43   0
   7  20  -7   12.19    2.63   0
   8  -5   6   13.64    0.71   0
   8  -4   4   59.03    0.96   0
   8  -2   1   32.46    0.87   0
   8   2  -3   91.20    1.33   0
   8  11  -7  241.96    2.71   0
   8  20  -7   11.30    2.94   0
   9  -1   0    3.44    0.83   0
   9   0  -1   49.95    1.13   0
   9   1  -2   13.19    1.01   0
   9  11  -7   15.61    1.84   0
   9  20  -7   36.95    3.53   0
  10  -5   8   40.08    1.19   0
  10  -4   5    2.18    1.07   0
  10   4  -4   28.97    1.10   0
  10   8  -6  119.64    1.89   0
  10  11  -7  294.03    3.14   0
  10  20  -7   22.29    3.78   0
  11  -5  10    2.03    1.18   0
  11  -4   6   39.00    1.41   0
  11  -3   4   21.00    1.11   0
  11   4  -4   38.03    1.52   0
  11   6  -5   50.55    1.67   0
  11   8  -6   14.57    1.66   0
  11  11  -7    7.64    1.82   0
  11  12  -7    7.97    2.15   0
  11  19  -7    6.93    3.61   0
  11  20  -7   21.89    3.99   0
  12  -4   8   87.60    1.80   0
  12  -3   5    1.94    1.25   0
  12  -2   3    0.92    1.11   0
  12   0   0  365.45    2.79   0
  12   1  -1   16.21    1.56   0
  12   2  -2  212.11    2.47   0
  12   9  -6    9.45    1.84   0
  12  12  -7   13.81    2.30   0
  12  13  -7   96.19    2.88   0
  12  14  -7   89.68    2.96   0
  12  15  -7   16.80    2.21   0
  12  16  -7   28.30    2.89   0
  12  17  -7   22.09    3.17   0
  12  18  -7    4.68    3.60   0
  12  19  -7    3.01    3.23   0
  13  -4  11   35.06    2.09   0
  13  -4  12   37.57    2.07   0
  13  -2   4    3.64    1.39   0
  13  -1   2   58.19    1.90   0
  13   4  -3  290.03    2.79   0
  13   5  -4   11.12    1.66   0
  13   7  -5  104.39    2.41   0
  13  10  -6   38.67    2.34   0
  13  14  -7   -1.05    2.68   0
  13  15  -7   46.43    3.37   0
  13  16  -7   11.18    3.12   0
  13  17  -7   56.92    3.45   0
  14  -3   9    2.19    2.06   0
  14  -3  10   16.97    1.95   0
  14   2  -1   13.59    1.76   0
  14   6  -4  255.97    3.21   0
  14   8  -5   50.64    2.36   0
  14  11  -6    3.88    2.50   0
  15  -2   8    0.95    2.31   0
  15  -1   5   40.89    2.13   0
  15   0   3  160.32    2.73   0
  15   2   0   85.58    2.49   0
  15   3  -1   81.64    2.54   0
  15   4  -2    8.80    2.19   0
  15   7  -4   11.61    2.45   0
  15   9  -5    2.76    2.49   0
  15  13  -6   17.76    3.28   0
  15  14  -6   22.40    3.52   0
  15  15  -6    7.02    3.39   0
  15  16  -6   26.11    4.08   0
  15  17  -6    2.84    4.43   0
  16  -1   8    4.90    2.61   0
  16   2   1    9.78    2.31   0
  16   3   0   22.22    2.48   0
  16   4  -1    0.22    2.25   0
  16   5  -2   38.24    2.65   0
  16   8  -4    0.01    2.51   0
  16  11  -5    0.32    3.00   0
  16  12  -5   12.79    2.45   0
  17   1   5  156.51    3.73   0
  17   2   3    9.31    2.63   0
  17   3   1   13.29    2.52   0
  17   4   0    4.81    2.46   0
  17   5  -1   14.30    2.83   0
  17   6  -2    5.71    2.79   0
  17   8  -3   15.68    3.17   0
  17  10  -4    1.46    3.08   0
  17  11  -4    4.64    2.49   0
  17  14  -5    3.11    3.60   0
  18   2   5    3.92    3.13   0
  18   3   3    9.56    3.25   0
  18   8  -2    8.45    3.57   0
  18  10  -3   29.87    3.87   0
  18  13  -4    1.08    3.99   0
  19   5   2    3.42    3.69   0
  19   6   1    2.80    3.77   0
  19   7   0   39.15    4.00   0
  19   8  -1    2.89    3.68   0
  19   9  -1    3.46    3.18   0
  19  10  -2   19.29    4.60   0
 -19   4  19   34.64    4.45   0
 -19   5  18   14.41    3.80   0
 -19   8  15   11.17    3.54   0
 -19  10  14    8.17    3.29   0
 -18   2  19    3.89    2.62   0
 -18   2  20    3.08    3.45   0
 -18   3  18   24.38    3.57   0
 -18   4  16   39.03    3.32   0
 -18   5  15    5.81    3.23   0
 -18   6  14   10.22    2.83   0
 -18   8  13    7.44    2.94   0
 -18  10  12    0.85    2.99   0
 -18  13  11    8.29    3.19   0
 -17   0  21    0.40    3.90   0
 -17   0  22    0.70    3.76   0
 -17   1  18    3.57    2.90   0
 -17   3  15   -1.80    2.62   0
 -17   4  14   65.42    3.35   0
 -17   5  13   21.67    2.78   0
 -17   8  11    1.38    2.64   0
 -17  10  10    4.66    2.31   0
 -17  11  10   48.10    3.01   0
 -16  -1  21   -0.94    3.53   0
 -16   0  18    8.61    2.92   0
 -16   1  16   69.82    3.27   0
 -16   2  14  191.50    3.30   0
 -16   3  13   14.77    2.37   0
 -16   4  12   27.74    2.38   0
 -16   7  10   50.47    2.51   0
 -16   9   9   49.24    2.57   0
 -16  12   8    4.91    2.23   0
 -16  13   8    2.00    2.41   0
 -15  -2  20   -0.35    3.14   0
 -15  -2  21   15.42    3.35   0
 -15  -1  17   97.90    3.39   0
 -15   0  15   20.49    2.31   0
 -15   6   9   31.01    2.11   0
 -15   8   8    9.42    1.82   0
 -15  11   7   -0.68    1.70   0
 -14  -3  20   34.75    3.16   0
 -14  -3  21    2.29    3.36   0
 -14  -2  17    8.43    2.45   0
 -14  -1  15    9.83    2.20   0
 -14   0  13   -0.74    1.43   0
 -14   1  12   18.19    1.92   0
 -14   3  10  102.94    2.26   0
 -14   4   9   69.96    2.14   0
 -14   7   7  194.65    2.67   0
 -14  10   6    2.03    1.60   0
 -13  -4  21   16.84    2.94   0
 -13  -4  22    2.69    3.20   0
 -13  -4  23    7.27    3.64   0
 -13  -3  17   27.04    2.66   0
 -13  -2  15  117.49    2.77   0
 -13  -1  13  120.98    2.54   0
 -13   5   7  213.23    2.58   0
 -13   9   5    8.82    1.38   0
 -13  14   4  107.04    2.25   0
 -13  15   4   64.73    2.25   0
 -13  16   4   25.93    1.96   0
 -13  17   4   25.71    2.00   0
 -12  -4  18   91.54    3.03   0
 -12  -3  15    7.13    2.18   0
 -12  -2  13   11.35    1.77   0
 -12   1   9    2.09    1.43   0
 -12   2   8   51.87    1.72   0
 -12   9   4   42.29    1.55   0
 -12  13   3   12.25    1.40   0
 -12  14   3    7.65    1.44   0
 -12  17   3   21.45    1.76   0
 -11  -5  19   81.46    2.93   0
 -11  -5  20   17.66    2.35   0
 -11  -3  13   33.29    1.99   0
 -11   3   6   79.49    1.57   0
 -11  13   2    6.66    1.18   0
 -11  17   2    0.06    1.26   0
 -10  -5  16   41.27    2.18   0
 -10   3   5   42.58    1.20   0
 -10  14   1   35.17    1.22   0
 -10  17   1    1.17    1.12   0
  -9  -6  18    4.41    2.19   0
  -9  -6  19   27.23    2.35   0
  -9  -6  24    1.71    3.32   0
  -9  -4  12   19.04    1.61   0
  -9   9   1   31.32    0.99   0
  -8  -6  16   13.87    1.76   0
  -8  -5  13  110.43    2.15   0
  -8  -3   9  367.01    2.50   0
  -8   3   3   45.03    0.96   0
  -7  -7  19    2.66    2.02   0
  -7  -7  20   79.25    2.61   0
  -7  -7  21   39.11    2.67   0
  -7  -7  22   13.70    2.60   0
  -7  -7  23   12.98    2.72   0
  -7  -6  14  121.16    2.23   0
  -7  -3   8   11.73    0.99   0
  -7   5   1   13.21    0.72   0
  -6  -7  17  187.31    2.75   0
  -6  -6  13    0.29    1.11   0
  -6  -3   7   15.31    0.90   0
  -6   2   2 1311.28    2.99   0
  -5  -7  15   12.35    1.38   0
  -5  -2   5  105.71    1.09   0
  -5   1   2   39.66    0.60   0
  -5   4   0  316.05    1.16   0
  -5   6  -1  430.98    1.21   0
  -3   2   0   54.12    0.44   0
  -3  20  -4    6.42    1.07   0
  -1  20  -5  119.90    1.80   0
   0  -8  16   52.40    1.38   0
   0  -8  19    2.28    1.55   0
   0  -8  20   12.47    1.79   0
   0  22  -5   -0.39    1.87   0
   1  -8  16   13.20    1.08   0
   1  -8  17    0.93    1.18   0
   1  -8  18    3.67    1.32   0
   1  -8  19    3.48    1.44   0
   1   8  -5  263.43    1.39   0
   1  12  -6    7.60    0.87   0
   1  19  -6   32.09    1.74   0
   2  -8  17    2.95    1.04   0
   2   7  -5  216.23    1.36   0
   2  21  -6   52.56    2.38   0
   3   0  -1 1035.56    1.91   0
   3   9  -6  230.67    1.70   0
   3  22  -6    2.37    2.44   0
   4  13  -7  244.25    2.14   0
   4  18  -7    0.35    1.82   0
   4  19  -7   11.63    2.19   0
   5  -5   5  333.66    0.95   0
   5   2  -3   26.84    0.70   0
   5  11  -7    8.63    1.25   0
   5  20  -7   85.58    2.89   0
   6   5  -5   16.88    0.95   0
   6  21  -7    0.67    2.70   0
   7  -3   2   92.72    0.95   0
   7   5  -5  270.64    1.86   0
   7   7  -6   79.05    1.49   0
   7  10  -7   -0.17    1.32   0
   7  21  -7   54.43    3.18   0
   8   5  -5   62.13    1.18   0
   8   7  -6  227.17    2.19   0
   8  10  -7   86.07    1.97   0
   8  21  -7    5.52    2.97   0
   9  -6  10   21.20    0.94   0
   9  -2   1  150.93    1.43   0
   9   2  -3  341.13    2.15   0
   9   5  -5   31.39    1.28   0
   9   7  -6  380.42    2.81   0
   9  10  -7   10.60    1.77   0
  10  -3   3  117.95    1.42   0
  10  -1   0   13.68    1.01   0
  10   0  -1    1.08    1.01   0
  10   1  -2  496.61    2.81   0
  10   2  -3   73.16    1.49   0
  10   5  -5   40.31    1.43   0
  10   7  -6   83.92    1.82   0
  10  10  -7  239.58    2.80   0
  11  -5   9    2.85    1.17   0
  11  -2   2   15.02    1.11   0
  11  10  -7   14.45    1.79   0
  12  -4   7   30.08    1.40   0
  12  -1   1    7.65    1.29   0
  12   3  -3   31.57    1.30   0
  12   4  -4   13.54    1.53   0
  12   6  -5    6.67    1.51   0
  12   8  -6   38.56    1.89   0
  12  11  -7  160.04    3.03   0
  13  -4  10    1.20    1.75   0
  13  -3   6   -0.31    1.43   0
  13   2  -2   77.43    1.98   0
  13   9  -6  180.63    2.61   0
  13  12  -7    2.12    2.47   0
  13  13  -7    6.49    2.48   0
  13  18  -7    5.42    3.38   0
  14  -3   8   31.76    2.25   0
  14  -2   5    3.78    1.68   0
  14  -1   3    8.59    1.59   0
  14   0   1   -0.80    1.63   0
  14   1   0  147.82    2.48   0
  14   3  -2    1.60    1.28   0
  14   4  -3   35.99    2.08   0
  14   7  -5  243.79    3.27   0
  14  10  -6    1.20    2.18   0
  14  14  -7    3.63    2.72   0
  14  15  -7   25.38    3.44   0
  14  16  -7    4.76    3.70   0
  14  17  -7   21.26    3.80   0
  15  -2   7   14.70    2.28   0
  15  -1   4    3.13    1.85   0
  15   1   1   47.95    2.03   0
  15   5  -3   23.78    2.20   0
  15   6  -4  113.86    2.71   0
  15   8  -5   12.58    2.42   0
  15  11  -6   43.43    3.04   0
  15  12  -6   40.16    2.57   0
  16  -1   7    3.26    2.39   0
  16   0   4   43.29    2.47   0
  16   1   2   97.61    2.89   0
  16   6  -3  144.39    3.18   0
  16  10  -5   18.01    2.69   0
  16  13  -6    2.70    3.09   0
  16  14  -6   -3.08    3.65   0
  16  15  -6   -2.18    3.98   0
  16  16  -6   17.59    4.51   0
  17   0   6   -2.60    2.77   0
  17   0   7   99.80    3.51   0
  17   1   4    2.79    2.54   0
  17   2   2    4.89    2.70   0
  17   7  -3    4.90    2.96   0
  17   9  -4   13.70    3.06   0
  17  12  -5   -0.06    3.44   0
  17  13  -5    1.09    2.77   0
  18   2   4   11.68    3.18   0
  18   3   2   12.80    3.17   0
  18   4   1    7.86    3.12   0
  18   5   0    7.38    2.76   0
  18   6  -1   20.53    3.07   0
  18   7  -2    2.38    3.38   0
  18   9  -3    1.12    3.15   0
  18  11  -4    3.15    3.50   0
  18  12  -4    0.61    2.82   0
  19   4   3    3.57    3.54   0
  19   5   1   12.86    3.23   0
  19   6   0   15.86    3.24   0
  19   7  -1   21.82    3.54   0
  19   9  -2   18.71    4.04   0
  19  11  -3   10.68    4.42   0
 -19   4  20    3.34    3.76   0
 -19   5  19   29.00    4.11   0
 -19   6  17   22.48    3.23   0
 -19   7  16    0.93    2.59   0
 -19   9  15   22.85    3.80   0
 -18   2  21    2.18    4.00   0
 -18   3  19    3.40    3.73   0
 -18   4  17   13.95    3.50   0
 -18   5  16    1.63    3.41   0
 -18   6  15   29.37    3.54   0
 -18   7  14    4.04    2.96   0
 -18   9  13   61.49    3.50   0
 -18  11  12   12.79    3.22   0
 -17   1  19   12.25    2.50   0
 -17   1  20    0.60    3.52   0
 -17   2  17   52.03    2.76   0
 -17   3  16    2.62    2.93   0
 -17   4  15   57.67    3.24   0
 -17   6  13    2.42    2.59   0
 -17   7  12   45.21    2.77   0
 -17   9  11   38.31    2.97   0
 -17  12  10    1.66    2.66   0
 -16  -1  22   21.79    3.83   0
 -16  -1  23    1.62    4.33   0
 -16   0  19   -0.37    3.13   0
 -16   1  17    1.23    2.52   0
 -16   2  15   69.76    3.11   0
 -16   3  14   -1.63    2.29   0
 -16   5  12   27.05    2.31   0
 -16   6  11    2.37    2.29   0
 -16   8  10   18.61    2.20   0
 -16  10   9    3.06    2.34   0
 -16  14   8    4.43    2.35   0
 -16  15   8    0.50    2.57   0
 -16  16   8    7.39    2.61   0
 -15  -2  22   -0.25    3.35   0
 -15  -2  23   -0.06    3.87   0
 -15  -1  18    9.65    2.61   0
 -15   0  16    3.64    2.25   0
 -15   1  14    1.56    1.58   0
 -15   2  13   37.98    2.38   0
 -15   3  12    4.41    2.21   0
 -15   4  11    5.18    2.08   0
 -15   5  10   97.69    2.49   0
 -15   7   9   84.42    2.30   0
 -15   9   8  120.27    2.53   0
 -15  12   7    4.39    1.78   0
 -14  -3  22   31.97    3.11   0
 -14  -3  23    2.11    3.27   0
 -14   0  14  134.61    2.91   0
 -14   2  11    7.31    1.38   0
 -14   6   8    7.57    1.79   0
 -14   8   7    3.83    1.58   0
 -14  11   6    0.36    1.81   0
 -13  -3  19   67.23    3.27   0
 -13   0  12   -0.21    1.65   0
 -13   4   8   18.80    1.76   0
 -13   7   6  281.49    2.67   0
 -13  10   5    2.60    1.64   0
 -12  -4  19    0.48    2.54   0
 -12  -4  20    5.25    2.72   0
 -12  -3  16   33.82    2.30   0
 -12   5   6   30.96    1.41   0
 -12   7   5    0.26    1.20   0
 -12  15   3    4.98    1.36   0
 -12  16   3    8.12    1.46   0
 -11  -5  21   11.48    2.72   0
 -11  -5  22    3.65    3.17   0
 -11  -5  23    6.57    3.21   0
 -11  -5  24   19.78    3.37   0
 -11  -4  16   63.74    2.36   0
 -11   1   8    0.77    1.17   0
 -11   2   7    4.69    1.30   0
 -11   9   3    0.51    0.92   0
 -11  14   2    0.32    1.07   0
 -11  15   2    4.60    1.16   0
 -11  16   2    4.43    1.28   0
 -10  -5  17    4.08    1.97   0
 -10  -5  18   72.25    2.63   0
 -10  -3  12   61.01    1.91   0
 -10   2   6  420.43    2.62   0
 -10   9   2    3.09    0.84   0
 -10  15   1   45.42    1.28   0
 -10  16   1   31.00    1.22   0
  -9  -6  20   -1.97    2.48   0
  -9  -6  21   32.61    2.75   0
  -9  -6  22    1.13    2.69   0
  -9  -6  23   -0.01    3.05   0
  -9  -5  15   91.77    2.32   0
  -9   3   4    8.42    0.71   0
  -8  -6  17   98.80    2.37   0
  -8  -2   8   13.06    1.16   0
  -8   7   1  261.52    1.63   0
  -7  -6  15   28.09    1.73   0
  -7  -5  12   39.10    1.51   0
  -7  -2   7  254.07    1.91   0
  -7   2   3  187.92    1.38   0
  -6  -7  18   12.63    1.80   0
  -6  -7  19  172.80    2.90   0
  -6  -7  20   17.55    2.26   0
  -6  -7  21   75.29    3.07   0
  -6  -7  22   -2.44    2.40   0
  -6  -7  23   -0.25    2.59   0
  -6  -2   6    7.89    0.79   0
  -6   8  -1  329.01    1.25   0
  -6  12  -2   16.57    0.45   0
  -5  -7  16   29.67    1.61   0
  -5  -6  12   25.11    1.22   0
  -5  -4   8    0.79    0.77   0
  -5  -1   4  104.29    1.01   0
  -5   0   3  240.87    1.30   0
  -4  -7  14    3.79    1.10   0
  -4  -4   7   14.68    0.75   0
  -4   3   0   44.38    0.45   0
  -4  22  -3    1.01    1.05   0
  -3  -7  13   17.85    1.12   0
  -3  -6  10   92.78    1.26   0
  -3  -5   8  532.24    2.19   0
  -2  -2   3    1.12    0.32   0
  -2   9  -4    5.22    0.34   0
  -2  16  -5    6.52    0.81   0
  -1  11  -5    1.93    0.54   0
   0  -8  17   23.54    1.28   0
   0  -8  18   -0.04    1.28   0
   0  -7  11   98.97    1.11   0
   0   9  -5  526.78    1.73   0
   1   2  -2   74.87    0.47   0
   1  20  -6   -0.32    1.59   0
   2   3  -3  175.66    0.91   0
   2  10  -6    1.57    0.73   0
   3   6  -5  162.30    1.20   0
   3  14  -7   15.35    1.21   0
   3  15  -7   35.00    1.41   0
   3  16  -7   40.41    1.53   0
   3  17  -7  154.42    2.15   0
   3  18  -7   13.69    1.81   0
   4   8  -6   11.55    0.82   0
   4  12  -7   11.93    1.07   0
   4  20  -7   30.75    2.18   0
   5   5  -5  382.80    1.99   0
   5  21  -7    6.00    2.74   0
   6  -7  18    7.97    0.87   0
   6  -5   5   48.13    0.58   0
   6   3  -4  208.25    1.55   0
   6   7  -6  129.53    1.50   0
   6  10  -7  243.66    2.21   0
   7   3  -4  141.00    1.45   0
   7  15  -8    6.33    1.85   0
   7  16  -8    6.62    2.03   0
   8  -3   2   30.81    0.79   0
   8   3  -4  216.90    1.71   0
   8   9  -7  376.48    2.89   0
   8  14  -8   16.93    1.80   0
   8  15  -8   59.07    2.21   0
   8  16  -8    2.82    2.02   0
   8  17  -8   16.71    2.37   0
   8  18  -8    2.13    2.40   0
   9  -4   4   43.80    1.03   0
   9   3  -4   10.07    1.10   0
   9   9  -7   54.72    1.78   0
   9  13  -8  246.12    2.90   0
   9  14  -8    1.89    1.92   0
   9  15  -8   22.85    2.23   0
   9  16  -8   16.05    2.47   0
   9  17  -8   20.10    2.64   0
   9  18  -8    1.46    2.59   0
  10  -6  13    4.05    1.01   0
  10  -5   7   66.05    1.26   0
  10  -2   1   41.52    1.23   0
  10   3  -4   12.56    1.25   0
  10   9  -7  125.15    2.23   0
  10  14  -8   12.93    2.22   0
  10  15  -8    2.09    2.34   0
  10  16  -8    1.11    2.57   0
  10  17  -8   55.15    3.10   0
  10  18  -8    4.27    2.72   0
  11   0  -1  439.19    2.77   0
  11   1  -2   82.13    1.67   0
  11   2  -3    8.55    1.34   0
  11   5  -5    7.05    1.34   0
  11   7  -6    4.85    1.50   0
  11   9  -7    9.09    1.68   0
  11  14  -8   95.13    2.75   0
  11  16  -8   49.58    2.83   0
  11  17  -8   41.98    3.04   0
  12  -3   4   64.55    1.75   0
  12   7  -6  109.96    2.25   0
  12  10  -7   14.75    2.14   0
  13  -4   9    4.50    1.72   0
  13  -2   3   10.23    1.36   0
  13   0   0    1.78    1.54   0
  13   1  -1   74.99    1.67   0
  13   3  -3   17.45    1.74   0
  13   6  -5  107.63    2.27   0
  13   8  -6   16.96    2.17   0
  13  11  -7    2.60    2.42   0
  14  -3   7    1.99    1.91   0
  14   5  -4   59.44    2.18   0
  14   9  -6    7.66    1.66   0
  14  12  -7    5.46    2.78   0
  14  13  -7   92.74    3.33   0
  15  -2   6    6.41    2.03   0
  15   0   2    0.01    1.67   0
  15   2  -1    3.70    1.87   0
  15   3  -2   18.64    2.08   0
  15  10  -6  182.65    3.56   0
  15  14  -7    0.33    3.22   0
  15  15  -7    4.10    3.66   0
  15  16  -7   14.07    4.10   0
  15  17  -7   32.05    4.40   0
  16  -1   6   80.21    2.77   0
  16   0   3    0.10    2.17   0
  16   2   0   41.03    2.34   0
  16   3  -1    0.60    2.17   0
  16   4  -2   25.09    2.44   0
  16   5  -3   46.84    2.72   0
  16   7  -4   13.75    2.01   0
  16   9  -5    5.35    2.02   0
  16  11  -6   -0.31    2.82   0
  16  12  -6    3.29    2.94   0
  17   0   5   54.02    2.91   0
  17   1   3  157.87    3.40   0
  17   2   1   46.29    2.99   0
  17   3   0    3.99    2.46   0
  17   4  -1   34.86    2.68   0
  17   5  -2   36.87    2.79   0
  17   6  -3    4.67    2.53   0
  17   8  -4   -0.39    2.87   0
  17  10  -5    1.36    2.99   0
  17  11  -5    6.00    2.33   0
  17  14  -6    5.45    3.57   0
  18   1   5    1.40    3.09   0
  18   1   6   21.25    3.27   0
  18   2   3    4.78    2.94   0
  18   4   0   28.68    2.89   0
  18   5  -1    6.79    2.92   0
  18   6  -2   31.38    3.15   0
  18   8  -3   55.36    3.33   0
  18  10  -4   15.78    3.36   0
  18  12  -5   -0.21    3.31   0
  18  13  -5    7.24    4.04   0
  19   4   2    5.70    3.42   0
  19   8  -2   53.66    4.19   0
  19  10  -3    2.22    3.61   0
 -19   6  18   17.31    3.93   0
 -19   7  17    0.57    3.45   0
 -19   8  16   59.95    3.99   0
 -19  10  15    4.05    3.64   0
 -18   3  20   58.77    4.52   0
 -18   4  18   48.72    3.98   0
 -18   5  17   11.36    3.29   0
 -18   7  15   14.17    2.91   0
 -18   8  14    9.84    2.97   0
 -18  10  13    3.90    3.28   0
 -18  12  12    9.59    3.26   0
 -18  13  12   19.45    3.43   0
 -17   1  21    0.38    3.48   0
 -17   1  22    0.57    3.98   0
 -17   2  18    6.29    2.43   0
 -17   2  19    1.68    2.95   0
 -17   3  17    4.55    3.03   0
 -17   5  14   26.23    2.42   0
 -17   8  12   10.83    2.54   0
 -17  10  11    1.94    2.68   0
 -17  13  10   30.03    2.96   0
 -17  14  10   -0.76    2.71   0
 -16   0  20   20.03    3.57   0
 -16   0  21   -1.70    3.33   0
 -16   1  18   89.23    3.52   0
 -16   2  16  108.34    3.52   0
 -16   4  13   43.85    2.14   0
 -16   7  11   17.90    2.24   0
 -16  11   9   81.63    2.82   0
 -15  -1  20   -1.43    3.14   0
 -15   0  17    7.00    2.62   0
 -15   1  15   68.33    2.81   0
 -15   6  10    6.23    1.99   0
 -15  13   7   14.44    2.01   0
 -15  14   7    0.46    2.25   0
 -15  15   7    2.69    2.46   0
 -15  16   7   11.92    2.60   0
 -15  17   7   27.48    2.85   0
 -14  -2  19    4.44    2.71   0
 -14  -2  20   28.75    3.39   0
 -14  -1  16    6.42    1.65   0
 -14   1  13    4.41    1.91   0
 -14   5   9  155.00    2.60   0
 -14  12   6    5.52    1.74   0
 -13  -3  20   14.14    3.06   0
 -13  -3  21   24.87    3.09   0
 -13  -2  16   40.93    2.00   0
 -13  -1  14    0.96    1.81   0
 -13   1  11   26.86    1.43   0
 -13   2  10   36.35    1.83   0
 -13   3   9   57.56    1.87   0
 -13   6   7   27.85    1.71   0
 -13   8   6    8.77    1.36   0
 -12  -4  21   12.46    2.97   0
 -12  -4  22   14.04    3.27   0
 -12  -4  23    5.58    3.41   0
 -12  -4  24    7.27    3.63   0
 -12  -2  14  208.88    3.09   0
 -12   4   7   22.74    1.46   0
 -12  10   4    5.02    1.21   0
 -11  -4  17  229.59    3.39   0
 -11  -3  14   20.59    1.49   0
 -11   5   5    7.38    1.05   0
 -11   7   4    1.52    0.98   0
 -10  -5  19   24.85    2.48   0
 -10  -5  20   30.74    2.47   0
 -10  -5  24    5.68    3.65   0
 -10  -4  15   51.58    2.00   0
 -10   0   8   68.73    1.28   0
 -10   1   7   15.36    1.10   0
 -10   5   4    9.64    0.95   0
 -10   7   3  114.82    1.51   0
  -9  -5  16   21.80    1.94   0
  -9  -4  13  331.75    3.00   0
  -9  -1   8  110.20    1.43   0
  -9   0   7  284.31    2.26   0
  -9   1   6  153.10    1.71   0
  -9   2   5  993.82    3.49   0
  -9   5   3   52.14    1.05   0
  -9   7   2   53.42    1.12   0
  -8  -6  18   32.71    2.10   0
  -8  -6  19   55.83    2.57   0
  -8  -6  20    3.29    2.47   0
  -8  -6  22    2.18    2.68   0
  -8  -6  23    3.06    2.85   0
  -8  -6  24    6.49    3.02   0
  -8  -5  14   97.83    2.15   0
  -8  -1   7   32.93    1.15   0
  -8   2   4   68.86    1.15   0
  -8   5   2   38.99    0.88   0
  -8  10   0  108.09    1.08   0
  -8  21   0    4.50    0.92   0
  -7  -6  16  180.77    2.68   0
  -7  -1   6   67.89    1.16   0
  -7   1   4    4.34    0.79   0
  -6  -6  14  208.04    2.53   0
  -6  -4   9   12.74    0.76   0
  -6  -1   5    6.60    0.69   0
  -6   0   4  191.55    1.34   0
  -6   1   3    4.87    0.48   0
  -5  -7  17   93.11    2.14   0
  -5  -7  18   98.78    2.42   0
  -5  -7  22   15.10    2.78   0
  -5  -7  23   -0.28    2.55   0
  -5  -5  10  148.12    1.57   0
  -4  -7  15   14.72    1.32   0
  -4  -7  23   34.17    3.14   0
  -4  -5   9  199.29    1.59   0
  -4   7  -2    5.58    0.24   0
  -3  -7  14  222.17    2.15   0
  -3  -3   5  549.58    1.87   0
  -2  14  -5   16.12    0.70   0
  -2  15  -5   19.49    0.69   0
  -2  17  -5   80.14    1.16   0
  -1  21  -5   18.52    1.42   0
   0  14  -6   -0.15    0.93   0
   0  15  -6   12.00    1.02   0
   0  16  -6   84.38    1.30   0
   0  17  -6   52.39    1.31   0
   0  18  -6   26.87    1.35   0
   1  -6   8    1.17    0.46   0
   1  11  -6   78.74    1.06   0
   2  22  -6    1.94    2.09   0
   3   1  -2    8.90    0.42   0
   3   4  -4  452.40    1.66   0
   3  13  -7   46.75    1.17   0
   3  19  -7  124.16    2.47   0
   4   2  -3   18.23    0.59   0
   4  11  -7  736.27    3.07   0
   4  21  -7   -1.94    2.40   0
   5   7  -6  130.85    1.45   0
   5  10  -7   39.35    1.21   0
   6   9  -7   84.23    1.53   0
   6  15  -8    3.42    1.53   0
   6  16  -8   13.70    1.75   0
   6  17  -8   17.87    1.90   0
   7   6  -6    3.07    0.87   0
   7   9  -7   90.85    1.45   0
   7  13  -8   31.25    1.70   0
   7  14  -8   27.91    1.67   0
   7  17  -8   46.19    2.06   0
   7  18  -8    0.97    2.06   0
   7  19  -8    3.56    2.43   0
   8   4  -5   12.27    0.98   0
   8   6  -6   77.78    1.52   0
   8  12  -8    1.98    1.49   0
   8  13  -8  123.31    2.31   0
   8  19  -8   41.34    2.74   0
   9  -5   6    4.91    0.80   0
   9  -3   2    0.68    0.73   0
   9   4  -5  384.72    2.51   0
   9   6  -6   96.76    1.72   0
   9  12  -8   15.38    1.84   0
   9  19  -8   33.26    3.05   0
   9  20  -8   11.63    2.74   0
  10  -6  12    4.41    0.99   0
  10   6  -6   54.60    1.65   0
  10  12  -8    2.79    1.88   0
  10  13  -8    1.96    1.50   0
  10  19  -8   78.37    3.69   0
  10  20  -8    6.03    2.91   0
  11  -5   8    2.29    1.12   0
  11  -4   5  120.49    1.72   0
  11  -3   3  609.55    2.88   0
  11  -1   0    6.60    1.07   0
  11   3  -4  180.89    2.07   0
  11   6  -6   23.51    1.46   0
  11  12  -8   48.97    2.32   0
  11  13  -8   41.22    2.45   0
  11  18  -8   12.19    2.94   0
  11  19  -8   10.82    3.44   0
  12  -5  11   20.08    1.42   0
  12  -5  12   10.50    1.43   0
  12  -5  13    1.60    1.43   0
  12  -4   6  132.55    1.81   0
  12  -2   2  267.77    2.27   0
  12   0  -1    1.64    1.36   0
  12   1  -2  144.65    2.12   0
  12   2  -3  133.27    2.11   0
  12   5  -5   16.31    1.20   0
  12   9  -7   56.15    2.23   0
  12  13  -8   15.43    2.40   0
  12  14  -8    2.00    2.41   0
  12  15  -8    5.96    2.47   0
  12  16  -8   46.93    2.86   0
  12  17  -8   17.44    2.94   0
  12  18  -8   59.12    3.87   0
  12  19  -8   14.43    3.32   0
  13  -4   8    0.56    1.61   0
  13  -3   5   24.29    1.49   0
  13  -1   1  447.82    3.06   0
  13   4  -4  175.79    2.26   0
  13   7  -6  341.32    3.33   0
  13  10  -7    4.48    2.02   0
  13  14  -8   12.19    2.60   0
  13  15  -8   35.51    3.13   0
  13  16  -8   20.69    2.99   0
  13  17  -8    5.13    3.27   0
  13  18  -8   -0.18    3.19   0
  14  -2   4    1.47    1.59   0
  14  -1   2  224.99    2.62   0
  14   1  -1   17.25    1.83   0
  14   2  -2  187.14    2.66   0
  14   3  -3   43.91    2.03   0
  14   6  -5  130.91    2.68   0
  14   8  -6   15.01    2.07   0
  14  10  -7    8.48    2.20   0
  14  11  -7   78.90    2.80   0
  15  -3  10    2.91    2.15   0
  15  -1   3   12.95    1.88   0
  15   0   1  269.58    3.12   0
  15   1   0    3.55    1.89   0
  15   4  -3   41.15    1.80   0
  15   5  -4    1.11    2.18   0
  15   7  -5    5.25    1.65   0
  15   9  -6   95.77    2.81   0
  15  12  -7    2.84    2.89   0
  15  13  -7   10.54    2.34   0
  16  -2   8   31.15    2.87   0
  16  -1   5   14.15    2.26   0
  16   1   1   14.79    2.22   0
  16   6  -4   12.70    2.61   0
  16   8  -5  119.26    2.69   0
  16  10  -6    9.19    2.88   0
  16  14  -7   71.15    3.89   0
  16  15  -7   14.83    4.07   0
  16  16  -7   39.43    4.56   0
  17   0   4    1.83    2.57   0
  17   1   2    3.15    2.31   0
  17   7  -4   19.48    2.93   0
  17   9  -5   10.65    2.92   0
  17  12  -6   15.61    3.57   0
  17  13  -6    5.35    2.71   0
  18   1   4   35.82    3.28   0
  18   2   2    3.55    2.68   0
  18   3   1    3.33    2.71   0
  18   7  -3    7.69    3.15   0
  18   9  -4    2.47    2.48   0
  18  11  -5   28.86    3.85   0
  19   3   3    3.45    3.34   0
  19   4   1    2.78    3.35   0
  19   5   0   23.56    3.16   0
  19   6  -1   37.02    3.47   0
  19   7  -2   48.59    4.10   0
  19   8  -3    4.31    3.31   0
  19   9  -3   20.67    3.07   0
  19  10  -4   44.25    3.83   0
  19  11  -4    4.04    3.72   0
  20   6   0    1.80    3.55   0
 -19   7  18    3.25    4.16   0
 -19   8  17    7.15    3.91   0
 -19   9  16    5.00    3.48   0
 -18   3  21    4.17    2.96   0
 -18   4  19   -0.40    3.43   0
 -18   4  20    0.07    3.56   0
 -18   5  18    6.89    3.46   0
 -18   6  16   36.12    3.03   0
 -18   9  14    0.91    3.09   0
 -18  11  13   58.20    3.89   0
 -17   2  20    3.28    3.35   0
 -17   3  18    0.16    3.22   0
 -17   4  16   20.99    3.04   0
 -17   5  15    4.54    3.13   0
 -17   6  14   56.58    3.12   0
 -17   7  13   12.33    2.51   0
 -17   9  12   91.20    3.52   0
 -17  11  11    5.63    2.76   0
 -16   0  22   18.23    3.72   0
 -16   0  23   -0.72    4.25   0
 -16   1  19    4.47    3.06   0
 -16   2  17   18.70    2.68   0
 -16   3  15    2.10    2.56   0
 -16   4  14  103.00    3.31   0
 -16   5  13    0.37    2.36   0
 -16   6  12    1.70    2.26   0
 -16   9  10   41.95    2.69   0
 -16  12   9    4.15    2.28   0
 -16  13   9   96.03    3.36   0
 -15  -1  21    3.48    3.21   0
 -15  -1  22    4.76    3.64   0
 -15  -1  23   44.60    4.55   0
 -15   0  18    0.78    2.62   0
 -15   1  16    6.58    2.28   0
 -15   2  14   26.90    2.30   0
 -15   3  13    2.80    2.18   0
 -15   4  12    5.08    2.20   0
 -15   5  11   98.44    2.67   0
 -15   8   9   14.41    2.01   0
 -15  10   8   11.13    1.96   0
 -14  -2  21    8.58    3.17   0
 -14  -2  22    3.27    3.64   0
 -14  -2  23    2.31    3.67   0
 -14  -1  17   26.08    1.93   0
 -14  -1  18    3.23    2.47   0
 -14   0  15    1.56    1.94   0
 -14   2  12    1.70    1.41   0
 -14   3  11    3.97    1.66   0
 -14   4  10   89.98    1.92   0
 -14   7   8   56.18    2.03   0
 -14   9   7  245.58    2.92   0
 -14  13   6   26.30    2.23   0
 -14  18   6    9.97    2.29   0
 -13  -3  22   13.49    3.09   0
 -13  -3  23    7.06    3.13   0
 -13  -3  24    2.72    3.49   0
 -13  -2  17   92.03    2.46   0
 -13  -2  18   49.95    2.79   0
 -13  -1  15   13.17    2.24   0
 -13   0  13  120.65    2.52   0
 -13   5   8   56.70    1.85   0
 -13  11   5   24.66    1.62   0
 -12  -3  18   92.08    3.10   0
 -12  -2  15   17.59    2.12   0
 -12   1  10  124.02    2.13   0
 -12   2   9   16.85    1.54   0
 -12   3   8    2.00    1.40   0
 -12   6   6   90.45    1.74   0
 -12   8   5   21.11    1.39   0
 -12  11   4   -0.29    1.45   0
 -11  -4  18    0.68    1.72   0
 -11  -4  19    3.31    2.38   0
 -11  -3  15   51.98    2.31   0
 -11  -2  13  390.40    3.37   0
 -11   4   6   83.67    1.60   0
 -11  10   3    1.60    1.02   0
 -10  -5  21   10.13    2.61   0
 -10  -5  22    3.44    2.76   0
 -10  -5  23    8.51    2.95   0
 -10  -4  16   68.81    2.29   0
 -10  -3  13    0.96    1.48   0
 -10  10   2    2.01    1.00   0
  -9  -5  17   62.58    2.36   0
  -9  -4  14   25.22    1.70   0
  -9  10   1   40.90    1.03   0
  -8  -6  21   -0.10    2.05   0
  -8  -5  15   77.59    2.06   0
  -8  -4  12   41.91    1.58   0
  -8  -3  10   10.44    1.11   0
  -8   0   6  356.56    2.07   0
  -8   1   5   10.75    0.70   0
  -7  -6  17   64.20    2.03   0
  -7  -6  24   -0.49    2.90   0
  -7  -5  13  110.28    1.87   0
  -7  -3   9   19.96    1.10   0
  -7   0   5    6.49    0.60   0
  -7  11  -1    0.89    0.53   0
  -6  -6  15   47.22    1.64   0
  -6   4   1  220.09    1.19   0
  -5  -7  19   40.29    2.05   0
  -5  -7  20  146.64    2.84   0
  -5  -7  21   -2.26    2.15   0
  -5  -6  13   84.78    1.66   0
  -5   9  -2  295.47    0.83   0
  -4  -7  16   14.26    1.45   0
  -4  -7  22    1.28    2.64   0
  -4  -3   6  168.91    1.31   0
  -3  -7  23   -0.84    2.69   0
  -3  11  -4    3.04    0.27   0
  -3  21  -4   24.14    1.17   0
  -2  -6  10  116.69    1.40   0
  -2  18  -5   17.48    0.94   0
   0  13  -6   10.34    0.87   0
   0  19  -6   17.08    1.35   0
   1  -7  11    1.11    0.59   0
   1  -5   6   37.05    0.44   0
   1  21  -6    5.21    1.74   0
   2   9  -6    2.08    0.73   0
   2  15  -7   28.69    1.42   0
   2  16  -7    3.47    1.22   0
   2  17  -7   86.64    1.85   0
   3  -3   2  167.64    0.55   0
   3   8  -6  323.37    1.76   0
   3  12  -7    1.77    0.87   0
   3  20  -7   -1.54    2.06   0
   4   5  -5  195.49    1.38   0
   5   3  -4   38.55    0.69   0
   5  15  -8   -0.19    1.56   0
   5  16  -8    8.42    1.70   0
   5  17  -8   15.08    1.80   0
   6  -4   3  126.36    0.88   0
   6   6  -6   20.69    0.97   0
   6  13  -8    0.87    1.30   0
   6  14  -8    1.12    1.33   0
   6  18  -8   24.46    2.05   0
   6  19  -8    1.21    2.13   0
   7  -5   5  256.16    1.18   0
   7  -4   3   23.43    0.68   0
   7  -1  -1   10.18    0.67   0
   7   0  -2    4.88    0.72   0
   7   4  -5   52.31    1.17   0
   7   8  -7    8.20    1.13   0
   7  12  -8   37.42    1.66   0
   7  20  -8   31.78    2.69   0
   8  -6   8    1.40    0.60   0
   8  -1  -1    4.34    0.74   0
   8   0  -2  143.15    1.41   0
   8   8  -7   11.98    1.33   0
   8  11  -8   32.30    1.74   0
   8  20  -8   20.04    2.84   0
   8  21  -8   54.55    3.42   0
   9  -6   9   71.41    0.98   0
   9   0  -2    0.96    0.83   0
   9   8  -7   -0.56    1.10   0
   9  11  -8  601.28    3.88   0
  10  -6  11    4.52    0.92   0
  10  -4   4   58.75    1.38   0
  10   4  -5  195.46    1.86   0
  10   8  -7   25.25    1.32   0
  10  11  -8    0.44    1.77   0
  11  -2   1  269.76    2.08   0
  11   4  -5   26.55    1.44   0
  11   8  -7    7.74    1.67   0
  11  11  -8   13.89    2.00   0
  12  -5  10   35.55    1.49   0
  12  -1   0   21.11    1.33   0
  12   3  -4   74.52    1.82   0
  12   6  -6   98.77    2.03   0
  12   8  -7   70.55    2.10   0
  12  11  -8    0.25    2.11   0
  12  12  -8    6.96    2.12   0
  13   1  -2   25.98    1.66   0
  13   2  -3  405.29    3.18   0
  13   5  -5  173.84    2.24   0
  13   9  -7    2.36    1.58   0
  13  12  -8    4.05    2.48   0
  13  13  -8   38.38    2.65   0
  14  -3   6    5.83    1.65   0
  14  -2   3    4.60    1.77   0
  14   0   0   66.60    2.04   0
  14   4  -4  276.14    3.05   0
  14   7  -6    1.47    1.97   0
  14   9  -7  296.47    3.54   0
  14  13  -8    3.34    2.75   0
  14  14  -8    4.67    2.95   0
  14  15  -8    6.70    3.26   0
  14  16  -8    1.52    3.33   0
  14  17  -8   36.48    3.86   0
  15  -3   9   13.45    2.18   0
  15  -2   5    2.88    1.79   0
  15   6  -5   41.61    2.53   0
  15   8  -6   31.56    2.46   0
  15  10  -7    3.75    2.39   0
  15  11  -7    1.80    1.87   0
  16  -2   7    1.50    2.39   0
  16  -1   4  185.82    3.05   0
  16   0   2  127.11    2.86   0
  16   2  -1   -0.51    2.13   0
  16   3  -2   59.29    2.56   0
  16   4  -3   38.87    2.46   0
  16   7  -5    7.49    2.44   0
  16   9  -6   13.78    2.69   0
  16  12  -7   16.15    3.22   0
  16  13  -7   17.04    2.63   0
  17  -1   6    3.04    2.91   0
  17  -1   7   14.42    2.68   0
  17   2   0    0.25    2.25   0
  17   3  -1    5.07    2.34   0
  17   4  -2    0.76    2.22   0
  17   5  -3   19.17    2.63   0
  17   6  -4    2.80    2.36   0
  17   8  -5    3.91    2.75   0
  17  10  -6   10.27    2.94   0
  17  11  -6   -0.33    2.33   0
  17  14  -7    1.15    3.52   0
  17  15  -7   -2.13    4.31   0
  18   0   6   51.63    3.41   0
  18   1   3    6.88    2.89   0
  18   3   0    2.66    2.76   0
  18   4  -1   12.90    2.88   0
  18   5  -2    1.72    3.02   0
  18   6  -3  109.25    3.68   0
  18   8  -4   13.73    2.37   0
  18   9  -5   26.54    3.18   0
  18  10  -5    2.92    2.47   0
  18  12  -6    0.85    3.30   0
  18  13  -6    1.09    4.04   0
  19   3   2    2.73    2.98   0
  19   4   0   11.27    2.93   0
  19   5  -1   18.62    3.24   0
  19   6  -2   66.20    3.83   0
  19   9  -4    2.40    3.67   0
  19  11  -5    2.46    3.76   0
  20   7  -1   78.82    3.68   0
  20   8  -2   14.69    4.33   0
 -18   4  21   -1.78    4.06   0
 -18   5  19   25.50    3.98   0
 -18   6  17   40.80    3.61   0
 -18   7  16   -0.95    3.42   0
 -18   8  15   85.53    3.70   0
 -18  10  14    1.06    3.27   0
 -18  12  13    0.37    3.44   0
 -17   2  21   22.89    3.11   0
 -17   2  22    7.24    4.08   0
 -17   3  19   30.85    3.78   0
 -17   4  17   23.17    3.16   0
 -17   5  16    1.05    2.91   0
 -17   7  14   15.69    2.73   0
 -17   8  13   33.14    2.93   0
 -17  10  12    5.45    3.15   0
 -17  12  11    7.36    2.52   0
 -17  13  11    8.22    2.92   0
 -16   1  20   19.89    3.48   0
 -16   1  21   -0.19    3.52   0
 -16   2  18    8.79    2.93   0
 -16   3  16   34.55    3.08   0
 -16   8  11    4.94    2.24   0
 -16  10  10   37.07    2.72   0
 -16  14   9   15.15    2.58   0
 -16  15   9   63.52    3.24   0
 -16  16   9   11.48    3.09   0
 -15   0  19   35.21    2.99   0
 -15   0  20    0.05    2.84   0
 -15   1  17   98.16    3.30   0
 -15   2  15   82.92    2.79   0
 -15   7  10   71.14    2.42   0
 -15   9   9    3.32    1.74   0
 -15  11   8   39.14    2.21   0
 -15  12   8    4.33    2.14   0
 -14  -1  19    4.56    2.79   0
 -14   0  16   47.26    2.55   0
 -14   1  14   54.16    2.36   0
 -14   2  13   18.00    2.03   0
 -14   6   9   72.01    2.22   0
 -14  10   7    9.03    1.66   0
 -14  14   6    3.31    1.87   0
 -14  15   6   35.17    2.11   0
 -14  16   6   33.55    2.42   0
 -14  17   6   46.62    2.63   0
 -13  -2  19   47.56    3.16   0
 -13  -1  16    7.58    2.26   0
 -13   0  14   -0.94    1.74   0
 -13   1  12   -0.32    1.15   0
 -13   2  11  171.31    2.54   0
 -13   3  10   18.12    1.74   0
 -13   4   9  225.37    2.75   0
 -13   7   7   84.96    1.99   0
 -13   9   6  163.28    2.23   0
 -13  12   5    4.39    1.51   0
 -13  13   5    1.30    1.68   0
 -12  -3  19  139.01    3.53   0
 -12  -3  20   75.76    3.38   0
 -12  -2  16  109.56    2.82   0
 -11  -4  20   52.47    2.31   0
 -11  -4  21   21.82    2.94   0
 -11  -4  22   38.26    3.31   0
 -11  -4  23    6.01    3.23   0
 -11  -4  24   12.88    3.28   0
 -11  -3  16    2.49    1.96   0
 -11   1   9    2.63    1.24   0
 -11   2   8   10.47    1.29   0
 -11   3   7   10.89    1.32   0
 -11   6   5   41.36    1.29   0
 -11   8   4   11.23    1.05   0
 -11  11   3   17.49    1.25   0
 -10  -4  17   39.66    2.26   0
 -10  -3  14   73.03    2.17   0
 -10   4   5  183.54    1.78   0
  -9  -5  18   57.73    2.28   0
  -9  -5  19    2.11    2.26   0
  -9  -5  20    2.15    2.19   0
  -9  -5  21   13.61    2.46   0
  -9  -5  22   12.01    2.66   0
  -9  -5  23   25.31    3.11   0
  -9  -5  24   10.44    3.32   0
  -9  -3  12   12.68    1.40   0
  -9   4   4  162.63    1.53   0
  -8  -5  16   46.11    1.96   0
  -8  -2   9  183.94    1.87   0
  -7  -6  18  130.39    2.63   0
  -7  -6  19    1.76    1.91   0
  -7  -6  20    2.31    2.12   0
  -7  -6  21    6.43    2.19   0
  -7  -6  22    5.22    2.49   0
  -7  -6  23   15.22    2.85   0
  -7  -5  14   21.78    1.49   0
  -7   4   2  137.18    1.15   0
  -7   8   0  274.45    1.39   0
  -6  -6  16  186.98    2.41   0
  -6  -5  12   50.18    1.43   0
  -6  -3   8    6.74    0.87   0
  -6   6   0  728.51    1.97   0
  -5  -6  14   36.35    1.53   0
  -5  -3   7   13.58    0.82   0
  -4  -7  17   -0.61    1.44   0
  -4  -7  18   60.45    1.96   0
  -4  -7  19    1.91    1.61   0
  -4  -7  20    2.96    1.89   0
  -4  -7  21    5.62    1.99   0
  -3  -7  15    4.81    1.15   0
  -3  -7  22   45.55    2.78   0
  -3  -2   4    0.88    0.39   0
  -2  -4   6   81.92    0.78   0
  -2  13  -5   51.23    0.74   0
  -2  19  -5    0.55    0.99   0
  -1   5  -3  210.50    0.60   0
  -1  22  -5   19.46    1.53   0
   0   6  -4   12.50    0.41   0
   1   5  -4  210.73    1.00   0
   1  22  -6    0.88    1.98   0
   2  -7  11   55.97    0.81   0
   2  14  -7   14.71    1.04   0
   2  18  -7    4.33    1.47   0
   2  19  -7   11.89    1.64   0
   3  11  -7    2.50    0.95   0
   3  21  -7   49.24    2.45   0
   4   7  -6  105.53    1.19   0
   4  10  -7   13.98    0.94   0
   4  22  -7    0.31    2.29   0
   5  -4   3 1170.01    1.93   0
   5   9  -7   32.33    1.10   0
   5  13  -8   82.33    1.82   0
   5  14  -8  173.38    2.11   0
   5  18  -8   15.62    1.88   0
   5  19  -8   12.65    2.04   0
   6  -6   7   99.46    0.59   0
   6  -1  -1  101.63    0.97   0
   6   0  -2 2545.31    4.26   0
   6   4  -5    0.71    0.76   0
   6   8  -7  209.34    1.87   0
   6  12  -8    1.98    1.20   0
   6  20  -8   40.43    2.60   0
   7  -2   0    5.81    0.61   0
   7   1  -3  345.04    1.92   0
   7  11  -8  235.57    2.40   0
   7  21  -8    1.42    2.66   0
   8  -5   5   88.42    1.01   0
   8  -4   3   18.70    0.78   0
   8  -2   0   53.41    0.94   0
   8   1  -3    5.19    0.63   0
   8   2  -4   70.59    1.18   0
   8  10  -8   16.57    1.42   0
   9  -1  -1   40.29    1.05   0
   9   1  -3  266.95    1.85   0
   9   2  -4  364.49    2.33   0
   9   5  -6  207.65    2.07   0
   9   7  -7  163.19    2.09   0
   9  10  -8   17.67    1.75   0
  10  -5   6  210.85    1.75   0
  10  -3   2   98.25    1.30   0
  10  -1  -1    2.06    0.92   0
  10   0  -2   17.45    1.09   0
  10   1  -3   41.30    1.27   0
  10   5  -6    3.68    1.21   0
  10   7  -7    3.27    1.37   0
  10  10  -8    5.95    1.72   0
  10  16  -9   11.00    2.80   0
  11  -5   7  106.72    1.54   0
  11   7  -7   37.44    1.63   0
  11  10  -8   36.85    2.01   0
  11  16  -9    8.77    2.46   0
  12  -5   9   33.38    1.41   0
  12  -3   3    0.61    1.15   0
  12   4  -5   32.18    1.59   0
  12  10  -8   20.85    2.13   0
  13  -4   7   51.37    1.63   0
  13  -3   4   10.39    1.32   0
  13  -2   2   24.65    1.45   0
  13   0  -1  378.56    3.04   0
  13   3  -4   21.95    1.71   0
  13   6  -6   12.38    1.72   0
  13   8  -7   46.17    2.20   0
  13  11  -8   90.68    2.91   0
  14  -4  10   43.06    2.17   0
  14  -4  11   27.99    2.19   0
  14  -3   5    1.62    1.72   0
  14  -1   1   73.14    1.93   0
  14   5  -5  108.34    2.00   0
  14  12  -8    5.20    2.71   0
  15  -3   7    9.10    2.06   0
  15  -3   8    6.62    1.91   0
  15  -2   4   25.97    1.85   0
  15  -1   2    2.85    1.76   0
  15   1  -1   23.16    1.92   0
  15   2  -2   21.35    1.51   0
  15   3  -3   10.98    1.43   0
  15   4  -4   34.12    2.26   0
  15   7  -6  203.31    3.34   0
  15   9  -7    2.04    2.27   0
  15  13  -8   74.66    3.55   0
  15  14  -8    4.55    3.17   0
  15  15  -8   51.63    3.13   0
  15  16  -8    3.15    2.74   0
  15  17  -8   55.68    4.00   0
  16  -2   6   11.86    2.44   0
  16  -1   3   13.68    2.16   0
  16   1   0    8.17    1.97   0
  16   5  -4   33.53    1.99   0
  16   6  -5  152.75    3.20   0
  16   8  -6   -1.86    2.40   0
  16  10  -7   56.76    2.92   0
  16  11  -7   50.30    2.57   0
  16  15  -8   -0.04    3.44   0
  16  16  -8    5.68    3.81   0
  17  -1   5  145.06    3.41   0
  17   0   3    0.93    2.18   0
  17   1   1   29.08    2.65   0
  17   7  -5    0.04    2.75   0
  17   9  -6    4.57    2.79   0
  17  12  -7    4.59    3.39   0
  17  13  -7    2.80    3.33   0
  18   0   5   -1.66    2.64   0
  18   2   1    0.10    2.93   0
  18   4  -2   72.08    3.05   0
  18   7  -4    8.62    2.93   0
  18   8  -5   29.33    2.91   0
  18  11  -6    0.20    3.42   0
  19   2   3   -0.16    2.92   0
  19   3   1   27.76    3.37   0
  19   7  -3    9.58    2.75   0
  19   8  -4   95.66    4.34   0
  19  10  -5   -0.58    3.77   0
  20   4   1    6.44    3.66   0
  20   5   0   48.49    4.19   0
  20   6  -1    3.61    3.52   0
  20   7  -2    1.09    4.07   0
  20   8  -3   28.71    4.26   0
 -18   5  20   48.91    4.49   0
 -18   6  18   15.71    3.46   0
 -18   7  17   21.66    4.00   0
 -18   8  16   25.75    3.66   0
 -18   9  15   11.83    3.08   0
 -18  11  14   10.46    3.41   0
 -18  12  14   -0.32    3.18   0
 -17   3  20   -2.78    3.18   0
 -17   3  21    4.52    3.61   0
 -17   4  18    3.73    3.16   0
 -17   5  17   20.09    3.01   0
 -17   6  15   36.05    2.58   0
 -17   9  13    6.33    2.83   0
 -17  11  12   62.74    3.45   0
 -17  14  11    2.65    2.56   0
 -16   1  22   26.68    3.75   0
 -16   1  23   -0.61    4.06   0
 -16   2  19    0.79    2.82   0
 -16   3  17   14.31    2.84   0
 -16   4  15   57.70    2.94   0
 -16   5  14   10.32    2.52   0
 -16   6  13   49.32    2.79   0
 -16   7  12   36.42    2.09   0
 -16   9  11   93.82    3.02   0
 -16  11  10   27.67    2.56   0
 -15   0  21   54.44    3.78   0
 -15   0  22    1.60    3.63   0
 -15   0  23   -1.98    3.95   0
 -15   1  18   15.55    2.82   0
 -15   2  16   23.28    2.51   0
 -15   3  14   23.61    2.25   0
 -15   4  13   62.02    2.75   0
 -15   5  12    6.80    2.12   0
 -15   6  11   26.42    2.36   0
 -15  13   8   50.67    2.55   0
 -14  -1  20    1.84    2.88   0
 -14  -1  21    1.78    3.27   0
 -14  -1  22   52.71    3.99   0
 -14  -1  23    2.55    3.49   0
 -14  -1  24   37.77    3.98   0
 -14   0  17    0.55    2.25   0
 -14   1  15    8.68    2.14   0
 -14   3  12    4.38    1.96   0
 -14   4  11   25.39    1.97   0
 -14   5  10   64.43    2.13   0
 -14   8   8    7.52    1.60   0
 -14  11   7   59.88    2.16   0
 -13  -2  20   42.55    3.12   0
 -13  -2  21    0.82    3.17   0
 -13  -2  22    3.52    3.39   0
 -13  -2  23    1.37    3.53   0
 -13  -2  24    4.87    3.78   0
 -13  -1  17   68.73    2.82   0
 -13   1  13  121.31    2.44   0
 -13  14   5   20.01    1.99   0
 -13  15   5   11.72    1.92   0
 -13  17   5   44.36    2.29   0
 -13  18   5    1.83    2.10   0
 -12  -3  21   64.41    2.74   0
 -12  -3  22   14.45    2.80   0
 -12  -3  23    5.34    3.01   0
 -12  -3  24    3.24    3.28   0
 -12  -2  17   22.45    2.44   0
 -12  -1  14  127.87    2.44   0
 -12   4   8  130.82    2.04   0
 -12   5   7   25.63    1.37   0
 -12   9   5  109.91    1.80   0
 -12  12   4   12.25    1.30   0
 -11  -3  17   37.97    2.60   0
 -11  -2  14   18.95    1.73   0
 -10  -4  18   16.57    2.22   0
 -10  -4  19    4.70    2.15   0
 -10  -4  24    3.33    2.87   0
 -10   1   8   31.22    1.30   0
 -10   2   7  135.45    1.75   0
 -10   3   6  150.42    1.81   0
 -10   6   4   54.55    1.21   0
 -10   8   3  136.28    1.52   0
 -10  11   2   14.64    1.08   0
  -9  -4  15   47.11    1.86   0
  -9   8   2    1.11    0.85   0
  -9  11   1    0.65    0.86   0
  -8  -5  17   17.16    1.89   0
  -8  -5  24   18.20    2.98   0
  -8  -4  13    9.83    1.36   0
  -8   4   3  103.58    1.16   0
  -8   8   1    5.57    0.78   0
  -8  11   0    6.55    0.68   0
  -7  -2   8   52.01    1.16   0
  -6  -6  17   85.51    2.03   0
  -6  -6  22   10.75    2.56   0
  -6  -6  23   19.62    2.68   0
  -6  -4  10   23.35    0.90   0
  -5  -4   9    2.20    0.86   0
  -5   3   1  457.03    1.54   0
  -4  -6  13  126.37    1.70   0
  -4  -5  10  120.99    1.43   0
  -4  -4   8    7.86    0.76   0
  -4   5  -1    2.21    0.26   0
  -3  -7  16   69.82    1.68   0
  -3  -7  17    4.09    1.59   0
  -3  -7  18   15.53    1.75   0
  -3  -7  19    0.97    1.92   0
  -3  -7  20    7.58    2.05   0
  -3  -7  21    1.41    1.84   0
  -3  -5   9  895.73    2.91   0
  -3  -4   7   75.43    0.92   0
  -3   1   1  134.34    0.68   0
  -2  -7  15   55.77    1.50   0
  -2  -7  21   23.55    2.20   0
  -2  -7  22   28.08    2.15   0
  -2  -5   8  415.00    1.82   0
  -1  10  -5   49.66    0.63   0
   0  -6   9   16.81    0.64   0
   0   4  -3   27.99    0.34   0
   0  12  -6   40.47    0.87   0
   0  20  -6   29.46    1.45   0
   1  10  -6    1.79    0.67   0
   2  -1   0   89.48    0.42   0
   2   6  -5  243.63    1.26   0
   2  13  -7  179.88    1.60   0
   2  20  -7   12.49    1.72   0
   3  -7  11    1.16    0.49   0
   3   2  -3  776.18    1.91   0
   3  22  -7   -0.90    2.14   0
   4  -7  11   36.62    0.54   0
   4   3  -4    1.87    0.39   0
   4  15  -8   37.61    1.65   0
   4  16  -8   16.50    1.48   0
   4  17  -8   56.01    1.96   0
   4  18  -8   10.01    1.93   0
   5  -7  19   10.76    1.24   0
   5  -1  -1  170.02    1.02   0
   5   0  -2    0.45    0.48   0
   5   4  -5    2.08    0.74   0
   5   6  -6    9.49    0.84   0
   5  12  -8   96.86    1.69   0
   5  20  -8    6.20    2.39   0
   6  -7  17   15.88    0.90   0
   6  -2   0  676.06    2.02   0
   6   1  -3    3.63    0.46   0
   6  11  -8   24.19    1.34   0
   6  21  -8    2.21    2.53   0
   7   2  -4   39.67    0.98   0
   7   5  -6   39.60    1.10   0
   7   7  -7  263.13    2.06   0
   8   5  -6  378.91    2.30   0
   8   7  -7  206.70    2.10   0
   8  15  -9    0.74    1.80   0
   8  16  -9    0.34    1.94   0
   8  17  -9    2.81    2.11   0
   8  18  -9    9.70    2.37   0
   9  -4   3  170.06    1.43   0
   9  -2   0    3.72    0.77   0
   9   9  -8  388.27    3.07   0
   9  14  -9    1.62    1.90   0
   9  15  -9   72.24    2.48   0
   9  16  -9   17.24    2.45   0
   9  17  -9   51.89    2.65   0
   9  18  -9   57.62    2.82   0
   9  19  -9   79.08    3.39   0
  10  -6  10   96.84    1.22   0
  10  -2   0  317.48    2.10   0
  10   2  -4  272.69    2.07   0
  10   9  -8   59.62    1.91   0
  10  13  -9  318.14    3.55   0
  10  14  -9   -0.16    2.09   0
  10  15  -9  224.00    3.34   0
  10  17  -9  130.99    3.19   0
  10  18  -9    4.04    2.78   0
  10  19  -9   30.23    3.24   0
  11  -4   4   24.93    1.23   0
  11  -3   2  106.49    1.44   0
  11  -1  -1  226.81    2.02   0
  11   0  -2    2.56    1.11   0
  11   1  -3  694.29    3.28   0
  11   2  -4    2.06    1.21   0
  11   5  -6    4.02    0.99   0
  11   9  -8    1.29    1.61   0
  11  13  -9   24.01    2.39   0
  11  14  -9    4.70    2.34   0
  11  15  -9    1.80    2.08   0
  11  17  -9   18.48    2.82   0
  11  18  -9   28.04    3.25   0
  11  19  -9   20.47    3.55   0
  12  -4   5   46.60    1.36   0
  12  -2   1   36.47    1.32   0
  12   1  -3    6.70    1.34   0
  12   5  -6   34.79    1.64   0
  12   7  -7    8.75    1.57   0
  12   9  -8   13.77    1.94   0
  12  13  -9    0.95    2.13   0
  12  14  -9   58.59    2.82   0
  12  16  -9   30.90    2.84   0
  12  17  -9    3.48    3.12   0
  12  18  -9    0.57    3.29   0
  12  19  -9   -1.26    3.49   0
  13  -4   6    9.78    1.43   0
  13  -1   0    2.45    1.46   0
  13   4  -5   57.13    1.57   0
  13   7  -7   94.53    2.30   0
  13  10  -8   14.97    2.10   0
  13  14  -9    5.17    2.77   0
  13  15  -9    3.64    2.81   0
  13  16  -9   20.80    3.11   0
  13  17  -9   13.45    3.43   0
  13  18  -9   34.71    3.76   0
  14  -4   8    5.17    1.68   0
  14  -4   9    6.55    1.78   0
  14   0  -1   -1.16    1.63   0
  14   1  -2   55.78    1.98   0
  14   2  -3    6.96    1.62   0
  14   3  -4   67.06    2.12   0
  14   4  -5   38.36    1.91   0
  14   6  -6   70.44    1.91   0
  14   8  -7    7.14    1.58   0
  14  10  -8    8.13    2.27   0
  14  11  -8    7.13    1.86   0
  14  16  -9    9.22    2.91   0
  15   0   0   -0.37    1.59   0
  15   5  -5    6.71    1.49   0
  15   8  -7    2.10    2.05   0
  15  11  -8   43.29    2.93   0
  15  12  -8    2.20    2.12   0
  16  -2   5    5.57    2.08   0
  16   0   1    0.74    1.85   0
  16   2  -2    1.07    2.10   0
  16   3  -3    5.20    2.12   0
  16   4  -4   19.33    2.36   0
  16   7  -6    3.37    2.40   0
  16   9  -7   32.59    2.79   0
  16  12  -8    6.86    2.90   0
  16  13  -8    6.17    3.44   0
  16  14  -8    7.33    3.32   0
  17  -1   4   -1.03    2.50   0
  17   0   2    1.30    2.27   0
  17   2  -1   -0.19    2.18   0
  17   3  -2    7.84    2.14   0
  17   4  -3    3.99    2.24   0
  17   5  -4   53.48    2.76   0
  17   8  -6    7.74    2.72   0
  17  10  -7    9.89    2.80   0
  17  11  -7    6.68    2.90   0
  17  15  -8    0.84    3.81   0
  18   0   4   12.57    2.61   0
  18   1   2   33.38    2.80   0
  18   2   0   66.84    3.20   0
  18   3  -1    2.50    2.43   0
  18   5  -3   -0.18    2.13   0
  18   6  -4   17.85    3.21   0
  18   9  -6    8.25    2.90   0
  18  10  -6   35.87    2.81   0
  18  12  -7   11.88    3.41   0
  18  13  -7   26.17    4.21   0
  19   1   4    1.24    3.02   0
  19   2   2    5.98    3.16   0
  19   3   0    7.22    3.13   0
  19   4  -1   29.26    3.01   0
  19   5  -2   19.63    2.90   0
  19   6  -3   30.71    3.60   0
  19   7  -4    7.32    3.45   0
  19   9  -5    9.90    3.90   0
  19  11  -6   60.23    4.16   0
  19  12  -6    5.01    3.62   0
  20   4   0    3.72    3.15   0
  20   5  -1   98.82    4.25   0
  20   6  -2   37.33    4.00   0
  20   7  -3   24.46    3.62   0
  20   9  -4    5.06    4.33   0
 -18   6  19    4.12    2.97   0
 -18   6  20   -1.16    4.14   0
 -18   7  18    0.61    3.67   0
 -18   8  17   36.84    3.98   0
 -18   9  16    5.43    3.38   0
 -18  10  15   70.98    3.45   0
 -18  11  15    9.42    3.28   0
 -17   3  22    2.33    2.93   0
 -17   4  19    3.68    3.12   0
 -17   4  20   10.78    3.65   0
 -17   5  18   15.29    3.17   0
 -17   6  16   29.87    3.09   0
 -17   7  15    5.36    3.08   0
 -17   8  14   51.59    3.00   0
 -17  10  13    0.90    2.96   0
 -17  12  12    2.06    2.76   0
 -17  13  12   24.44    2.98   0
 -16   2  20   18.16    3.23   0
 -16   2  21    2.09    3.38   0
 -16   2  22   10.21    3.56   0
 -16   3  18   40.46    3.11   0
 -16   4  16   10.82    2.68   0
 -16   5  15    6.26    2.62   0
 -16   7  13   13.92    2.32   0
 -16   8  12   76.06    2.79   0
 -16  10  11   24.31    2.72   0
 -16  12  10    1.42    2.03   0
 -16  13  10    1.46    2.40   0
 -15   1  20    2.17    2.89   0
 -15   2  17   -1.36    2.31   0
 -15   3  15   14.49    2.40   0
 -15   7  11   14.53    2.12   0
 -15   8  10   13.74    1.89   0
 -15  10   9    0.53    1.80   0
 -15  14   8   -0.06    2.11   0
 -15  15   8   34.15    2.54   0
 -15  16   8    2.40    2.72   0
 -15  17   8   44.63    3.15   0
 -14   0  18   73.48    3.04   0
 -14   0  19    0.75    2.48   0
 -14   1  16    7.04    2.23   0
 -14   2  14   10.83    2.08   0
 -14   7   9  101.04    2.38   0
 -14   9   8    6.24    1.63   0
 -14  12   7    5.85    1.64   0
 -13  -1  18    6.35    2.58   0
 -13   0  15  161.94    2.84   0
 -13   2  12    3.10    1.64   0
 -13   5   9   63.59    1.96   0
 -13   6   8   29.32    1.34   0
 -13   8   7   38.77    1.61   0
 -13  10   6   32.31    1.63   0
 -13  16   5   21.80    1.86   0
 -12  -2  18   94.03    3.02   0
 -12  -1  15    2.64    1.85   0
 -12   2  10  133.09    1.93   0
 -12   3   9    9.85    1.41   0
 -12   7   6   90.12    1.70   0
 -12  13   4    0.54    1.29   0
 -12  14   4   -0.32    1.47   0
 -12  18   4    6.94    1.88   0
 -12  19   4   11.49    2.01   0
 -11  -3  18   53.46    2.42   0
 -11  -3  19   87.68    2.91   0
 -11  -3  24    1.81    3.07   0
 -11  -2  15  188.66    2.86   0
 -11   5   6    4.69    1.19   0
 -11   9   4  133.48    1.74   0
 -11  12   3   -1.06    1.04   0
 -11  20   3   13.83    1.77   0
 -10  -4  20    8.45    2.13   0
 -10  -4  21   34.05    2.83   0
 -10  -4  22   12.88    3.00   0
 -10  -4  23   12.54    2.92   0
 -10  -3  15    1.66    1.23   0
 -10  -2  13   31.56    1.70   0
  -9  -4  16    0.70    1.80   0
  -9  -3  13   17.76    1.61   0
  -9   0   8   15.52    1.07   0
  -9   1   7 1244.92    4.08   0
  -9   2   6  243.86    1.93   0
  -9   3   5  109.12    1.49   0
  -9   6   3  163.59    1.49   0
  -8  -5  18   20.29    2.04   0
  -8  -5  19   -0.90    2.12   0
  -8  -5  20   32.30    2.66   0
  -8  -5  21   11.86    2.47   0
  -8  -5  22   54.35    2.99   0
  -8  -5  23    3.77    3.03   0
  -8  -4  14    1.37    1.60   0
  -8  -1   8  670.42    2.99   0
  -8   3   4  200.78    1.68   0
  -8   6   2  297.08    1.68   0
  -7  -5  15   79.99    1.94   0
  -7  -3  10    6.00    1.09   0
  -7   6   1  554.37    1.95   0
  -7  12  -1    1.02    0.58   0
  -7  20  -1    8.51    0.77   0
  -6  -6  18   65.90    2.14   0
  -6  -6  19    2.27    1.86   0
  -6  -6  20    2.17    1.98   0
  -6  -6  21   17.70    2.25   0
  -6  -5  13   28.27    1.34   0
  -6  -2   7   60.70    0.95   0
  -6   3   2  152.19    1.10   0
  -6  19  -2   50.33    0.76   0
  -5  -6  15   63.52    1.60   0
  -5  -6  16   57.85    1.77   0
  -5  -6  23    2.11    2.56   0
  -5  -2   6  109.15    1.14   0
  -4  -2   5    0.59    0.36   0
  -4   2   1   13.23    0.38   0
  -3  -1   3  650.24    1.64   0
  -3   0   2    0.16    0.33   0
  -2  -7  16    1.79    1.42   0
  -2  -7  19   96.18    2.34   0
  -2  -7  20    7.82    1.95   0
  -2  20  -5    3.23    0.99   0
  -1   7  -4  216.50    0.79   0
   0  -7  13   47.41    1.17   0
   0  21  -6   48.43    1.74   0
   1  -7  21   -0.29    1.96   0
   2  -7  21    0.29    1.83   0
   2  -6   8   12.17    0.41   0
   2   0  -1   -0.22    0.20   0
   2   4  -4  233.36    1.09   0
   2  12  -7   24.60    1.00   0
   3   5  -5  397.84    1.65   0
   3  10  -7  140.30    1.45   0
   4   9  -7  387.54    2.13   0
   4  13  -8   62.89    1.52   0
   4  14  -8   27.57    1.35   0
   4  19  -8   36.05    2.14   0
   5  -2   0  216.34    1.09   0
   5   1  -3 1135.06    2.71   0
   5   8  -7   31.44    1.02   0
   5  21  -8   18.99    2.62   0
   6   2  -4  214.62    1.46   0
   6  10  -8   37.87    1.28   0
   7  -6   7   44.70    0.60   0
   7  -3   1  569.29    2.02   0
   7  15  -9    0.45    1.61   0
   7  16  -9   20.59    1.87   0
   7  17  -9    4.04    1.82   0
   7  18  -9    8.74    2.24   0
   8  -3   1   16.95    0.82   0
   8   3  -5  245.48    1.94   0
   8   9  -8   16.46    1.41   0
   8  13  -9   34.92    1.77   0
   8  14  -9   17.62    1.74   0
   8  19  -9    5.09    2.41   0
   9  -6   8    0.07    0.69   0
   9  -5   5   65.37    1.01   0
   9   3  -5  119.30    1.41   0
   9   6  -7  130.56    1.79   0
   9  12  -9    0.23    1.68   0
   9  13  -9   45.37    1.93   0
   9  20  -9    5.60    2.90   0
  10   3  -5   46.04    1.13   0
  10   6  -7   16.28    1.33   0
  10  12  -9   12.67    1.89   0
  10  20  -9    4.96    3.17   0
  11  -2   0   80.84    1.51   0
  11   3  -5   59.37    1.54   0
  11   6  -7   17.38    1.52   0
  11  12  -9    3.76    2.02   0
  12  -5   8   25.27    1.25   0
  12  -1  -1   14.49    1.31   0
  12   0  -2  264.25    2.19   0
  12   2  -4   37.00    1.21   0
  12   3  -5   28.45    1.49   0
  12   6  -7   31.88    1.62   0
  12  12  -9   27.16    2.36   0
  13  -3   3   28.10    1.38   0
  13  -2   1  112.64    1.85   0
  13   1  -3   86.26    2.02   0
  13   2  -4  127.37    2.11   0
  13   5  -6  127.65    1.98   0
  13   9  -8   72.41    2.33   0
  13  12  -9   40.16    2.52   0
  13  13  -9    3.67    2.28   0
  14  -3   4    4.61    1.48   0
  14  -2   2   14.30    1.55   0
  14  -1   0  146.38    2.15   0
  14   5  -6  115.14    2.45   0
  14   7  -7  224.83    3.11   0
  14   9  -8    5.36    2.26   0
  14  13  -9   39.92    3.14   0
  14  14  -9    1.67    3.06   0
  14  15  -9   31.76    2.47   0
  14  17  -9   10.31    2.71   0
  15  -3   6   20.01    1.90   0
  15  -2   3   69.07    2.06   0
  15  -1   1   42.33    1.91   0
  15   1  -2    2.49    1.73   0
  15   2  -3   92.87    2.38   0
  15   3  -4    2.14    1.86   0
  15   6  -6   82.22    2.08   0
  15  10  -8   12.15    2.51   0
  15  14  -9    0.36    3.01   0
  15  15  -9    3.51    3.57   0
  15  16  -9    7.25    3.57   0
  15  17  -9   11.61    3.86   0
  16  -3   9    3.92    2.29   0
  16  -1   2   90.60    2.54   0
  16   0   0   69.01    2.16   0
  16   1  -1    2.11    1.87   0
  16   5  -5    2.94    2.45   0
  16   8  -7   62.45    2.62   0
  16  11  -8    4.04    2.97   0
  17  -2   7   65.22    3.17   0
  17   1   0    0.95    2.09   0
  17   6  -5    7.65    1.88   0
  17   7  -6   57.52    2.87   0
  17   9  -7   66.95    3.01   0
  17  12  -8   49.85    3.43   0
  17  13  -8    3.84    3.58   0
  17  14  -8   75.02    3.69   0
  18   0   3    0.32    2.54   0
  18   1   1    2.01    2.57   0
  18   3  -2    7.94    2.47   0
  18   4  -3   41.08    3.03   0
  18   5  -4   11.17    2.79   0
  18   7  -5   35.28    2.53   0
  18   8  -6   30.30    2.83   0
  18  11  -7   13.94    3.49   0
  19   1   3    2.36    2.92   0
  19   2   1   -0.45    3.06   0
  19   4  -2   16.11    3.06   0
  19   5  -3    8.90    3.27   0
  19   8  -5    4.65    3.45   0
  19  10  -6   11.53    3.77   0
  20   3   1    9.09    3.43   0
  20   5  -2   37.14    3.37   0
  20   8  -4   20.25    3.75   0
  20   9  -5   21.69    3.85   0
 -18   7  19   23.26    3.92   0
 -18   8  18   10.53    4.03   0
 -18   9  17   12.53    3.75   0
 -18  10  16    7.80    3.61   0
 -17   4  21   13.14    3.61   0
 -17   5  19   31.39    3.87   0
 -17   6  17    7.23    3.35   0
 -17   7  16   18.22    3.25   0
 -17   8  15   13.38    3.01   0
 -17   9  14   30.40    2.76   0
 -17  11  13    9.76    3.05   0
 -17  14  12    3.30    2.99   0
 -16   2  23    1.25    3.01   0
 -16   3  19    8.85    3.05   0
 -16   3  20    8.30    2.90   0
 -16   4  17   36.80    3.18   0
 -16   6  14   29.81    2.13   0
 -16   9  12   27.90    2.51   0
 -16  11  11   75.58    3.15   0
 -16  14  10    2.96    2.49   0
 -16  15  10    5.83    2.70   0
 -15   1  21    3.29    3.06   0
 -15   1  22   -0.09    3.52   0
 -15   1  23   48.84    4.43   0
 -15   2  18    2.13    2.66   0
 -15   3  16   35.63    2.77   0
 -15   4  14    7.56    1.71   0
 -15   5  13   35.69    2.51   0
 -15   6  12    7.21    2.17   0
 -15   9  10   73.10    2.50   0
 -15  11   9    3.80    1.92   0
 -15  12   9   11.79    2.25   0
 -14   0  21   -1.03    3.12   0
 -14   0  22    3.86    3.17   0
 -14   0  23   -2.83    3.40   0
 -14   0  24    8.03    3.76   0
 -14   1  17   25.21    2.48   0
 -14   2  15   13.90    2.19   0
 -14   3  13   72.21    2.00   0
 -14   4  12   47.58    2.25   0
 -14   5  11   40.70    2.15   0
 -14   6  10   55.48    1.72   0
 -14   8   9   92.84    2.21   0
 -14  10   8    4.99    1.70   0
 -14  13   7   68.15    2.22   0
 -14  14   7    0.63    2.09   0
 -13  -1  19  158.48    3.81   0
 -13  -1  20    1.05    2.92   0
 -13  -1  21   55.80    3.29   0
 -13  -1  24    3.62    3.35   0
 -13   0  16    3.00    2.10   0
 -13   1  14    3.47    1.89   0
 -13   3  11   12.36    1.43   0
 -13   4  10   96.39    1.85   0
 -13   7   8   33.05    1.69   0
 -13  11   6   46.13    1.79   0
 -12  -2  19    3.09    1.81   0
 -12  -2  20    9.62    2.89   0
 -12  -2  21   -1.33    2.83   0
 -12  -2  22   17.60    3.02   0
 -12  -2  23    0.31    3.21   0
 -12  -2  24    2.94    3.67   0
 -12  -1  16   52.99    2.34   0
 -12   6   7   31.22    1.51   0
 -12  10   5   32.94    1.50   0
 -12  15   4    0.13    1.51   0
 -12  16   4    0.68    1.69   0
 -12  17   4   12.64    1.81   0
 -11  -3  20   10.94    1.90   0
 -11  -3  21   21.78    2.61   0
 -11  -3  22    1.28    2.72   0
 -11  -3  23    0.85    2.77   0
 -11  -2  16   -0.18    1.96   0
 -11   2   9   41.97    1.45   0
 -11   3   8    5.83    1.30   0
 -11   4   7   80.30    1.59   0
 -11   7   5    7.75    1.13   0
 -11  13   3   85.04    1.67   0
 -11  19   3    9.14    1.68   0
 -10  -3  16   31.60    1.93   0
 -10  -3  17   16.33    1.94   0
 -10   5   5   34.63    1.18   0
 -10   9   3  189.15    1.79   0
 -10  12   2    5.45    0.91   0
 -10  20   2    1.66    1.34   0
  -9  -4  17    7.24    1.53   0
  -9  -4  18    0.25    2.03   0
  -9  -4  23    1.90    2.67   0
  -9  -4  24    0.85    3.34   0
  -9  -3  14   29.51    1.71   0
  -9  12   1    1.79    0.88   0
  -9  20   1    0.93    1.28   0
  -8  -4  15   59.79    1.88   0
  -8  -3  12   -0.22    1.30   0
  -8  -2  10  319.96    2.41   0
  -8   0   7    7.11    0.69   0
  -8   1   6 1000.70    3.33   0
  -8   2   5   39.38    1.03   0
  -8  12   0   54.29    0.97   0
  -7  -5  16    2.68    1.60   0
  -7  -5  17   16.64    1.78   0
  -7  -5  23   20.30    2.68   0
  -7  -5  24   -0.83    2.91   0
  -7  -1   7 1098.07    3.43   0
  -7   3   3    1.37    0.50   0
  -6  -5  14    1.07    1.29   0
  -6  -3   9    0.77    0.85   0
  -6  -1   6   99.03    1.15   0
  -6  13  -2    3.28    0.44   0
  -5  -6  17   16.92    1.54   0
  -5  -6  18   -0.08    1.73   0
  -5  -6  20   18.94    2.17   0
  -5  -6  21   21.90    2.33   0
  -5  -6  22  115.12    3.10   0
  -5  -1   5  117.37    1.05   0
  -5   2   2  129.02    0.92   0
  -4  -6  14   48.89    1.31   0
  -4  -6  23   44.85    3.09   0
  -4  -1   4  407.28    1.55   0
  -3  22  -4    1.01    0.98   0
  -2  -7  17    1.09    1.26   0
  -2  -7  18    4.85    1.44   0
  -1  16  -6   58.61    1.10   0
   0   8  -5   93.72    0.78   0
   1  15  -7   -0.92    0.98   0
   1  16  -7   39.29    1.17   0
   1  17  -7   18.72    1.22   0
   1  18  -7    2.98    1.12   0
   2   8  -6    1.07    0.58   0
   2  21  -7    3.85    1.76   0
   3  -7  20    5.55    1.50   0
   3   7  -6  167.93    1.27   0
   3  16  -8    1.89    1.36   0
   3  17  -8   95.51    1.92   0
   4  -7  19   22.16    1.43   0
   4  -4   3   14.94    0.32   0
   4   6  -6  103.35    1.13   0
   4  12  -8    1.30    1.08   0
   4  20  -8    1.63    1.85   0
   5  -7  18   13.69    1.18   0
   5  11  -8  229.50    2.02   0
   6  -3   1    6.73    0.52   0
   6   5  -6   55.86    0.94   0
   6   7  -7   39.88    1.12   0
   6  15  -9    1.57    1.58   0
   6  16  -9    2.79    1.58   0
   6  17  -9    4.25    1.88   0
   6  18  -9   13.39    2.16   0
   7   3  -5  310.83    1.86   0
   7   9  -8  207.51    2.13   0
   7  13  -9    2.82    1.48   0
   7  14  -9   24.18    1.54   0
   7  19  -9    3.65    2.29   0
   7  20  -9   63.34    3.01   0
   8   6  -7   55.32    1.37   0
   8  12  -9  192.72    2.49   0
   8  20  -9   13.46    2.62   0
   9  -3   1    0.31    0.76   0
   9   4  -6  289.42    2.24   0
   9   8  -8    9.82    1.44   0
  10  -6   9    6.16    0.89   0
  10  -4   3   28.79    0.94   0
  10  -3   1    2.61    1.00   0
  10   4  -6  166.69    1.96   0
  10   8  -8    5.92    1.11   0
  10  11  -9  241.30    2.89   0
  11  -6  12    5.62    1.03   0
  11  -5   6   82.61    1.39   0
  11   4  -6   93.90    1.75   0
  11   8  -8   16.28    1.33   0
  11  11  -9   42.57    2.03   0
  12  -5   7   11.73    1.27   0
  12  -4   4   59.57    1.47   0
  12  -3   2   73.41    1.41   0
  12   4  -6    1.53    1.47   0
  12   8  -8    3.41    1.63   0
  12  11  -9   21.72    2.09   0
  13  -5  10   55.73    1.70   0
  13  -5  11   16.87    1.60   0
  13  -5  12    1.50    1.47   0
  13  -4   5   25.92    1.45   0
  13  -1  -1   79.64    1.73   0
  13   0  -2    1.17    1.38   0
  13   3  -5  109.73    2.16   0
  13   6  -7   37.99    1.87   0
  13   8  -8   85.39    2.33   0
  13  11  -9    9.66    2.39   0
  14  -4   7   13.11    1.57   0
  14   1  -3   20.67    1.63   0
  14   2  -4  334.39    3.05   0
  14  11  -9   52.38    2.54   0
  14  12  -9   34.47    2.71   0
  15  -3   5   39.05    2.02   0
  15   0  -1   17.95    1.74   0
  15   4  -5  190.94    2.59   0
  15   5  -6  158.90    2.89   0
  15   7  -7   51.12    2.34   0
  15   9  -8  155.42    3.24   0
  15  12  -9   13.36    2.95   0
  15  13  -9    7.37    2.93   0
  16  -3   7    8.16    2.12   0
  16  -3   8   27.46    2.34   0
  16  -2   4    9.94    1.95   0
  16   2  -3    2.11    1.97   0
  16   3  -4   30.74    2.22   0
  16   6  -6   74.63    2.20   0
  16  10  -8    0.13    2.71   0
  16  13  -9  134.40    4.00   0
  16  14  -9   16.04    3.70   0
  16  15  -9   86.68    4.47   0
  16  16  -9   14.64    4.16   0
  17  -2   6   13.07    2.41   0
  17  -1   3  151.47    3.16   0
  17   0   1    2.41    2.08   0
  17   1  -1    9.39    2.20   0
  17   2  -2   -0.93    2.21   0
  17   3  -3   11.37    1.67   0
  17   4  -4    1.81    2.10   0
  17   5  -5   25.90    2.68   0
  17   8  -7   18.08    2.58   0
  17  11  -8   25.34    3.20   0
  18  -1   5    2.12    2.61   0
  18   0   2    5.19    2.17   0
  18   1   0    2.71    2.67   0
  18   2  -1   11.73    2.62   0
  18   6  -5   61.83    3.31   0
  18   9  -7   33.78    3.01   0
  18  10  -7   11.77    2.90   0
  18  12  -8    2.53    3.33   0
  18  13  -8   -0.04    3.88   0
  19   1   2    0.88    2.98   0
  19   2   0    4.63    3.10   0
  19   3  -1   68.12    3.35   0
  19   6  -4  125.52    3.56   0
  19   7  -5   12.71    3.36   0
  19   9  -6   84.26    3.89   0
  19  11  -7    0.92    3.59   0
  19  12  -7    3.81    2.90   0
  20   3   0   94.53    4.01   0
  20   4  -1    6.83    3.20   0
  20   6  -3   25.02    2.98   0
  20   7  -4    4.29    3.78   0
  20   8  -5   76.26    4.14   0
  20  10  -6   11.57    3.75   0
 -18   8  19    5.73    3.82   0
 -18   9  18    3.49    3.90   0
 -18  10  17   36.78    4.13   0
 -18  11  16    0.59    3.28   0
 -17   5  20   11.22    3.35   0
 -17   5  21   11.05    4.02   0
 -17   6  18   -1.74    3.12   0
 -17   6  19    5.63    3.22   0
 -17   7  17   13.27    3.40   0
 -17   8  16   46.93    3.55   0
 -17   9  15    2.94    2.82   0
 -17  10  14   50.36    3.22   0
 -17  12  13    5.37    2.83   0
 -17  13  13   31.77    3.54   0
 -16   3  21    1.49    3.43   0
 -16   3  22   18.77    4.01   0
 -16   4  18    0.54    2.57   0
 -16   5  16   27.81    2.35   0
 -16   6  15   34.26    3.09   0
 -16   7  14    3.00    2.61   0
 -16   8  13   97.84    2.99   0
 -16  10  12   44.70    3.00   0
 -16  12  11   27.86    2.82   0
 -16  13  11   80.33    3.43   0
 -15   2  19   19.46    2.99   0
 -15   2  20    0.97    2.81   0
 -15   3  17   25.77    2.78   0
 -15   4  15   14.16    2.51   0
 -15   5  14   -0.21    2.10   0
 -15   7  12   28.36    2.24   0
 -15   8  11   44.77    2.44   0
 -15  10  10   22.57    2.35   0
 -15  13   9    4.02    2.07   0
 -14   1  18    5.88    2.52   0
 -14   2  16   41.55    2.29   0
 -14   3  14   25.57    2.25   0
 -14   7  10    4.29    1.80   0
 -14  11   8    6.15    1.94   0
 -14  15   7   13.88    1.99   0
 -14  16   7    4.73    2.35   0
 -14  17   7   16.90    2.56   0
 -14  18   7   -0.92    2.26   0
 -13  -1  22   -0.58    2.45   0
 -13  -1  23   20.96    2.94   0
 -13   0  17  180.67    3.22   0
 -13   0  18    0.00    2.27   0
 -13   1  15    7.10    2.07   0
 -13   2  13    8.89    1.80   0
 -13   3  12   52.56    1.90   0
 -13   6   9   15.83    1.67   0
 -13   9   7    0.60    1.40   0
 -13  12   6   43.06    1.82   0
 -12  -1  17   32.47    2.45   0
 -12   0  14  340.42    3.19   0
 -12   2  11   79.82    1.92   0
 -12   3  10  236.71    2.65   0
 -12   4   9    4.63    1.51   0
 -12   5   8   33.92    1.62   0
 -12   8   6   26.23    1.32   0
 -12  11   5   85.70    1.87   0
 -11  -2  17  192.24    3.21   0
 -11  -1  14   19.28    1.76   0
 -11   6   6   19.03    1.18   0
 -11  10   4   46.82    1.46   0
 -11  14   3    9.55    1.27   0
 -11  15   3   46.88    1.59   0
 -11  17   3   10.47    1.57   0
 -11  18   3   -0.95    1.43   0
 -10  -3  18   52.11    2.44   0
 -10  -3  24   17.84    3.43   0
 -10  -2  14  151.00    2.32   0
 -10   4   6  158.21    1.78   0
 -10   7   4   71.84    1.25   0
 -10  13   2   33.08    1.24   0
 -10  19   2   34.30    1.53   0
  -9  -4  19   -0.06    1.93   0
  -9  -4  20    4.89    2.17   0
  -9  -4  21   38.27    2.84   0
  -9  -4  22   -0.17    2.62   0
  -9  -3  15  155.88    2.58   0
  -9   5   4   15.03    0.89   0
  -9   9   2  198.86    1.64   0
  -8  -4  16  155.04    2.73   0
  -8  20   0    7.87    1.07   0
  -7  -5  18  133.82    2.60   0
  -7  -5  19   50.94    2.36   0
  -7  -5  20   26.04    2.34   0
  -7  -5  21   25.93    2.42   0
  -7  -5  22   26.85    2.57   0
  -7  -4  13   15.16    1.29   0
  -7  -2   9  706.83    3.10   0
  -7   0   6    2.26    0.55   0
  -7   1   5  118.55    1.26   0
  -7   2   4   34.36    0.75   0
  -6  -5  15    5.31    1.45   0
  -6  -5  24    1.07    2.77   0
  -6   0   5   -0.17    0.63   0
  -6   1   4   52.47    0.86   0
  -6   2   3   65.38    0.85   0
  -6   9  -1  117.74    0.80   0
  -5  -6  19    2.15    1.69   0
  -5  -5  13    0.15    1.20   0
  -5  -4  10    5.11    0.89   0
  -5  -3   8  122.10    1.27   0
  -5   0   4    0.83    0.47   0
  -5   1   3 1054.36    2.51   0
  -5   5   0  178.66    0.93   0
  -4  -6  15   44.72    1.42   0
  -4  -6  22    2.22    2.19   0
  -4  -3   7  352.11    1.76   0
  -4   0   3    0.25    0.45   0
  -4   1   2  669.51    1.70   0
  -3  -6  13   85.31    1.37   0
  -3  -6  23    8.07    2.74   0
  -3  -5  10   31.37    0.99   0
  -2  -3   5  292.33    1.20   0
  -2  12  -5  166.95    0.86   0
  -2  21  -5    2.34    1.09   0
  -1  15  -6   -0.21    0.70   0
  -1  17  -6    3.96    0.90   0
  -1  18  -6    4.74    1.01   0
   0  -5   7   30.01    0.58   0
   0  11  -6  129.07    1.03   0
   0  22  -6    1.19    1.54   0
   1  -7  20   44.17    1.94   0
   1   3  -3 2223.21    2.52   0
   1   9  -6  166.96    1.18   0
   1  14  -7    5.82    0.87   0
   1  19  -7   25.17    1.45   0
   2  -7  20    3.50    1.57   0
   2   1  -2  135.59    0.67   0
   2  11  -7  168.50    1.39   0
   2  22  -7    0.31    1.88   0
   3   3  -4    0.20    0.42   0
   3  14  -8   35.21    1.41   0
   3  15  -8  304.35    2.32   0
   3  18  -8   15.90    1.60   0
   3  19  -8    0.07    1.66   0
   4   0  -2  766.00    1.89   0
   4   4  -5  146.24    1.18   0
   4   8  -7  138.26    1.36   0
   4  21  -8   65.24    2.52   0
   5   2  -4   34.36    0.74   0
   5   5  -6   32.40    0.86   0
   5  10  -8   31.56    1.13   0
   6  -7  16    7.26    0.79   0
   6   3  -5   55.40    0.99   0
   6   9  -8    9.23    1.07   0
   6  13  -9    1.40    1.47   0
   6  14  -9   22.84    1.53   0
   6  19  -9    0.33    2.03   0
   7   6  -7   21.10    1.05   0
   7  12  -9  216.24    2.35   0
   7  21  -9    1.19    2.87   0
   8  -6   7   17.82    0.65   0
   8   0  -3    2.35    0.75   0
   8   4  -6   37.75    0.98   0
   8   8  -8   21.87    1.04   0
   8  11  -9  271.71    2.68   0
   9  -1  -2   15.92    0.92   0
   9   0  -3  152.21    1.53   0
   9   1  -4  102.01    1.41   0
   9  10  -9   18.35    1.59   0
  10  -5   5  365.34    2.05   0
  10  -1  -2  480.18    2.48   0
  10   0  -3    1.73    0.93   0
  10   1  -4  107.05    1.55   0
  10   5  -7  154.10    1.93   0
  10   7  -8  101.82    1.96   0
  10  10  -9   21.34    1.76   0
  10  15 -10   14.69    2.24   0
  10  16 -10   16.26    2.53   0
  10  17 -10   54.14    2.92   0
  10  18 -10   10.30    2.88   0
  11  -6  11    7.61    1.01   0
  11  -4   3   25.39    1.27   0
  11  -3   1    2.92    1.13   0
  11   0  -3   55.86    1.39   0
  11   1  -4   62.03    1.47   0
  11   5  -7   64.75    1.68   0
  11   7  -8   26.59    1.63   0
  11  10  -9    0.40    1.56   0
  11  14 -10   14.48    2.10   0
  11  15 -10  112.60    3.14   0
  11  16 -10    0.30    2.71   0
  11  17 -10   38.26    3.12   0
  11  18 -10    7.92    2.97   0
  11  19 -10    3.62    3.29   0
  12  -2   0   34.33    1.35   0
  12   5  -7   30.12    1.54   0
  12   7  -8   22.74    1.71   0
  12  10  -9   46.90    2.10   0
  12  14 -10   14.16    2.32   0
  12  15 -10   -1.90    2.53   0
  12  16 -10   40.56    3.09   0
  12  17 -10    8.76    3.28   0
  12  18 -10   43.39    3.55   0
  13  -5   9   48.74    1.60   0
  13  -3   2   41.63    1.62   0
  13   4  -6   19.52    1.57   0
  13   7  -8   39.75    1.82   0
  13  10  -9    3.94    2.18   0
  13  14 -10   21.97    2.55   0
  13  15 -10    1.38    2.64   0
  13  16 -10    5.63    2.97   0
  13  17 -10    1.00    3.22   0
  13  18 -10    1.39    3.43   0
  14  -4   6   11.51    1.64   0
  14  -3   3   62.57    1.72   0
  14  -2   1    3.21    1.44   0
  14   0  -2   67.59    1.95   0
  14   3  -5    2.10    1.69   0
  14   4  -6   67.36    2.07   0
  14   6  -7   68.79    1.89   0
  14   8  -8   11.26    1.52   0
  14  10  -9   30.74    2.59   0
  14  15 -10    3.84    2.66   0
  14  16 -10   23.66    3.09   0
  14  17 -10    9.00    3.27   0
  15  -4   9   28.61    2.09   0
  15  -4  10    7.93    2.09   0
  15  -3   4   12.10    1.79   0
  15  -2   2  120.32    2.29   0
  15  -1   0    1.20    1.58   0
  15   2  -4    2.42    1.61   0
  15   6  -7   39.27    2.32   0
  15   8  -8    7.45    2.22   0
  15  11  -9    3.31    2.81   0
  16  -3   6    9.18    2.12   0
  16  -2   3    1.44    1.82   0
  16  -1   1   16.33    1.96   0
  16   0  -1    2.27    1.67   0
  16   1  -2   47.38    2.17   0
  16   4  -5   78.23    2.13   0
  16   5  -6   14.21    2.29   0
  16   7  -7    3.75    1.59   0
  16   9  -8   57.22    3.06   0
  16  12  -9    3.60    3.16   0
  17  -2   5   45.75    2.50   0
  17  -1   2    4.88    2.04   0
  17   0   0    1.22    2.19   0
  17   6  -6    3.36    2.31   0
  17  10  -8   58.09    3.13   0
  17  13  -9    9.03    3.70   0
  17  14  -9    4.25    3.92   0
  18  -1   4   36.95    2.75   0
  18   2  -2   48.86    2.45   0
  18   3  -3   11.17    2.49   0
  18   4  -4  101.23    3.33   0
  18   5  -5   32.19    2.71   0
  18   7  -6    3.15    2.10   0
  18  11  -8    1.55    3.43   0
  19   1   1   22.87    2.89   0
  19   3  -2   16.25    2.81   0
  19   4  -3  100.64    3.59   0
  19   5  -4    4.48    3.17   0
  19   6  -5   44.96    3.52   0
  19   8  -6   40.30    3.34   0
  19  10  -7    2.95    3.52   0
  20   2   1   -0.25    3.49   0
  20   4  -2   22.57    3.48   0
  20   5  -3    9.04    3.49   0
  20   6  -4   39.99    4.02   0
  20   9  -6    2.87    3.85   0
 -17   6  20   38.92    4.25   0
 -17   6  21    4.78    3.64   0
 -17   7  18   51.82    4.00   0
 -17   8  17   18.31    3.69   0
 -17   9  16    4.48    2.95   0
 -17  10  15    0.56    3.06   0
 -17  11  14   23.42    3.08   0
 -17  12  14   52.95    3.62   0
 -17  14  13    5.07    3.41   0
 -16   4  19    5.44    2.44   0
 -16   4  20    8.45    3.41   0
 -16   5  17   25.85    2.35   0
 -16   5  18   13.67    2.80   0
 -16   6  16    3.52    3.00   0
 -16   7  15   15.77    2.90   0
 -16   8  14   35.38    2.90   0
 -16   9  13   11.97    2.49   0
 -16  11  12    4.86    2.82   0
 -16  14  11    2.30    2.69   0
 -16  15  11   45.65    3.13   0
 -15   2  21   21.61    3.21   0
 -15   2  22    2.26    3.44   0
 -15   2  23    0.88    3.99   0
 -15   3  18   35.46    3.02   0
 -15   4  16   10.95    2.43   0
 -15   6  13   35.94    1.86   0
 -15   9  11    3.12    2.13   0
 -15  11  10   38.82    2.54   0
 -15  14   9   -1.54    2.23   0
 -15  15   9    2.70    2.36   0
 -15  16   9    4.36    2.81   0
 -15  17   9    9.12    2.90   0
 -14   1  19   11.00    2.07   0
 -14   1  20    1.93    2.96   0
 -14   1  21   -0.56    3.10   0
 -14   1  22   50.22    3.55   0
 -14   1  23    3.33    3.44   0
 -14   1  24   37.30    4.09   0
 -14   2  17    7.62    2.26   0
 -14   3  15   17.90    1.99   0
 -14   4  13   -0.05    1.45   0
 -14   5  12   11.22    1.98   0
 -14   6  11  176.60    2.92   0
 -14   9   9  100.27    2.32   0
 -14  12   8    1.81    1.86   0
 -13   0  20    3.39    2.58   0
 -13   1  16    7.35    2.06   0
 -13   2  14   49.92    2.24   0
 -13   4  11  147.16    2.47   0
 -13   5  10   35.05    1.86   0
 -13   8   8   65.80    2.02   0
 -13  10   7    0.80    1.44   0
 -13  13   6  176.99    2.65   0
 -13  14   6    0.48    1.97   0
 -12  -1  19   12.51    2.61   0
 -12  -1  24    3.38    3.09   0
 -12   0  15    3.65    1.88   0
 -12   7   7    7.56    1.37   0
 -12   9   6    6.94    1.41   0
 -11  -2  18    5.16    1.70   0
 -11  -2  19    0.45    2.44   0
 -11  -2  20   23.15    2.47   0
 -11  -2  21   82.40    3.15   0
 -11  -2  22   19.45    2.71   0
 -11  -2  23   28.57    3.29   0
 -11  -2  24    3.26    3.44   0
 -11  -1  15   23.12    1.94   0
 -11   5   7   56.39    1.45   0
 -11   8   5   19.82    1.17   0
 -11  16   3    0.60    1.26   0
 -10  -3  19   -1.42    1.64   0
 -10  -3  20   20.36    2.38   0
 -10  -3  21    5.62    2.58   0
 -10  -3  22   15.82    2.96   0
 -10  -3  23    7.72    2.75   0
 -10  -2  15   40.20    1.87   0
 -10   2   8   13.74    0.93   0
 -10   3   7   15.79    0.92   0
 -10  14   2    2.65    1.05   0
 -10  18   2    0.53    1.31   0
  -9  -3  16   77.54    2.20   0
  -9   4   5  349.12    2.16   0
  -9   7   3   91.49    1.20   0
  -9  13   1    1.25    0.88   0
  -8  -4  17  107.06    2.43   0
  -8  -4  18   85.02    2.29   0
  -8  -4  23    4.69    2.75   0
  -8  -4  24   14.14    3.28   0
  -8  -1   9   87.45    1.42   0
  -8   5   3   17.60    0.78   0
  -8   9   1   97.79    1.09   0
  -8  13   0    6.04    0.78   0
  -7  -4  14   12.23    1.43   0
  -7   5   2   20.35    0.78   0
  -7   9   0   16.35    0.62   0
  -7  13  -1    0.14    0.59   0
  -6  -5  16   67.93    2.06   0
  -6  -5  22   12.75    2.53   0
  -6  -5  23   -0.00    2.48   0
  -6  -2   8   86.91    1.21   0
  -6   5   1   49.52    0.78   0
  -5  -5  24    2.32    2.85   0
  -5   7  -1    7.12    0.40   0
  -4  -6  16    3.71    1.25   0
  -4  -6  17    6.30    1.45   0
  -4  -6  18    5.08    1.86   0
  -4  -6  19    8.56    1.93   0
  -4  -6  20   35.83    2.05   0
  -4  -6  21   36.18    2.27   0
  -4  -4   9   89.58    1.18   0
  -3  -6  14   -0.14    0.99   0
  -3  -6  22    1.76    2.53   0
  -3  -3   6    1.43    0.35   0
  -2  -6  23   11.64    2.50   0
  -2  -5   9  482.41    2.04   0
  -1  14  -6  157.87    1.21   0
  -1  19  -6   32.16    1.18   0
   1  -7  14    0.82    0.91   0
   1  -7  19   15.66    1.53   0
   1  -6   9    2.06    0.46   0
   1  13  -7   11.91    0.90   0
   1  20  -7   14.66    1.53   0
   2  -7  19    0.54    1.36   0
   2  -2   1    2.30    0.13   0
   3  -7  19    2.06    1.32   0
   3   9  -7    3.55    0.72   0
   3  13  -8  354.37    2.34   0
   3  20  -8    8.40    1.82   0
   4  -7  18   -0.57    1.13   0
   4  -1  -1  381.48    1.24   0
   4  11  -8    9.15    0.92   0
   5   7  -7   53.31    1.07   0
   5  15  -9    7.99    1.58   0
   5  16  -9   14.23    1.52   0
   5  17  -9   10.58    1.65   0
   5  18  -9   10.45    2.02   0
   6  12  -9   60.66    1.70   0
   6  20  -9   -0.26    2.29   0
   6  21  -9   16.17    2.76   0
   7   0  -3   82.68    1.08   0
   7   4  -6   30.74    0.83   0
   7   8  -8   47.34    1.35   0
   7  11  -9   22.66    1.50   0
   8  -1  -2   23.74    0.87   0
   8   1  -4   36.64    1.04   0
   8  10  -9  190.80    2.30   0
   9  -2  -1   54.85    0.98   0
   9   2  -5 1103.51    3.81   0
   9   5  -7  360.61    2.55   0
   9   7  -8  231.90    2.36   0
   9  14 -10  200.34    2.87   0
   9  15 -10   51.68    2.39   0
   9  16 -10   97.33    2.81   0
   9  17 -10   45.70    2.44   0
   9  18 -10   14.34    2.46   0
   9  19 -10   13.59    2.76   0
  10  -6   8   44.57    0.99   0
  10   2  -5  306.33    2.25   0
  10   9  -9  277.53    2.83   0
  10  13 -10    0.71    1.98   0
  10  14 -10   -0.46    2.08   0
  10  19 -10   54.89    3.36   0
  11  -6  10    5.49    1.01   0
  11  -1  -2   80.23    1.55   0
  11   2  -5   91.67    1.59   0
  11   9  -9    2.14    1.65   0
  12  -5   6   19.71    1.19   0
  12   0  -3   11.88    1.33   0
  12   1  -4   93.92    1.88   0
  12   2  -5   19.45    1.40   0
  12   9  -9   25.19    2.03   0
  12  12 -10   27.45    2.14   0
  12  13 -10    1.75    2.22   0
  13  -5   8   16.19    1.37   0
  13  -4   4    4.05    1.36   0
  13  -2   0   15.87    1.38   0
  13   1  -4   19.66    1.51   0
  13   5  -7  255.43    2.78   0
  13   9  -9   -1.06    2.04   0
  13  12 -10   17.29    2.30   0
  13  13 -10    3.43    2.41   0
  14  -4   5    1.28    1.51   0
  14  -1  -1   11.25    1.62   0
  14   5  -7  289.99    3.16   0
  14   7  -8   70.73    2.38   0
  14   9  -9  120.96    2.83   0
  14  13 -10   -1.97    2.79   0
  14  14 -10   10.40    2.72   0
  15  -4   8   16.56    1.92   0
  15  -2   1  140.15    2.41   0
  15   0  -2   -0.02    1.64   0
  15   1  -3   42.33    1.58   0
  15   3  -5    0.97    1.38   0
  15   4  -6   67.62    2.26   0
  15  10  -9   -0.55    2.39   0
  15  14 -10   18.74    3.30   0
  15  15 -10   68.82    3.95   0
  15  16 -10   12.21    3.23   0
  16  -3   5   32.30    2.26   0
  16   6  -7  233.02    3.38   0
  16   8  -8   10.82    2.28   0
  16  10  -9    8.25    2.49   0
  16  11  -9   85.73    2.81   0
  16  15 -10    7.33    3.42   0
  17  -2   4   13.11    2.26   0
  17   1  -2    9.05    2.16   0
  17   2  -3    2.32    2.19   0
  17   3  -4    3.87    2.05   0
  17   4  -5    6.12    2.36   0
  17   5  -6   49.19    2.66   0
  17   7  -7   14.33    1.92   0
  17   9  -8   12.50    2.62   0
  17  11  -9   19.07    3.01   0
  17  12  -9    0.52    3.02   0
  18  -1   3    7.08    2.43   0
  18   0   1    0.78    2.20   0
  18   1  -1    4.15    2.57   0
  18   6  -6    2.31    2.82   0
  18   8  -7    3.63    2.20   0
  18  10  -8    7.83    3.05   0
  18  13  -9   -2.39    3.97   0
  19   0   3    7.62    2.55   0
  19   1   0    3.87    2.95   0
  19   2  -1  120.27    3.54   0
  19   7  -6   74.21    3.64   0
  19   9  -7   17.69    3.11   0
  19  11  -8   28.06    3.83   0
  19  12  -8    6.39    3.02   0
  20   2   0    4.39    3.34   0
  20   3  -1    5.97    3.14   0
  20   7  -5    8.84    2.68   0
  20   8  -6   39.50    4.00   0
  20  10  -7    5.92    3.93   0
 -17   7  19   14.01    3.49   0
 -17   7  20   14.64    3.66   0
 -17   8  18    5.48    3.55   0
 -17   9  17    7.16    3.18   0
 -17  10  16   59.30    3.37   0
 -17  11  15    6.49    3.23   0
 -17  13  14    4.49    3.43   0
 -16   4  22   29.72    3.75   0
 -16   5  19   16.75    3.43   0
 -16   6  17   11.80    3.03   0
 -16   7  16   11.24    2.72   0
 -16   9  14    8.39    2.44   0
 -16  10  13   79.88    3.29   0
 -16  12  12   -1.81    2.72   0
 -16  13  12   10.40    2.94   0
 -15   3  19   14.46    2.58   0
 -15   3  20    9.84    3.10   0
 -15   4  17    5.61    2.59   0
 -15   5  15    2.85    2.15   0
 -15   6  14    6.88    2.28   0
 -15   7  13    6.25    2.24   0
 -15   8  12   55.81    2.58   0
 -15  10  11   31.45    2.21   0
 -15  12  10   29.79    2.43   0
 -14   2  18   43.19    2.84   0
 -14   3  16    1.08    2.01   0
 -14   4  14   18.25    2.11   0
 -14   7  11   66.37    2.31   0
 -14   8  10    9.96    1.93   0
 -14  10   9   28.22    1.95   0
 -14  13   8    1.78    1.79   0
 -13   0  21    9.33    2.70   0
 -13   0  22    0.73    2.94   0
 -13   0  23    2.45    3.27   0
 -13   0  24   -2.39    2.80   0
 -13   1  17   71.36    2.67   0
 -13   3  13   30.73    1.98   0
 -13   7   9   20.26    1.70   0
 -13  11   7    2.01    1.69   0
 -13  15   6   73.51    2.28   0
 -13  16   6    3.80    2.03   0
 -13  17   6   27.84    2.29   0
 -13  18   6    4.14    2.01   0
 -12  -1  20  211.54    3.78   0
 -12  -1  21   12.04    2.79   0
 -12  -1  22   34.53    3.38   0
 -12  -1  23    6.07    3.01   0
 -12   0  16  211.48    3.23   0
 -12   1  14  127.98    2.47   0
 -12   2  12   66.90    1.88   0
 -12   3  11   91.81    2.01   0
 -12   6   8  101.59    1.91   0
 -12  12   5    9.60    1.41   0
 -11  -1  16    1.06    1.94   0
 -11   2  10    4.49    0.92   0
 -11   3   9   47.90    1.54   0
 -11   4   8    9.65    1.34   0
 -11  11   4   93.51    1.61   0
 -10  -2  16  107.31    2.42   0
 -10   6   5  141.06    1.59   0
 -10  10   3   56.62    1.16   0
 -10  15   2   82.07    1.55   0
 -10  16   2   15.12    1.22   0
 -10  17   2   35.32    1.36   0
  -9  -3  17   15.92    1.85   0
  -9  -3  23   31.80    3.12   0
  -9  -3  24   24.98    3.45   0
  -9  -2  13  118.79    1.79   0
  -9   1   8  103.41    1.37   0
  -9   2   7  318.26    2.20   0
  -9   3   6  297.57    2.04   0
  -9  14   1    0.58    0.96   0
  -9  19   1   46.58    1.41   0
  -8  -4  19   19.01    2.08   0
  -8  -4  20    2.95    2.19   0
  -8  -4  21   -1.39    2.43   0
  -8  -4  22    4.65    2.38   0
  -8  -3  14  258.94    2.73   0
  -8   0   8   76.33    1.34   0
  -8   7   2   41.15    0.85   0
  -8  19   0   30.89    1.17   0
  -7  -4  15  155.63    2.32   0
  -7  -4  24    6.82    2.91   0
  -7  -1   8    6.87    0.88   0
  -7   7   1   33.53    0.79   0
  -7  19  -1   22.81    0.94   0
  -6  -5  17  127.87    2.36   0
  -6  -5  18  243.05    3.04   0
  -6  -5  19  136.35    2.67   0
  -6  -5  20  118.39    2.79   0
  -6  -5  21   44.09    2.37   0
  -6  -3  10  297.69    2.16   0
  -6   7   0   57.88    0.71   0
  -6  14  -2    0.23    0.47   0
  -5  -5  14   49.43    1.42   0
  -5  -5  23    7.55    2.45   0
  -5  16  -3   47.03    0.50   0
  -3  -6  15   13.52    1.15   0
  -3  -6  20    2.10    1.99   0
  -3  -6  21    2.67    1.88   0
  -3  -4   8   32.49    0.77   0
  -3   4  -1   30.61    0.26   0
  -2  -6  13   13.68    1.01   0
  -2  -6  22   -0.47    2.38   0
  -2  -4   7  157.07    1.09   0
   1  -7  15   63.39    1.25   0
   1  -7  16   17.50    1.08   0
   1  -7  17   55.84    1.47   0
   1  -7  18    8.65    1.24   0
   1  21  -7   17.56    1.72   0
   2  -7  18   50.18    1.50   0
   2  10  -7   28.01    0.98   0
   3  -7  18   10.32    1.18   0
   3  21  -8    1.26    1.84   0
   4  -2   0  442.10    1.24   0
   4   1  -3    7.93    0.36   0
   5  -7  17    7.43    0.98   0
   5  -3   1   26.67    0.45   0
   5   3  -5  405.72    1.87   0
   5   9  -8  142.36    1.56   0
   5  13  -9   61.38    1.67   0
   5  14  -9   10.25    1.30   0
   5  19  -9    8.16    1.83   0
   5  20  -9   12.66    2.16   0
   6  -7  15   27.55    0.78   0
   6   4  -6   64.90    1.11   0
   6   6  -7  120.75    1.28   0
   7  -5   4  210.80    1.09   0
   7  -4   2  169.23    1.12   0
   7  -1  -2  391.96    1.84   0
   7   1  -4    4.48    0.76   0
   7  10  -9   -1.19    1.13   0
   8  -5   4   28.03    0.71   0
   8  -4   2   78.15    0.91   0
   8  -2  -1    1.69    0.68   0
   8   2  -5   36.37    0.89   0
   8   5  -7  244.02    1.90   0
   8   7  -8  112.05    1.66   0
   8  14 -10   25.77    1.80   0
   8  15 -10    4.07    1.81   0
   8  16 -10   54.99    2.21   0
   8  17 -10    1.88    1.93   0
   8  18 -10   52.87    2.61   0
   8  19 -10    3.28    2.34   0
   9  -6   7   17.27    0.74   0
   9  -5   4   -0.31    0.70   0
   9  -4   2    4.55    0.75   0
   9   3  -6  322.78    2.23   0
   9   9  -9   28.87    1.72   0
   9  13 -10  212.28    2.76   0
   9  20 -10    1.10    2.78   0
  10  -4   2  412.56    2.23   0
  10  -2  -1    6.03    0.92   0
  10   3  -6  164.84    1.86   0
  10   6  -8   13.83    1.34   0
  10  12 -10   12.21    1.97   0
  11  -6   9   43.10    1.14   0
  11  -5   5  378.32    2.25   0
  11  -2  -1  116.82    1.53   0
  11   3  -6   80.77    1.40   0
  11   6  -8   41.54    1.71   0
  11   8  -9    7.99    1.58   0
  11  11 -10    8.80    1.77   0
  11  12 -10   45.10    2.23   0
  12  -4   3    2.13    1.03   0
  12  -3   1   16.81    1.14   0
  12  -1  -2  106.94    1.51   0
  12   3  -6   14.60    1.43   0
  12   6  -8  107.01    2.10   0
  12   8  -9   71.30    2.15   0
  12  11 -10    0.19    2.07   0
  13  -5   7   32.53    1.34   0
  13  -1  -2   28.28    1.55   0
  13   0  -3  532.23    3.35   0
  13   2  -5   69.04    1.56   0
  13   3  -6    4.40    1.55   0
  13   6  -8   32.54    1.80   0
  13   8  -9    8.41    1.97   0
  13  11 -10    3.12    2.18   0
  14  -3   2    8.77    1.44   0
  14  -2   0   12.43    1.46   0
  14   1  -4   25.73    1.80   0
  14   2  -5   10.20    1.72   0
  14  11 -10    1.23    2.08   0
  14  12 -10    5.78    2.48   0
  15  -4   7   14.84    1.68   0
  15  -3   3   39.57    1.76   0
  15  -1  -1   23.43    1.70   0
  15   5  -7  135.99    2.81   0
  15   7  -8  132.75    2.46   0
  15   9  -9    2.94    2.25   0
  15  12 -10   34.33    3.17   0
  15  13 -10  108.54    3.12   0
  16  -2   2  185.74    2.70   0
  16  -1   0   12.15    1.71   0
  16   0  -2    5.06    1.67   0
  16   1  -3   -0.71    1.86   0
  16   2  -4   41.49    1.79   0
  16   3  -5    9.23    2.00   0
  16   4  -6  141.55    2.92   0
  16   7  -8   91.33    2.73   0
  16   9  -9   54.14    2.75   0
  16  13 -10    0.69    3.39   0
  16  14 -10    3.30    3.35   0
  17  -3   7    7.49    2.45   0
  17  -2   3    9.42    2.44   0
  17  -1   1   24.84    2.19   0
  17   0  -1   23.21    2.26   0
  17   6  -7   50.04    2.74   0
  17   8  -8   11.28    2.47   0
  17  10  -9    9.94    3.04   0
  17  14 -10    0.73    3.72   0
  18  -1   2   32.12    2.66   0
  18   0   0   11.27    2.40   0
  18   2  -3    1.16    2.24   0
  18   3  -4   21.30    2.68   0
  18   4  -5   28.78    2.87   0
  18   5  -6   39.99    2.82   0
  18   7  -7   64.07    2.92   0
  18   9  -8    0.62    2.66   0
  18  11  -9    9.59    3.42   0
  18  12  -9   22.94    3.47   0
  19   0   2   -0.90    2.48   0
  19   2  -2    1.76    2.86   0
  19   3  -3   30.24    2.66   0
  19   4  -4   35.62    2.90   0
  19   5  -5   32.42    3.26   0
  19   6  -6   35.60    3.26   0
  19   8  -7   -0.49    2.99   0
  19  10  -8    3.63    3.50   0
  20   1   1    0.95    2.76   0
  20   3  -2   91.07    3.77   0
  20   4  -3   17.73    2.94   0
  20   5  -4    0.98    2.54   0
  20   6  -5   48.77    3.78   0
  20   7  -6   11.63    3.68   0
  20   9  -7   69.42    4.31   0
  21   4  -2    2.53    3.64   0
  21   5  -3    3.86    3.35   0
  21   6  -4    4.23    3.89   0
 -17   8  19    2.14    3.87   0
 -17   8  20    7.65    3.61   0
 -17   9  18   24.18    4.00   0
 -17  10  17    5.35    3.41   0
 -17  11  16    6.96    3.53   0
 -17  12  15    5.96    3.10   0
 -17  13  15    1.78    3.49   0
 -16   5  20   19.26    2.64   0
 -16   5  21   10.36    3.58   0
 -16   5  22    3.73    3.85   0
 -16   6  18    2.32    3.05   0
 -16   6  19   17.86    3.14   0
 -16   7  17   42.08    3.22   0
 -16   8  15   49.35    2.55   0
 -16  10  14    5.61    2.45   0
 -16  11  13   46.35    3.19   0
 -16  14  12    7.10    2.99   0
 -16  15  12    8.97    2.76   0
 -15   3  21    4.56    2.50   0
 -15   3  22    1.66    3.25   0
 -15   3  23   38.37    4.04   0
 -15   4  18    5.18    2.67   0
 -15   4  19   10.06    2.65   0
 -15   5  16    7.55    2.49   0
 -15   6  15   23.86    2.66   0
 -15   9  12    5.84    2.16   0
 -15  11  11    3.14    2.18   0
 -15  13  10   92.50    2.88   0
 -15  14  10   14.25    2.49   0
 -14   2  19    5.09    1.97   0
 -14   2  20   27.21    3.04   0
 -14   2  21   13.25    3.15   0
 -14   2  22    2.31    2.99   0
 -14   2  23   -1.10    3.31   0
 -14   3  17   15.41    2.41   0
 -14   4  15   16.45    2.28   0
 -14   5  13    3.57    1.57   0
 -14   6  12   17.60    1.96   0
 -14   9  10   11.01    1.85   0
 -14  11   9   39.35    2.14   0
 -14  14   8    2.83    1.96   0
 -14  15   8    4.42    2.38   0
 -14  16   8    2.17    2.24   0
 -14  17   8   22.78    2.67   0
 -13   1  18    7.35    2.32   0
 -13   2  15  106.03    2.24   0
 -13   4  12   15.78    1.67   0
 -13   5  11   13.73    1.75   0
 -13   6  10  198.83    2.64   0
 -13   9   8   65.42    1.92   0
 -13  12   7    0.11    1.83   0
 -12   0  17   -0.12    1.57   0
 -12   1  15    1.94    1.73   0
 -12   2  13    8.97    1.58   0
 -12   4  10  256.52    2.63   0
 -12   5   9   17.45    1.50   0
 -12   8   7   55.55    1.74   0
 -12  10   6    2.06    1.23   0
 -12  13   5  157.16    2.33   0
 -12  14   5    1.19    1.59   0
 -12  19   5   16.29    2.09   0
 -11  -1  17   60.98    2.63   0
 -11  -1  18    0.04    2.02   0
 -11  -1  24    1.32    3.08   0
 -11   0  14   -0.69    1.53   0
 -11   7   6    2.76    1.09   0
 -11   9   5    1.84    1.06   0
 -11  12   4   13.63    1.46   0
 -10  -2  17   11.56    1.86   0
 -10  -2  18    8.02    2.19   0
 -10  -2  23   17.24    2.87   0
 -10  -2  24    0.21    3.25   0
 -10  -1  14   27.51    1.69   0
 -10   2   9    4.77    1.08   0
 -10   5   6    4.38    1.06   0
 -10   8   4    1.79    0.86   0
  -9  -3  18    3.78    1.91   0
  -9  -3  19   13.36    2.19   0
  -9  -3  20   -0.35    2.17   0
  -9  -3  21   20.04    2.53   0
  -9  -3  22   22.29    2.80   0
  -9  -2  14   -0.05    1.50   0
  -9   6   4  233.23    1.74   0
  -9  10   2   41.14    1.08   0
  -9  15   1   14.71    1.01   0
  -9  16   1    2.35    1.02   0
  -9  17   1   41.39    1.31   0
  -9  18   1    0.94    1.07   0
  -8  -3  15   -0.26    1.55   0
  -8  -1  10  289.49    2.25   0
  -8   1   7   30.61    1.07   0
  -8   3   5  229.70    1.71   0
  -8   4   4  456.52    2.16   0
  -8  14   0    1.57    0.77   0
  -7  -4  16   80.61    2.01   0
  -7  -4  17  388.04    3.38   0
  -7  -4  22   -0.86    2.27   0
  -7  -4  23   18.28    2.86   0
  -7  -2  10  439.10    2.55   0
  -7  14  -1    1.29    0.61   0
  -6  -4  13    1.14    1.19   0
  -5  -5  15   97.49    1.86   0
  -5  -5  21   43.82    2.42   0
  -5  -5  22    2.65    2.30   0
  -5  -2   7    3.96    0.54   0
  -4  -5  13    1.11    0.91   0
  -4  -5  23   -0.17    2.75   0
  -4  -2   6  291.96    1.51   0
  -3  -6  16    2.10    1.23   0
  -3  -6  17   19.81    1.45   0
  -3  -6  18   14.66    1.54   0
  -3  -6  19   13.25    1.60   0
  -2  -6  21   17.11    2.12   0
  -1  -6  22   34.14    2.45   0
  -1   9  -5    0.23    0.41   0
  -1  13  -6    0.52    0.62   0
  -1  20  -6    1.03    1.10   0
   1  -3   3  171.35    0.40   0
   1  12  -7    3.16    0.80   0
   2  -7  14    0.73    0.80   0
   2  -7  15   92.55    1.34   0
   2  -7  16   65.10    1.35   0
   2  -7  17    9.01    1.15   0
   2  -5   6  122.26    0.54   0
   2  -4   4    9.21    0.14   0
   2   2  -3    1.98    0.32   0
   2   5  -5  194.21    1.07   0
   2   7  -6  147.77    1.13   0
   2  15  -8   52.83    1.29   0
   2  16  -8   16.39    1.22   0
   2  17  -8   81.67    1.67   0
   2  18  -8   21.85    1.36   0
   3  -7  17    3.29    1.06   0
   3  -6   8    2.94    0.29   0
   3   6  -6  592.09    2.09   0
   3  12  -8   68.59    1.20   0
   4  -7  17    0.97    0.97   0
   4   2  -4  950.78    2.38   0
   4   5  -6   85.03    1.01   0
   4   7  -7   67.35    1.13   0
   4  10  -8    0.81    0.82   0
   4  16  -9   26.86    1.61   0
   4  17  -9   30.36    1.76   0
   5  -7  16   -0.26    0.92   0
   5  21  -9   39.70    2.55   0
   6  -7  14    4.71    0.59   0
   6  -5   4  586.81    1.48   0
   6  -1  -2 1430.61    3.03   0
   6   0  -3    6.88    0.65   0
   6  11  -9    6.99    1.18   0
   7  -2  -1  483.04    1.91   0
   7   2  -5  229.65    1.67   0
   7   5  -7   53.13    1.16   0
   7   7  -8   42.31    1.24   0
   7  15 -10    0.05    1.57   0
   7  16 -10    0.54    1.61   0
   7  17 -10    1.65    1.76   0
   7  18 -10    2.65    2.07   0
   7  19 -10    1.83    2.25   0
   8   3  -6  597.74    2.80   0
   8   9  -9  219.59    2.31   0
   8  13 -10   64.46    1.93   0
   8  20 -10  104.54    3.26   0
   9  -3   0    8.91    0.87   0
   9   6  -8    5.13    1.25   0
   9   8  -9   10.18    1.36   0
   9  12 -10  194.92    2.56   0
  10  -5   4  321.31    1.88   0
  10  -3   0   21.60    1.24   0
  10   4  -7   41.90    1.37   0
  10   8  -9   18.94    1.59   0
  11  -4   2  195.56    1.89   0
  11   4  -7   79.06    1.61   0
  11  10 -10   25.61    1.77   0
  12  -2  -1   37.33    1.33   0
  12   4  -7   24.73    1.43   0
  12  10 -10   26.42    2.06   0
  12  15 -11   16.70    2.47   0
  12  16 -11    2.21    2.81   0
  12  17 -11    1.56    2.94   0
  12  18 -11    1.87    2.93   0
  13  -4   3   -0.67    1.44   0
  13  -3   1  155.91    1.89   0
  13   4  -7   15.86    1.73   0
  13  10 -10  136.67    2.92   0
  13  15 -11    3.22    2.48   0
  13  16 -11   44.93    3.23   0
  13  17 -11   16.05    3.36   0
  13  18 -11   24.05    3.35   0
  14  -5   9   22.04    1.64   0
  14  -5  10    1.72    1.66   0
  14  -5  11    0.23    1.59   0
  14  -4   4   10.86    1.54   0
  14  -1  -2   52.68    1.81   0
  14   0  -3    0.04    1.19   0
  14   3  -6  506.58    3.51   0
  14   4  -7   15.69    1.74   0
  14   6  -8    8.08    1.39   0
  14   8  -9   99.13    2.19   0
  14  10 -10    2.01    2.24   0
  14  15 -11    1.39    2.62   0
  14  16 -11   20.41    3.35   0
  14  17 -11    5.49    3.41   0
  15  -4   6    1.54    1.54   0
  15   1  -4   15.37    1.81   0
  15   2  -5  199.16    2.74   0
  15   3  -6   42.75    2.16   0
  15   6  -8   14.96    2.03   0
  15   8  -9   16.62    2.21   0
  15  11 -10   49.09    2.85   0
  15  16 -11   14.91    3.29   0
  16  -3   4  161.31    2.73   0
  16  -2   1    4.77    1.88   0
  16   5  -7    3.77    2.08   0
  16  11 -10   33.51    3.28   0
  16  12 -10    4.66    2.30   0
  17  -3   6   20.51    2.43   0
  17  -1   0    0.93    2.05   0
  17   1  -3   19.95    2.22   0
  17   2  -4    6.70    2.14   0
  17   3  -5   27.05    2.36   0
  17   4  -6    0.51    2.41   0
  17   7  -8    3.18    2.51   0
  17   9  -9   64.23    3.12   0
  17  12 -10    9.61    3.47   0
  17  13 -10   53.40    3.69   0
  18  -2   4   10.95    2.70   0
  18  -2   5    4.89    2.46   0
  18   1  -2    2.04    2.32   0
  18   6  -7   13.62    2.85   0
  18   8  -8   17.59    2.70   0
  18  10  -9  107.01    4.00   0
  18  13 -10    5.73    3.72   0
  19  -1   3    1.08    2.68   0
  19  -1   4    2.33    2.80   0
  19   0   1    1.99    2.72   0
  19   1  -1  102.14    3.64   0
  19   3  -4    3.09    2.46   0
  19   4  -5   83.86    3.38   0
  19   7  -7   43.14    3.51   0
  19   9  -8   76.41    3.70   0
  19  11  -9    2.92    3.68   0
  19  12  -9   18.63    3.67   0
  20   1   0  103.17    3.94   0
  20   2  -1    3.80    2.89   0
  20   3  -3    1.05    2.69   0
  20   4  -4   52.67    3.43   0
  20   5  -5   13.48    3.53   0
  20   8  -7    3.04    3.71   0
  20  10  -8    8.96    3.87   0
  21   4  -3   15.21    3.40   0
  21   5  -4    7.06    3.64   0
  21   6  -5   16.61    3.57   0
 -17   9  19   -1.36    3.92   0
 -17  10  18   12.41    3.65   0
 -17  11  17    4.36    3.56   0
 -17  12  16   37.51    3.92   0
 -16   6  20   11.53    3.64   0
 -16   6  21   23.94    3.88   0
 -16   7  18   25.59    3.51   0
 -16   8  16   18.13    2.93   0
 -16   9  15    3.92    2.58   0
 -16  11  14    1.97    2.65   0
 -16  12  13   41.31    3.07   0
 -16  13  13   21.41    3.15   0
 -15   4  20   15.69    3.05   0
 -15   4  21   23.05    3.52   0
 -15   4  22    3.45    3.59   0
 -15   4  23    3.08    3.51   0
 -15   5  17    3.17    2.37   0
 -15   5  18   54.44    2.92   0
 -15   6  16    2.24    2.49   0
 -15   7  14   11.85    1.78   0
 -15   8  13   36.51    1.97   0
 -15  10  12  108.68    2.97   0
 -15  12  11   -0.35    2.37   0
 -15  15  10   53.85    2.90   0
 -15  16  10   11.83    2.69   0
 -14   3  18    1.01    2.49   0
 -14   4  16   16.81    2.29   0
 -14   5  14    4.54    2.14   0
 -14   6  13   15.30    2.19   0
 -14   7  12   14.79    2.00   0
 -14   8  11   90.31    2.47   0
 -14  12   9   18.78    2.02   0
 -13   1  20   -0.42    2.53   0
 -13   1  21   59.37    3.44   0
 -13   1  22   -0.84    3.14   0
 -13   1  23   26.90    3.69   0
 -13   1  24    4.37    3.43   0
 -13   2  16   43.78    1.89   0
 -13   2  17   94.38    2.69   0
 -13   3  14    5.72    1.31   0
 -13   4  13   -1.18    1.77   0
 -13   8   9    8.32    1.63   0
 -13  10   8   13.95    1.49   0
 -13  13   7    4.35    1.72   0
 -12   0  19    0.60    2.14   0
 -12   0  20   14.56    2.94   0
 -12   0  21    0.03    2.78   0
 -12   0  22    1.65    3.19   0
 -12   0  23   -0.41    3.32   0
 -12   0  24    6.17    3.17   0
 -12   1  16   40.35    2.23   0
 -12   3  12  329.18    3.12   0
 -12   7   8   23.05    1.59   0
 -12  11   6   14.85    1.57   0
 -12  15   5   34.46    1.78   0
 -12  16   5    4.02    1.80   0
 -12  17   5   39.70    2.19   0
 -12  18   5    5.32    1.89   0
 -11  -1  19  157.20    3.21   0
 -11  -1  20    5.15    2.61   0
 -11  -1  21   38.74    2.95   0
 -11  -1  22    2.74    2.88   0
 -11  -1  23    1.91    3.03   0
 -11   0  15  350.71    3.40   0
 -11   3  10   19.61    1.48   0
 -11   6   7   17.08    1.29   0
 -11  20   4    3.60    1.96   0
 -10  -2  19    6.37    1.60   0
 -10  -2  20   34.73    2.48   0
 -10  -2  21   21.21    2.47   0
 -10  -2  22   45.65    2.74   0
 -10  -1  15    0.86    1.64   0
 -10   3   8  252.80    2.20   0
 -10   4   7   36.63    1.26   0
 -10  11   3   30.02    1.09   0
  -9  -2  15   70.34    1.94   0
  -9   8   3    1.82    0.75   0
  -8  -3  16   55.76    1.90   0
  -8  -3  23   14.66    2.74   0
  -8  -3  24   11.00    3.22   0
  -8   2   6  166.38    1.45   0
  -8  10   1   95.79    1.13   0
  -8  15   0    6.94    0.83   0
  -8  18   0   14.50    1.05   0
  -7  -4  18   74.80    2.19   0
  -7  -4  19   18.92    2.04   0
  -7  -4  20   -0.11    2.15   0
  -7  -4  21    1.50    2.32   0
  -7  -3  13   63.58    1.64   0
  -7   0   7   86.25    1.12   0
  -7   4   3  596.64    2.23   0
  -6  -4  14   89.68    1.74   0
  -6  -4  23   14.06    2.91   0
  -6  -4  24   27.22    3.04   0
  -6  -1   7   11.08    0.61   0
  -5  -5  16    6.10    1.26   0
  -5  -5  17  158.97    2.35   0
  -5  -5  18  131.81    2.28   0
  -5  -5  19  291.77    3.29   0
  -5  -5  20   71.72    2.30   0
  -4  -5  22   16.28    2.48   0
  -4  -4  10   14.86    0.84   0
  -3  -2   5  507.03    1.70   0
  -2  -6  14    1.43    0.87   0
  -2  -6  15   44.29    1.49   0
  -2  -6  19   11.13    1.92   0
  -2  -6  20   -0.81    1.67   0
  -2  -2   4   70.40    0.60   0
  -2  22  -5    2.85    1.01   0
  -1  -6  21   -0.82    1.99   0
   0  10  -6   11.93    0.54   0
   0  16  -7   87.90    1.28   0
   0  17  -7    1.67    0.97   0
   1   6  -5   98.77    0.75   0
   1  22  -7    3.91    1.58   0
   2  14  -8   10.48    1.11   0
   2  19  -8   69.58    1.82   0
   3  -7  14  124.89    1.22   0
   3  -7  15   14.04    1.00   0
   3  -7  16  100.43    1.42   0
   3   4  -5 1377.03    2.87   0
   3   8  -7  101.39    1.13   0
   3  11  -8  262.01    1.87   0
   4  -7  16    7.71    0.93   0
   4  14  -9    1.69    1.36   0
   4  15  -9  114.19    1.80   0
   4  18  -9    2.55    1.52   0
   4  19  -9   25.83    1.94   0
   5  -7  15    1.34    0.77   0
   5   6  -7   24.68    0.90   0
   5  12  -9   50.94    1.31   0
   6  -4   2   81.52    0.81   0
   6   1  -4   54.74    0.75   0
   6  10  -9  125.41    1.71   0
   6  17 -10   13.43    1.98   0
   7   3  -6    5.22    0.82   0
   7   9  -9    0.88    1.16   0
   7  13 -10    2.89    1.38   0
   7  14 -10    3.65    1.38   0
   7  20 -10    0.21    2.31   0
   8  -3   0  323.59    1.66   0
   8   6  -8   36.87    1.32   0
   8  12 -10  106.30    2.12   0
   9   4  -7  112.02    1.43   0
   9  11 -10  194.01    2.47   0
  10  -6   7   18.37    0.82   0
  10   0  -4  647.30    2.94   0
  10   1  -5   31.79    1.22   0
  10  10 -10   12.01    1.70   0
  10  15 -11  109.69    2.77   0
  10  16 -11   63.88    2.65   0
  10  17 -11   65.77    2.81   0
  10  18 -11    9.74    2.85   0
  11  -6   8   80.04    1.23   0
  11  -3   0  105.85    1.45   0
  11   0  -4    2.39    1.13   0
  11   1  -5   90.89    1.59   0
  11   5  -8   -0.22    1.37   0
  11   7  -9   22.18    1.71   0
  11  14 -11    1.40    2.04   0
  11  15 -11    9.88    2.49   0
  11  16 -11    4.75    2.43   0
  11  17 -11   22.25    2.63   0
  11  18 -11    3.76    2.97   0
  11  19 -11   43.95    3.41   0
  12  -5   5    1.57    1.08   0
  12  -4   2   92.14    1.68   0
  12   0  -4   88.94    1.76   0
  12   1  -5   17.76    1.40   0
  12   5  -8   34.21    1.60   0
  12   7  -9   27.09    1.71   0
  12   9 -10    0.56    1.69   0
  12  13 -11   18.42    2.28   0
  12  14 -11    7.02    2.31   0
  13  -5   6    0.18    1.23   0
  13  -2  -1  121.00    1.93   0
  13   5  -8   64.19    1.91   0
  13   7  -9   25.81    1.82   0
  13   9 -10   10.90    2.17   0
  13  13 -11   11.07    2.43   0
  13  14 -11   10.33    2.43   0
  14  -5   8   43.22    1.68   0
  14  -3   1   28.49    1.45   0
  14   5  -8  190.05    2.77   0
  14   7  -9  114.39    2.63   0
  14   9 -10   11.76    2.10   0
  14  13 -11    3.55    2.73   0
  14  14 -11   61.08    2.98   0
  15  -4   5   13.44    1.74   0
  15  -3   2    8.73    1.57   0
  15  -2   0   73.19    1.89   0
  15  -1  -2    3.00    1.50   0
  15   0  -3   28.45    1.39   0
  15   4  -7   36.42    2.18   0
  15   7  -9   94.07    2.64   0
  15  10 -10   20.99    2.01   0
  15  13 -11    4.72    2.86   0
  15  14 -11    1.36    3.21   0
  15  15 -11    4.37    3.00   0
  16  -4   7    2.31    1.95   0
  16  -4   8   52.35    2.39   0
  16  -3   3   56.53    2.05   0
  16  -1  -1   -0.12    1.52   0
  16   1  -4   48.66    2.17   0
  16   2  -5    6.56    2.07   0
  16   3  -6   17.02    2.24   0
  16   6  -8   60.79    2.05   0
  16   8  -9   43.77    2.04   0
  16  10 -10   46.69    3.18   0
  16  14 -11    0.62    3.50   0
  16  15 -11   62.01    4.08   0
  17  -3   5   86.07    2.80   0
  17  -2   2    1.78    1.99   0
  17   0  -2    0.50    2.00   0
  17   5  -7    2.41    1.71   0
  17   6  -8   58.50    2.56   0
  17   8  -9    3.22    2.63   0
  17  11 -10   57.35    3.49   0
  18  -2   3    3.01    2.55   0
  18  -1   1    1.64    2.17   0
  18   0  -1    0.58    2.42   0
  18   2  -4   83.95    2.85   0
  18   3  -5   -2.67    2.42   0
  18   4  -6   10.20    2.67   0
  18   7  -8    5.01    2.73   0
  18   9  -9    1.20    2.86   0
  18  12 -10   19.72    3.77   0
  19  -1   2   -1.91    2.57   0
  19   0   0    1.66    2.59   0
  19   1  -2    3.62    2.58   0
  19   2  -3  120.99    3.45   0
  19   5  -6   41.69    2.97   0
  19   6  -7    6.87    3.11   0
  19   8  -8   39.01    3.42   0
  19  10  -9    4.28    3.51   0
  20   2  -2   59.36    3.67   0
  20   6  -6   21.94    2.74   0
  20   7  -7   70.64    3.98   0
  20   9  -8    2.49    3.71   0
  21   3  -2    1.56    3.29   0
  21   7  -6    8.89    3.68   0
  21   8  -7   12.46    4.06   0
 -16   7  19   11.47    3.13   0
 -16   7  20    0.58    3.60   0
 -16   8  17   30.10    2.78   0
 -16   8  18    2.31    3.04   0
 -16   9  16    4.43    3.07   0
 -16  10  15  102.80    3.33   0
 -16  12  14    6.16    3.14   0
 -16  14  13   13.11    3.31   0
 -16  15  13    5.32    3.28   0
 -15   5  19    1.53    3.01   0
 -15   5  20    1.79    2.91   0
 -15   6  17    3.13    2.61   0
 -15   7  15   -1.53    2.43   0
 -15   8  14   25.53    2.44   0
 -15   9  13    1.16    2.16   0
 -15  11  12    7.26    2.56   0
 -15  13  11    3.66    2.39   0
 -15  14  11    1.35    2.56   0
 -14   3  19   31.41    2.27   0
 -14   3  20   31.44    3.12   0
 -14   3  21    1.79    3.07   0
 -14   3  22   34.76    3.81   0
 -14   3  23    2.68    3.65   0
 -14   4  17   14.66    2.44   0
 -14   5  15    0.29    2.16   0
 -14   9  11    3.28    1.83   0
 -14  10  10   -0.81    1.71   0
 -14  13   9   28.63    2.13   0
 -13   2  18   54.26    2.68   0
 -13   2  24    4.27    3.52   0
 -13   3  15   34.59    2.06   0
 -13   5  12   10.94    1.69   0
 -13   6  11   25.29    1.75   0
 -13   7  10   13.86    1.60   0
 -13  11   8   80.78    2.21   0
 -13  14   7   -0.42    1.66   0
 -13  15   7   31.62    2.29   0
 -13  18   7    4.97    2.42   0
 -12   1  17   37.23    2.32   0
 -12   2  14  215.45    2.88   0
 -12   4  11   83.98    2.08   0
 -12   5  10   69.13    1.95   0
 -12   6   9  117.36    2.14   0
 -12   9   7   44.17    1.55   0
 -11   0  16    1.52    1.86   0
 -11   4   9    3.14    1.33   0
 -11   5   8    1.19    1.20   0
 -11   8   6   13.27    1.17   0
 -11  10   5    4.40    1.10   0
 -11  13   4   30.24    1.37   0
 -11  14   4    0.96    1.35   0
 -11  19   4    8.70    1.93   0
 -10  -1  16   70.54    2.28   0
 -10  -1  24   35.72    3.38   0
 -10   7   5    0.47    0.96   0
 -10   9   4   17.09    0.95   0
 -10  12   3   76.56    1.57   0
  -9  -2  16    0.59    1.62   0
  -9  -2  17    1.65    1.72   0
  -9  -2  23    1.24    2.80   0
  -9  -2  24    4.65    3.30   0
  -9  -1  13   52.13    1.69   0
  -9   2   8  189.91    1.88   0
  -9   5   5   31.05    1.03   0
  -9  11   2  138.50    1.52   0
  -8  -3  17   15.37    1.82   0
  -8  -3  18    1.68    1.96   0
  -8  -3  19    7.52    2.01   0
  -8  -3  20   12.88    2.13   0
  -8  -3  21    4.90    2.48   0
  -8  -3  22   66.55    3.22   0
  -8  -2  13    2.71    1.35   0
  -8   0   9   -0.09    0.94   0
  -8   6   3  233.57    1.57   0
  -8  16   0    1.44    0.85   0
  -8  17   0   21.63    1.00   0
  -7  -3  14    4.32    1.40   0
  -7  -3  24    0.52    2.69   0
  -7  -1   9  209.45    1.78   0
  -7   1   6   65.16    0.96   0
  -7   2   5  214.13    1.54   0
  -7   3   4  135.59    1.22   0
  -7  10   0  153.78    1.10   0
  -7  15  -1    7.82    0.67   0
  -7  18  -1   13.22    0.88   0
  -6  -4  15   16.13    1.44   0
  -6  -4  22   26.85    2.48   0
  -6  -2   9   74.53    1.05   0
  -6   0   6   12.29    0.73   0
  -6   4   2  958.75    2.43   0
  -6  15  -2   12.05    0.54   0
  -6  18  -2   21.87    0.69   0
  -5  -4  24    3.53    2.78   0
  -5  -1   6  270.20    1.55   0
  -5   4   1  598.17    1.65   0
  -5  10  -2  275.00    0.90   0
  -4  -5  14   46.10    1.49   0
  -4  -5  15    4.09    1.26   0
  -4  -5  21    0.68    2.05   0
  -4  -3   8  327.19    1.77   0
  -4   4   0   51.84    0.48   0
  -3  -5  23   22.99    2.55   0
  -3  -4   9   61.91    0.97   0
  -2  -6  16   17.81    1.28   0
  -2  -6  17  110.51    1.88   0
  -2  -6  18   23.68    1.56   0
  -1  -6  13    2.19    0.88   0
  -1  -6  20    2.38    1.83   0
  -1  21  -6    2.33    1.06   0
   0  -6  21   14.33    1.99   0
   0  15  -7   65.29    1.11   0
   0  18  -7    3.29    1.03   0
   0  19  -7   19.56    1.24   0
   1  -6  10  256.13    1.40   0
   1   8  -6  165.09    1.11   0
   1  11  -7    8.58    0.73   0
   2  -6   9   67.24    0.68   0
   2   9  -7  647.99    2.35   0
   2  13  -8    3.83    0.97   0
   2  20  -8   63.19    1.89   0
   4  -7  14    1.17    0.78   0
   4  -7  15  130.37    1.28   0
   4   9  -8  115.80    1.32   0
   4  13  -9  525.69    3.01   0
   4  20  -9    4.08    1.83   0
   5  -7  14   28.41    0.78   0
   5   4  -6  116.86    1.20   0
   5   8  -8   22.96    0.96   0
   5  11  -9   24.04    1.13   0
   6  -2  -1  169.39    1.09   0
   6   2  -5   66.69    1.01   0
   6   5  -7   51.32    1.07   0
   6   7  -8   28.25    1.04   0
   6  14 -10   22.96    1.65   0
   6  15 -10    3.15    1.47   0
   6  16 -10    1.70    1.53   0
   6  18 -10   11.52    1.79   0
   6  19 -10    3.35    2.17   0
   7  -3   0   11.22    0.60   0
   7  12 -10   61.81    1.67   0
   8   4  -7  211.86    1.87   0
   8   8  -9   12.04    0.98   0
   8  11 -10    7.64    1.53   0
   9  -1  -3  268.94    1.84   0
   9   0  -4    2.97    0.90   0
   9   1  -5  699.52    3.01   0
   9   7  -9  158.21    2.09   0
   9  15 -11    0.40    2.07   0
   9  16 -11   92.21    2.65   0
   9  17 -11   12.33    2.21   0
   9  18 -11   85.70    2.94   0
   9  19 -11    1.89    2.60   0
  10  -1  -3   44.36    1.11   0
  10   2  -6  502.05    2.82   0
  10   5  -8  220.33    2.03   0
  10   7  -9  176.68    2.02   0
  10   9 -10   84.82    2.05   0
  10  13 -11  184.72    3.00   0
  10  14 -11  135.64    2.99   0
  10  19 -11    1.51    2.54   0
  11  -5   4  279.15    1.88   0
  11  -1  -3  714.19    3.19   0
  11   2  -6    9.15    0.89   0
  11   3  -7   14.36    1.18   0
  11   9 -10   26.35    1.71   0
  11  12 -11   11.09    1.96   0
  11  13 -11    2.81    1.95   0
  12  -6  10    0.58    1.05   0
  12  -6  11   -0.39    1.01   0
  12  -6  12    2.34    1.01   0
  12  -3   0    8.19    1.06   0
  12  -1  -3    7.46    1.26   0
  12   2  -6   12.86    0.98   0
  12   3  -7   27.84    1.51   0
  12  12 -11   16.14    2.22   0
  13  -3   0  106.06    1.77   0
  13  -1  -3   79.35    1.78   0
  13   0  -4    9.89    1.39   0
  13   1  -5   77.03    1.57   0
  13   2  -6   30.88    1.60   0
  13   3  -7  316.01    2.88   0
  13   6  -9   14.14    1.64   0
  13  12 -11   26.88    2.30   0
  14  -5   7    1.03    1.42   0
  14  -4   3   -0.68    1.47   0
  14  -2  -1   13.98    1.49   0
  14   0  -4  403.86    3.19   0
  14   1  -5    5.82    1.60   0
  14   2  -6   71.01    2.05   0
  14  11 -11    9.21    2.24   0
  14  12 -11   75.19    2.95   0
  15  -4   4   10.01    1.80   0
  15   5  -8   93.06    2.40   0
  15   9 -10   86.54    2.37   0
  15  12 -11   -2.16    2.83   0
  16  -4   6   19.70    2.03   0
  16  -2   0   41.64    1.94   0
  16   0  -3   -1.00    1.71   0
  16   4  -7   39.06    1.80   0
  16   5  -8   23.64    2.15   0
  16   7  -9   43.63    2.50   0
  16   9 -10   45.37    2.81   0
  16  12 -11   32.03    3.36   0
  16  13 -11   96.90    3.76   0
  17  -3   4   27.85    2.17   0
  17  -2   1   47.36    2.28   0
  17  -1  -1    9.32    2.10   0
  17   1  -4    4.59    2.17   0
  17   2  -5   28.17    2.26   0
  17   3  -6   10.23    2.34   0
  17   4  -7   47.80    2.41   0
  17   7  -9    8.64    2.35   0
  17  10 -10   13.48    2.80   0
  17  13 -11   12.07    3.71   0
  17  14 -11    8.79    3.38   0
  18  -1   0    0.47    2.22   0
  18   0  -2  104.10    2.79   0
  18   1  -3    4.97    2.03   0
  18   5  -7   26.46    2.13   0
  18   6  -8    5.42    2.57   0
  18   8  -9   31.69    3.03   0
  18  10 -10    4.04    3.01   0
  18  11 -10    0.17    2.56   0
  19   0  -1   71.44    3.19   0
  19   3  -5   40.75    2.95   0
  19   4  -6    0.29    2.67   0
  19   7  -8   13.13    3.15   0
  19   9  -9    9.12    3.36   0
  19  11 -10    0.65    3.39   0
  19  12 -10   20.01    3.89   0
  20   0   1   -3.07    2.88   0
  20   1  -1    0.92    3.03   0
  20   2  -3    3.97    2.70   0
  20   3  -4    4.77    2.94   0
  20   4  -5   23.91    3.38   0
  20   5  -6   22.99    3.55   0
  20   6  -7    2.42    3.07   0
  20   8  -8    5.48    3.57   0
  20  10  -9    8.12    3.79   0
  21   3  -3    2.55    3.36   0
  21   4  -4    3.78    3.56   0
  21   5  -5    4.65    3.13   0
  21   6  -6   19.13    3.89   0
  21   7  -7    5.78    3.56   0
 -16   7  21    2.96    2.86   0
 -16   8  19   12.30    3.51   0
 -16   8  20    2.67    3.42   0
 -16   9  17   47.99    3.37   0
 -16   9  18    1.44    2.99   0
 -16  10  16    1.37    2.84   0
 -16  11  15    0.41    2.71   0
 -16  12  15   31.31    3.35   0
 -16  13  14    0.02    2.97   0
 -16  14  14   19.36    3.56   0
 -15   5  21   13.16    3.17   0
 -15   5  22   12.94    3.43   0
 -15   6  18    1.41    2.74   0
 -15   6  19   13.73    2.95   0
 -15   7  16    6.65    2.71   0
 -15   8  15    8.17    2.68   0
 -15   9  14    3.54    2.35   0
 -15  10  13   18.52    2.38   0
 -15  12  12   87.87    3.25   0
 -15  15  11    3.34    2.62   0
 -15  16  11    8.55    2.76   0
 -14   4  18   13.82    2.52   0
 -14   4  19   38.11    2.93   0
 -14   5  16    0.69    2.19   0
 -14   6  14   21.28    2.13   0
 -14   7  13   25.27    2.30   0
 -14   8  12   -0.36    1.93   0
 -14  11  10   -1.27    1.97   0
 -14  14   9    3.90    1.95   0
 -14  15   9   24.06    2.34   0
 -14  16   9    4.30    2.29   0
 -14  17   9   10.78    2.80   0
 -13   2  20   45.61    2.89   0
 -13   2  21   -1.24    2.89   0
 -13   2  22    8.55    3.22   0
 -13   2  23    1.64    3.21   0
 -13   3  16    9.91    1.98   0
 -13   3  17   30.13    2.19   0
 -13   4  14   27.46    1.99   0
 -13   5  13   41.83    2.18   0
 -13   8  10  112.31    2.38   0
 -13   9   9    0.62    1.49   0
 -13  16   7    7.64    1.89   0
 -13  17   7   48.55    2.56   0
 -12   1  18  236.08    3.68   0
 -12   1  19   14.98    2.66   0
 -12   1  20  221.75    4.18   0
 -12   1  21    6.93    2.75   0
 -12   1  22   34.92    3.45   0
 -12   1  23    6.70    3.47   0
 -12   1  24    3.78    3.29   0
 -12   2  15   14.93    1.89   0
 -12   3  13   24.62    1.72   0
 -12   8   8    2.89    1.40   0
 -12  10   7   11.30    1.51   0
 -12  12   6    2.67    1.39   0
 -11   0  17   54.96    2.03   0
 -11   0  18   -0.79    2.31   0
 -11   0  19   36.26    2.63   0
 -11   0  22   -1.77    2.71   0
 -11   0  23   64.30    3.69   0
 -11   0  24    0.51    3.24   0
 -11   3  11  570.86    3.53   0
 -11   7   7   35.27    1.31   0
 -11  15   4   10.36    1.53   0
 -11  16   4    4.70    1.50   0
 -11  17   4    4.29    1.60   0
 -11  18   4    0.46    1.72   0
 -10  -1  17    3.13    1.83   0
 -10  -1  18  115.18    2.84   0
 -10  -1  19    1.55    1.91   0
 -10  -1  20    1.02    2.12   0
 -10  -1  21   -0.78    2.37   0
 -10  -1  22   20.96    2.81   0
 -10  -1  23   13.56    3.00   0
 -10   0  14  128.54    2.17   0
 -10   6   6   55.22    1.34   0
 -10  13   3   35.54    1.30   0
  -9  -2  18    6.55    1.95   0
  -9  -2  19   -0.89    1.99   0
  -9  -2  20    2.69    2.18   0
  -9  -2  21    3.93    2.35   0
  -9  -2  22   -1.64    2.44   0
  -9   3   7  421.35    2.51   0
  -9   4   6  249.97    1.78   0
  -8  -2  14   11.98    1.51   0
  -8   1   8  675.15    2.95   0
  -8   8   2  140.73    1.25   0
  -7  -3  15   18.26    1.62   0
  -7  -3  23    2.31    2.73   0
  -7   6   2  816.08    2.54   0
  -7  16  -1   11.56    0.77   0
  -7  17  -1   22.77    0.82   0
  -6  -4  16  186.31    2.33   0
  -6  -4  17   40.74    1.82   0
  -6  -4  18   97.84    2.19   0
  -6  -4  19   11.30    1.92   0
  -6  -4  20   28.86    2.24   0
  -6  -4  21   14.91    2.07   0
  -6   1   5    5.58    0.61   0
  -6   3   3  346.20    1.55   0
  -6  10  -1  167.48    0.96   0
  -6  16  -2   23.73    0.67   0
  -6  17  -2   68.43    0.86   0
  -5  -4  13  167.03    1.96   0
  -5  -4  23   74.42    2.95   0
  -5  -3  10   54.07    1.12   0
  -5  -2   8   -0.45    0.74   0
  -4  -5  16    0.81    1.19   0
  -4  -5  17    4.37    1.35   0
  -4  -5  18   17.69    1.65   0
  -4  -5  19    2.94    1.64   0
  -4  -5  20    0.67    1.67   0
  -4  -4  24    1.99    2.82   0
  -4  -1   5  141.39    1.03   0
  -3  -5  13   27.96    1.25   0
  -3  -5  22    8.16    2.23   0
  -3  -3   7 1230.37    2.98   0
  -2  -5  23   12.57    2.35   0
  -2  -4   8  322.37    1.74   0
  -2  11  -5  179.82    0.74   0
  -1  -6  18   38.72    1.78   0
  -1  -6  19    0.48    1.51   0
  -1  12  -6  103.64    0.87   0
   0  -6  20    6.75    1.88   0
   0   7  -5 1159.49    2.07   0
   0  14  -7  105.34    1.14   0
   1  -5   7    5.90    0.38   0
   1   4  -4  156.53    0.77   0
   2  -6  21   17.26    2.03   0
   2  21  -8   11.21    1.74   0
   3   0  -2    0.54    0.32   0
   4   3  -5   32.90    0.58   0
   4  12  -9   46.34    1.29   0
   4  21  -9    1.18    1.91   0
   5  -1  -2   45.23    0.66   0
   5   0  -3  255.45    1.29   0
   6   9  -9   11.85    1.08   0
   6  13 -10   57.12    1.57   0
   6  20 -10    5.58    2.14   0
   7  -6   6   68.34    0.60   0
   7   4  -7   65.51    1.19   0
   7   6  -8   19.02    0.85   0
   7   8  -9   38.30    1.34   0
   7  11 -10    3.14    1.23   0
   8  -6   6   75.03    0.78   0
   8  -1  -3    5.48    0.75   0
   8   0  -4  425.10    2.17   0
   8   1  -5   14.59    0.94   0
   8  10 -10    6.14    1.42   0
   8  15 -11   -0.45    1.87   0
   8  16 -11    5.77    1.87   0
   8  17 -11    7.60    2.05   0
   8  18 -11   18.76    2.48   0
   9  -6   6   33.08    0.81   0
   9  -2  -2    6.64    0.76   0
   9   2  -6  265.04    1.92   0
   9   5  -8  125.55    1.53   0
   9   9 -10  401.99    3.10   0
   9  13 -11    6.99    1.69   0
   9  14 -11    1.29    1.91   0
  10  -4   1   79.86    1.22   0
  10  -2  -2    9.37    1.01   0
  10   3  -7   16.73    1.21   0
  10  12 -11   25.97    1.92   0
  11  -6   7   28.33    1.00   0
  11  -2  -2   -0.19    1.02   0
  11   6  -9   11.54    1.50   0
  11   8 -10    1.51    1.65   0
  12  -6   9   41.24    1.21   0
  12  -5   4   93.78    1.59   0
  12  -2  -2  226.99    2.12   0
  12   4  -8  153.45    2.15   0
  12   6  -9  124.25    1.88   0
  12   8 -10    8.18    1.76   0
  12  11 -11   39.26    2.32   0
  13  -5   5    1.88    0.99   0
  13  -4   2   41.93    1.38   0
  13  -2  -2   70.62    1.56   0
  13   4  -8   23.17    1.59   0
  13   8 -10  125.14    2.24   0
  13  10 -11   54.44    2.30   0
  13  11 -11   -0.34    1.55   0
  13  16 -12    1.55    2.75   0
  13  17 -12   14.02    3.00   0
  14  -5   6   12.28    1.37   0
  14  -1  -3   21.97    1.58   0
  14   3  -7   49.13    1.56   0
  14   4  -8   20.71    1.82   0
  14   6  -9   87.52    2.00   0
  14   8 -10    8.63    1.56   0
  14  10 -11   82.56    2.66   0
  14  15 -12   19.40    2.84   0
  14  16 -12   16.02    3.41   0
  14  17 -12    3.53    3.38   0
  15  -3   1    2.34    1.51   0
  15  -2  -1    1.40    1.50   0
  15   0  -4   -1.02    1.68   0
  15   1  -5   36.18    1.75   0
  15   2  -6   40.90    1.93   0
  15   3  -7  218.57    2.95   0
  15   6  -9   33.55    2.23   0
  15   8 -10   14.50    2.34   0
  15  11 -11    5.06    2.62   0
  15  15 -12   29.77    3.20   0
  15  16 -12   48.56    3.59   0
  16  -4   5    1.12    1.85   0
  16  -3   2   16.62    1.75   0
  16  -1  -2   48.05    1.80   0
  16   2  -6  114.62    2.43   0
  16   6  -9   46.95    2.37   0
  16   8 -10   24.85    2.53   0
  16  11 -11  107.60    3.69   0
  17  -3   3  157.60    2.95   0
  17   0  -3    1.21    1.93   0
  17   5  -8   11.88    2.30   0
  17   9 -10   53.10    2.47   0
  17  11 -11   11.92    3.00   0
  17  12 -11   12.25    3.06   0
  18  -2   2    2.21    2.30   0
  18   2  -5    1.22    2.30   0
  18   3  -6   51.54    2.81   0
  18   4  -7    1.59    2.49   0
  18   7  -9    4.15    2.77   0
  18   9 -10    1.17    2.95   0
  18  12 -11    5.41    3.69   0
  18  13 -11   10.31    3.70   0
  19  -1   1   22.50    2.63   0
  19   1  -3    5.53    2.64   0
  19   2  -4    2.38    1.95   0
  19   5  -7   30.24    2.89   0
  19   6  -8   30.56    3.16   0
  19   8  -9    1.04    3.16   0
  19  10 -10   64.75    3.81   0
  20   0   0    3.82    2.96   0
  20   1  -2   55.23    3.31   0
  20   7  -8   17.85    3.62   0
  20   9  -9   28.02    3.84   0
  21   2  -2    0.97    2.93   0
  21   4  -5    0.92    3.02   0
  21   5  -6    6.10    3.40   0
 -16   9  19   42.13    4.02   0
 -16   9  20    2.87    3.56   0
 -16  10  17   23.06    3.23   0
 -16  10  18    2.95    3.21   0
 -16  11  16    0.42    2.64   0
 -16  11  17   38.12    3.34   0
 -16  12  16   12.47    3.08   0
 -16  13  15    0.30    3.22   0
 -15   6  20    2.49    2.89   0
 -15   6  21    6.75    3.36   0
 -15   6  22    6.31    3.55   0
 -15   7  17    5.07    2.68   0
 -15   7  18   22.93    3.08   0
 -15   8  16   28.59    2.97   0
 -15   9  15   20.29    2.75   0
 -15  10  14   38.51    2.84   0
 -15  11  13    1.64    2.51   0
 -15  13  12   17.05    2.87   0
 -15  14  12   81.29    3.38   0
 -14   4  20   22.41    2.41   0
 -14   4  21   14.27    2.91   0
 -14   4  22    2.24    3.38   0
 -14   4  23    2.44    3.27   0
 -14   5  17    3.08    2.33   0
 -14   6  15   18.60    2.34   0
 -14   7  14    9.15    2.22   0
 -14   8  13    2.40    1.96   0
 -14   9  12    5.53    2.14   0
 -14  10  11   80.00    2.35   0
 -14  12  10    9.49    1.98   0
 -14  13  10   -0.25    1.89   0
 -13   3  18   20.55    2.51   0
 -13   3  19   74.38    3.07   0
 -13   3  24    3.92    3.95   0
 -13   4  15    8.93    1.90   0
 -13   6  12   40.68    1.90   0
 -13   7  11   13.19    1.63   0
 -13  10   9    4.17    1.55   0
 -13  12   8    7.55    1.73   0
 -13  13   8   31.25    2.01   0
 -12   2  16  100.41    2.49   0
 -12   2  17   19.18    2.06   0
 -12   3  14  175.07    2.63   0
 -12   4  12    5.32    1.21   0
 -12   5  11   50.10    1.89   0
 -12   6  10  119.12    2.18   0
 -12   7   9   22.66    1.70   0
 -12  13   6    2.68    1.47   0
 -12  14   6    5.39    1.58   0
 -12  19   6   12.04    2.22   0
 -11   0  20    1.30    1.89   0
 -11   0  21   85.59    2.88   0
 -11   1  15   17.19    1.48   0
 -11   4  10   46.21    1.63   0
 -11   5   9  201.16    2.27   0
 -11   6   8   35.00    1.46   0
 -11   9   6    9.66    1.18   0
 -11  11   5    1.58    1.13   0
 -10   0  15   -1.01    1.56   0
 -10   3   9    8.23    0.87   0
 -10   4   8   65.42    1.55   0
 -10   5   7  153.43    1.76   0
 -10   8   5  173.18    1.76   0
 -10  10   4    0.66    0.90   0
 -10  20   3    5.30    1.64   0
  -9  -1  15   18.83    1.62   0
  -9  -1  24    2.74    2.92   0
  -9   7   4    8.94    0.91   0
  -9   9   3   12.28    0.81   0
  -9  12   2   87.01    1.43   0
  -9  21   2    5.04    1.53   0
  -8  -2  15    4.83    1.55   0
  -8  -2  23   12.82    2.99   0
  -8  -2  24   55.48    3.28   0
  -8   2   7   11.52    0.95   0
  -8   5   4   49.26    1.00   0
  -8  11   1   15.21    0.90   0
  -7  -3  16   44.32    1.88   0
  -7  -3  17   38.74    1.93   0
  -7  -3  20   29.13    2.43   0
  -7  -3  21   25.06    2.49   0
  -7  -3  22    4.80    2.57   0
  -7   0   8    1.80    0.84   0
  -7   8   1   30.77    0.79   0
  -6  -3  13  158.83    1.97   0
  -6  -3  24   -0.83    2.78   0
  -6  -2  10  195.64    1.73   0
  -6  -1   8   37.26    1.01   0
  -6   2   4  190.76    1.22   0
  -5  -4  14   70.42    1.56   0
  -5  -4  21   67.62    2.70   0
  -5  -4  22   47.56    2.57   0
  -5   0   5   11.89    0.46   0
  -5   3   2  337.78    1.34   0
  -4  -4  23    7.60    2.49   0
  -3  -5  14  166.73    1.85   0
  -3  -5  20   14.55    1.88   0
  -3  -5  21   26.02    2.16   0
  -3  -1   4   20.59    0.47   0
  -2  -5  11   20.74    0.83   0
  -2  -5  22   11.47    2.32   0
  -2  -3   6 1469.78    2.81   0
  -2   3  -1  649.33    0.70   0
  -2   8  -4   35.55    0.29   0
  -1  -6  15   49.13    1.26   0
  -1  -6  16  113.62    1.71   0
  -1  -6  17   14.40    1.24   0
   0  -6  19    2.05    1.77   0
   0   5  -4  246.67    0.85   0
   0  20  -7    1.19    1.08   0
   2  -6  20    3.28    1.82   0
   2   3  -4  164.05    0.89   0
   2  12  -8    1.55    0.86   0
   3  -1  -1  148.94    0.71   0
   3   1  -3  709.81    1.73   0
   3  10  -8   92.67    1.18   0
   3  15  -9  104.13    1.71   0
   3  16  -9   31.49    1.27   0
   3  17  -9  101.18    1.77   0
   3  18  -9    2.39    1.46   0
   3  19  -9  107.37    2.15   0
   4  -3   1  165.30    0.71   0
   4   6  -7  173.11    1.37   0
   5  -5   4  104.40    0.54   0
   5   1  -4  115.52    0.93   0
   5   7  -8   47.35    0.99   0
   5  10  -9  108.13    1.48   0
   5  15 -10    0.23    1.50   0
   5  16 -10   16.90    1.48   0
   5  17 -10   18.41    1.73   0
   5  18 -10    8.21    1.90   0
   5  19 -10   38.63    2.21   0
   6  -3   0   12.38    0.57   0
   6   3  -6   39.24    0.78   0
   6  12 -10   35.23    1.39   0
   7   0  -4    5.73    0.70   0
   8  -5   3   84.37    0.91   0
   8  -4   1   15.62    0.79   0
   8  -2  -2  202.67    1.45   0
   8   2  -6  194.84    1.69   0
   8   5  -8  259.61    2.07   0
   8   7  -9   73.81    1.31   0
   8  14 -11   78.72    2.17   0
   8  19 -11   12.08    2.40   0
   8  20 -11    3.14    2.82   0
   9  -5   3   40.03    0.85   0
   9  -4   1  374.37    1.88   0
   9   3  -7  474.95    2.71   0
   9  12 -11    1.82    1.63   0
  10  -6   6   44.98    0.93   0
  10  -5   3  173.30    1.50   0
  10   4  -8   72.00    1.59   0
  10   6  -9  138.36    1.77   0
  10   8 -10   17.89    1.70   0
  10  11 -11   51.29    1.99   0
  11  -4   1  320.00    2.05   0
  11  -3  -1    0.26    1.05   0
  11   4  -8   12.00    0.96   0
  11  10 -11    0.60    1.83   0
  11  16 -12    7.56    2.38   0
  11  17 -12    5.09    2.66   0
  11  18 -12    5.25    2.97   0
  12  -6   8   20.58    1.10   0
  12  -4   1  204.28    1.88   0
  12   7 -10    4.86    1.65   0
  12  10 -11   38.58    2.21   0
  12  14 -12   -0.06    2.41   0
  12  15 -12   29.60    3.03   0
  12  16 -12    6.12    2.86   0
  12  17 -12   67.53    3.51   0
  12  18 -12    1.00    3.25   0
  13   5  -9   73.01    1.88   0
  13   7 -10   13.78    1.88   0
  13  13 -12   36.24    2.47   0
  13  14 -12    3.58    2.55   0
  13  15 -12    9.99    2.67   0
  14  -4   2   24.51    1.36   0
  14  -3   0  124.55    1.88   0
  14  -2  -2  181.17    2.35   0
  14   5  -9  174.47    2.60   0
  14   7 -10    2.47    2.06   0
  14  14 -12    8.31    2.81   0
  15  -5   8    5.56    1.55   0
  15  -5   9    0.73    1.61   0
  15  -4   3   10.17    1.47   0
  15  -1  -3   43.60    1.76   0
  15   4  -8    6.54    1.80   0
  15   7 -10   80.02    2.55   0
  15  10 -11   31.47    2.08   0
  15  13 -12   29.01    3.14   0
  15  14 -12   93.49    3.73   0
  16  -4   4    9.07    1.98   0
  16  -3   1   17.53    1.91   0
  16  -2  -1    0.40    1.64   0
  16   0  -4   86.15    2.34   0
  16   1  -5    0.37    1.28   0
  16   3  -7   12.69    1.57   0
  16   4  -8   54.10    2.42   0
  16  10 -11   27.31    2.83   0
  16  13 -12   11.85    3.11   0
  16  14 -12    9.53    3.42   0
  16  15 -12   12.29    3.34   0
  17  -4   7   29.07    2.25   0
  17  -3   2    9.85    2.13   0
  17  -2   0    2.92    1.81   0
  17  -1  -2    5.45    1.92   0
  17   1  -5   21.38    2.02   0
  17   2  -6   12.59    2.11   0
  17   3  -7    6.13    2.06   0
  17   6  -9   14.26    2.49   0
  17   8 -10   18.65    2.54   0
  17  10 -11    0.45    2.91   0
  17  14 -12    4.37    3.38   0
  18  -3   4   39.38    2.73   0
  18  -3   5   -2.54    2.29   0
  18  -2   1   -0.04    2.18   0
  18  -1  -1    8.69    2.32   0
  18   0  -3   -0.52    2.09   0
  18   1  -4   18.53    1.77   0
  18   5  -8   10.70    2.55   0
  18   8 -10   11.47    2.71   0
  18  11 -11   26.12    3.69   0
  19  -2   3    1.11    2.47   0
  19  -1   0    4.74    2.40   0
  19   0  -2   -1.83    2.62   0
  19   2  -5   99.24    3.10   0
  19   3  -6   14.70    2.84   0
  19   4  -7    4.51    2.66   0
  19   7  -9   17.44    3.09   0
  19   9 -10   -0.16    3.11   0
  20   0  -1    0.97    2.73   0
  20   2  -4   61.87    3.28   0
  20   3  -5   27.43    2.78   0
  20   4  -6   23.80    3.11   0
  20   5  -7   56.74    3.71   0
  20   6  -8    0.46    3.40   0
  20   8  -9   15.31    3.73   0
  20  10 -10   -1.92    3.70   0
  21   1  -1   25.37    3.41   0
  21   2  -3   29.00    3.53   0
  21   3  -4    2.91    2.47   0
  21   6  -7    6.67    3.49   0
  21   7  -8   10.84    3.92   0
 -16  10  19    8.19    3.73   0
 -16  11  18    3.56    3.46   0
 -16  12  17    5.26    3.48   0
 -16  13  16    1.65    3.34   0
 -15   7  19    0.46    2.78   0
 -15   7  20   -0.20    3.39   0
 -15   7  21    2.39    3.46   0
 -15   7  22   35.67    3.90   0
 -15   8  17    5.12    2.86   0
 -15   9  16   16.26    3.09   0
 -15  10  15    9.55    2.47   0
 -15  11  14   13.73    2.65   0
 -15  12  13    1.78    2.41   0
 -15  13  13    8.39    2.87   0
 -15  15  12   28.25    2.92   0
 -15  16  12   41.16    3.30   0
 -14   5  18    7.36    1.92   0
 -14   5  19   -1.68    2.62   0
 -14   5  20   30.22    3.02   0
 -14   5  21   23.82    3.10   0
 -14   5  22   27.84    3.34   0
 -14   5  23    5.57    3.85   0
 -14   6  16   -0.24    2.25   0
 -14   6  17   16.85    2.37   0
 -14   7  15   -1.02    2.16   0
 -14  10  12    2.28    1.94   0
 -14  11  11    8.83    2.09   0
 -14  14  10    8.24    2.12   0
 -14  15  10    1.56    2.03   0
 -14  16  10   21.99    2.63   0
 -14  17  10    5.45    3.00   0
 -13   3  20   14.46    2.58   0
 -13   3  21   26.32    2.86   0
 -13   3  22   17.74    3.13   0
 -13   3  23    5.27    2.74   0
 -13   4  16   64.58    2.03   0
 -13   4  17   31.78    2.40   0
 -13   5  14  100.26    2.21   0
 -13   6  13    5.05    2.03   0
 -13   7  12  151.22    2.67   0
 -13   8  11   11.31    1.82   0
 -13   9  10    9.85    1.81   0
 -13  11   9    7.72    1.72   0
 -13  14   8   11.70    1.81   0
 -13  15   8   32.39    2.35   0
 -12   2  19    1.36    2.49   0
 -12   2  20    5.87    2.51   0
 -12   2  21    1.32    2.64   0
 -12   2  22   16.11    3.21   0
 -12   2  23   -0.33    3.36   0
 -12   2  24    6.54    3.35   0
 -12   3  15    4.37    1.81   0
 -12   4  13   15.59    1.83   0
 -12   9   8   10.16    1.52   0
 -12  11   7  137.96    2.20   0
 -12  15   6   22.44    1.81   0
 -12  16   6   27.50    2.13   0
 -12  17   6   11.08    2.03   0
 -12  18   6    7.73    2.04   0
 -11   1  16    2.23    1.29   0
 -11   1  17   74.38    2.51   0
 -11   1  23    1.71    2.91   0
 -11   1  24    5.39    3.39   0
 -11  12   5   14.15    1.25   0
 -10   0  16   59.40    2.14   0
 -10   0  23    2.53    2.61   0
 -10   0  24    5.39    3.23   0
 -10  14   3    0.39    0.96   0
 -10  15   3    2.08    1.23   0
 -10  18   3    1.15    1.55   0
 -10  19   3   -0.10    1.45   0
  -9  -1  16   -1.08    1.61   0
  -9  -1  22   16.44    2.44   0
  -9  -1  23   98.91    3.64   0
  -9   2   9   13.78    1.21   0
  -9   6   5  294.34    1.96   0
  -8  -2  16  116.65    2.28   0
  -8  -2  17   14.95    1.81   0
  -8  -2  18   70.91    2.16   0
  -8  -2  20    1.15    1.96   0
  -8  -2  21    4.65    2.19   0
  -8  -2  22    5.89    2.62   0
  -8   3   6  536.27    2.50   0
  -8   4   5   11.45    0.69   0
  -7  -3  18   37.79    1.88   0
  -7  -3  19  131.74    2.59   0
  -7  -2  13   12.35    1.31   0
  -7  -2  24   13.48    2.78   0
  -7  -1  10    1.78    0.69   0
  -7   1   7 1142.72    3.41   0
  -6  -3  23   -1.36    2.68   0
  -6   6   1 1103.47    2.49   0
  -6   8   0   11.69    0.60   0
  -5  -4  15  153.81    2.05   0
  -5  -4  16   94.33    1.91   0
  -5  -4  17   18.36    1.67   0
  -5  -4  18   -1.65    1.64   0
  -5  -4  19   28.27    1.84   0
  -5  -4  20   17.82    2.03   0
  -5  -3  11  147.69    1.54   0
  -5  -3  24    4.79    2.91   0
  -5   1   4  103.50    0.87   0
  -5   2   3   26.17    0.59   0
  -4  -4  22   34.66    2.56   0
  -4  -3   9   77.81    1.08   0
  -4  -2   7   -0.13    0.62   0
  -4   0   4 1648.35    2.94   0
  -4   3   1   84.09    0.64   0
  -3  -5  15   52.58    1.38   0
  -3  -5  16   45.31    1.54   0
  -3  -5  17   -2.04    1.52   0
  -3  -5  18    3.53    1.72   0
  -3  -5  19   24.43    1.72   0
  -3  -4  10  285.18    1.77   0
  -2  -5  21    3.08    1.97   0
  -2  -1   3   33.82    0.38   0
  -1  -5  10   18.41    0.79   0
  -1  -5  22    5.57    2.45   0
  -1  22  -6    2.87    1.10   0
   0  -6  17   12.36    1.33   0
   0  -6  18   -0.72    1.50   0
   0  13  -7    0.83    0.69   0
   0  21  -7   -0.17    1.20   0
   1  -6  11   82.15    0.96   0
   1  -4   5  208.71    0.71   0
   1  10  -7    2.94    0.61   0
   1  16  -8   43.50    1.21   0
   1  17  -8   15.38    1.13   0
   1  18  -8    4.51    1.09   0
   2   6  -6  209.29    1.24   0
   3  -6  20    0.73    1.67   0
   3   5  -6  292.69    1.47   0
   3   7  -7  363.75    1.75   0
   3  14  -9    8.12    1.17   0
   3  20  -9   67.54    2.02   0
   4  -6  20    0.80    1.55   0
   4   4  -6  339.65    1.69   0
   4   8  -8   42.28    0.99   0
   4  11  -9  297.82    1.98   0
   5  -4   2  181.14    0.80   0
   5  -2  -1  464.44    1.49   0
   5   2  -5  114.09    1.06   0
   5   5  -7   14.74    0.63   0
   5  14 -10    1.49    1.24   0
   5  20 -10   -0.73    2.03   0
   6   6  -8   42.46    1.08   0
   6   8  -9   91.21    1.39   0
   6  11 -10   -0.22    1.23   0
   7  -1  -3  348.88    1.76   0
   7   1  -5  126.94    1.27   0
   7   7  -9   13.51    1.12   0
   7  10 -10  299.49    2.49   0
   7  15 -11    0.92    1.53   0
   7  16 -11   12.46    1.78   0
   7  17 -11   26.78    2.01   0
   7  18 -11    3.63    1.94   0
   7  19 -11   26.23    2.68   0
   8   3  -7  485.70    2.53   0
   8  12 -11  251.66    2.66   0
   8  13 -11    0.80    1.43   0
   9  -3  -1  225.65    1.57   0
   9   4  -8   81.31    1.52   0
   9   6  -9   28.22    1.17   0
   9   8 -10  274.30    2.64   0
   9  11 -11   42.85    1.88   0
  10  -3  -1   78.11    1.20   0
  10   0  -5    7.98    1.00   0
  10  10 -11   33.34    1.86   0
  10  15 -12   11.95    2.12   0
  10  16 -12   10.48    2.26   0
  10  17 -12   20.16    2.47   0
  10  18 -12   25.60    2.82   0
  10  19 -12   13.71    2.96   0
  11  -5   3  265.87    1.82   0
  11  -1  -4   57.79    1.35   0
  11   0  -5   56.97    1.40   0
  11   1  -6    5.56    1.11   0
  11   2  -7    5.90    1.12   0
  11   5  -9  231.27    2.45   0
  11   7 -10  366.59    3.09   0
  11  13 -12   43.42    2.19   0
  11  14 -12   16.14    2.47   0
  11  15 -12   20.51    2.31   0
  12  -6   7   93.57    1.38   0
  12  -3  -1   28.85    1.23   0
  12  -1  -4  101.63    1.71   0
  12   0  -5    1.77    1.23   0
  12   1  -6   24.39    1.33   0
  12   2  -7    6.62    1.33   0
  12   5  -9   17.56    1.20   0
  12   9 -11   57.39    2.20   0
  12  12 -12   10.00    2.07   0
  12  13 -12   11.05    2.17   0
  13  -5   4   21.00    1.08   0
  13  -4   1   14.86    1.40   0
  13  -3  -1  130.35    1.76   0
  13  -1  -4   20.22    1.42   0
  13   0  -5  299.66    2.70   0
  13   1  -6    0.71    1.36   0
  13   2  -7   19.08    1.60   0
  13   9 -11    3.10    1.50   0
  13  12 -12    1.36    2.36   0
  14  -5   5    2.16    1.37   0
  14   0  -5    0.00    1.58   0
  14   1  -6  296.51    2.85   0
  14   2  -7    7.89    1.73   0
  14   9 -11    5.68    1.69   0
  14  12 -12   -1.99    2.63   0
  15  -5   7   34.60    1.78   0
  15  -3   0    7.59    1.45   0
  15  -2  -2   26.59    1.65   0
  15   1  -6    9.20    1.68   0
  15   2  -7   39.06    1.90   0
  15   5  -9  142.10    2.37   0
  15   9 -11    2.11    1.82   0
  15  12 -12  103.43    3.77   0
  16  -1  -3    1.21    1.66   0
  16   5  -9    5.23    2.11   0
  16   7 -10   51.05    2.01   0
  16   9 -11  117.90    3.14   0
  16  12 -12   -1.51    3.28   0
  17  -4   6    9.72    2.10   0
  17  -2  -1    0.17    1.95   0
  17   0  -4   -1.91    2.01   0
  17   4  -8    0.76    2.23   0
  17   5  -9    2.66    2.09   0
  17   7 -10   23.00    2.64   0
  17   9 -11   51.05    3.11   0
  17  12 -12    3.55    3.43   0
  17  13 -12   27.24    3.49   0
  18  -3   3    7.79    2.29   0
  18  -2   0   61.10    2.54   0
  18  -1  -2    0.74    2.07   0
  18   1  -5   -2.05    2.05   0
  18   2  -6    1.66    2.27   0
  18   3  -7   -0.61    2.38   0
  18   6  -9   18.56    2.09   0
  18  10 -11   16.03    3.09   0
  18  13 -12   30.01    4.19   0
  19  -2   2    8.06    2.42   0
  19  -1  -1  100.19    2.82   0
  19   1  -4    2.88    2.50   0
  19   5  -8   17.66    2.79   0
  19   6  -9    0.95    2.56   0
  19   8 -10   28.11    3.30   0
  19  10 -11   -0.40    3.18   0
  19  11 -11    2.38    3.30   0
  20  -1   1    2.51    2.61   0
  20   1  -3    3.37    2.74   0
  20   3  -6   37.95    2.99   0
  20   4  -7    1.17    2.97   0
  20   7  -9    6.13    3.57   0
  20   9 -10    1.17    3.49   0
  21   1  -2    3.27    3.36   0
  21   2  -4   12.20    3.51   0
  21   3  -5    1.87    3.23   0
  21   4  -6   15.28    3.46   0
  21   5  -7    0.84    3.51   0
  21   6  -8    1.96    3.32   0
  21   8  -9    1.19    4.00   0
 -15   8  18    3.25    2.30   0
 -15   8  21    5.52    3.43   0
 -15   9  17   -0.34    3.06   0
 -15  10  16   16.67    3.03   0
 -15  11  15    1.78    2.61   0
 -15  12  14   56.21    3.20   0
 -15  14  13    5.15    2.88   0
 -15  15  13   -0.23    3.11   0
 -14   6  18   11.01    2.71   0
 -14   6  19   30.93    2.92   0
 -14   7  16   10.47    2.56   0
 -14   8  14    3.06    2.01   0
 -14   9  13   20.24    2.18   0
 -14  11  12    1.74    1.93   0
 -14  12  11   61.05    2.54   0
 -14  13  11    0.12    2.27   0
 -13   4  18   43.25    2.62   0
 -13   4  19   12.91    2.67   0
 -13   4  20    9.98    2.66   0
 -13   4  21   13.47    2.84   0
 -13   4  22    0.14    2.98   0
 -13   4  23    7.63    3.63   0
 -13   4  24    3.93    3.88   0
 -13   5  15   45.48    2.19   0
 -13   5  16   15.29    2.10   0
 -13   6  14   29.99    2.08   0
 -13  10  10  128.79    2.48   0
 -13  12   9   34.47    1.97   0
 -13  16   8   16.50    2.17   0
 -13  17   8    3.52    2.22   0
 -13  18   8    3.60    2.30   0
 -12   3  16   29.97    2.07   0
 -12   4  14   60.80    2.12   0
 -12   5  12  111.18    2.26   0
 -12   6  11   57.73    1.89   0
 -12   7  10    2.00    1.54   0
 -12   8   9   60.14    1.86   0
 -12  10   8   17.68    1.48   0
 -12  12   7   11.35    1.61   0
 -11   1  18    0.68    1.53   0
 -11   1  19  168.38    3.26   0
 -11   1  20    2.31    2.53   0
 -11   1  21   35.37    3.07   0
 -11   1  22    4.96    2.74   0
 -11   2  15  175.94    2.68   0
 -11   4  11    1.69    1.53   0
 -11   7   8   21.06    1.43   0
 -11   8   7    7.91    1.19   0
 -11  10   6  170.05    1.97   0
 -11  13   5   18.64    1.46   0
 -11  20   5   19.55    2.11   0
 -10   0  17    0.22    1.35   0
 -10   0  18    8.09    2.29   0
 -10   0  19   -0.68    2.15   0
 -10   0  20   74.27    2.90   0
 -10   0  21    0.96    2.53   0
 -10   0  22  127.60    3.60   0
 -10   3  10  233.01    2.25   0
 -10   4   9   23.07    1.28   0
 -10   6   7   14.53    1.10   0
 -10   7   6   75.00    1.41   0
 -10   9   5   91.45    1.56   0
 -10  11   4   11.26    1.01   0
 -10  16   3    2.73    1.29   0
 -10  17   3    4.44    1.34   0
  -9  -1  17   69.42    1.81   0
  -9  -1  18   17.45    2.09   0
  -9  -1  19    2.14    1.99   0
  -9  -1  20    5.78    2.14   0
  -9  -1  21   56.03    2.70   0
  -9   0  25   33.73    3.76   0
  -9   3   8  578.54    2.89   0
  -9   4   7  111.85    1.53   0
  -9   5   6  194.16    1.73   0
  -9   8   4  228.56    1.84   0
  -9  10   3   17.81    1.05   0
  -9  13   2  165.39    1.69   0
  -9  20   2    5.02    1.55   0
  -8  -2  19    1.10    1.38   0
  -8  -1  13    0.61    1.14   0
  -8  -1  24   36.54    3.12   0
  -8   1   9   86.77    1.37   0
  -8   7   3  116.95    1.21   0
  -8   9   2   53.58    0.97   0
  -8  12   1  190.28    1.55   0
  -7  -2  14   25.32    1.41   0
  -7  -2  23   27.77    2.94   0
  -7   2   6   70.56    1.11   0
  -7   5   3    5.67    0.62   0
  -7  11   0   10.39    0.65   0
  -6  -3  14   28.69    1.06   0
  -6  -3  15    3.15    1.33   0
  -6  -3  21    4.21    2.28   0
  -6  -3  22   24.69    2.39   0
  -6  -2  11   10.01    1.02   0
  -6   0   7   -0.81    0.69   0
  -5  -2   9  144.70    1.40   0
  -5  -1   7  165.50    1.32   0
  -5   6   0  400.03    1.28   0
  -4  -4  13   35.86    1.19   0
  -4  -4  21   13.07    1.86   0
  -4   1   3    8.68    0.44   0
  -3  -4  23    8.83    2.45   0
  -3   0   3 9330.94    5.84   0
  -3   3   0  111.20    0.52   0
  -2  -5  20   46.97    1.99   0
  -1  -5  21   50.07    2.35   0
   0  -5  22    7.57    2.27   0
   0   9  -6  197.80    1.06   0
   1  15  -8   77.39    1.22   0
   1  19  -8    8.37    1.16   0
   2  -6  10   66.66    0.80   0
   2   8  -7   36.29    0.83   0
   2  11  -8  124.40    1.39   0
   3   2  -4    1.15    0.28   0
   3   9  -8  924.25    3.03   0
   3  13  -9    3.80    1.04   0
   3  21  -9   22.54    1.88   0
   5   9  -9    4.47    0.92   0
   5  13 -10  161.53    1.96   0
   5  21 -10   16.54    2.25   0
   6   4  -7   46.74    0.86   0
   7  -5   3  575.52    1.74   0
   7  -4   1  342.51    1.61   0
   7  -2  -2   92.03    0.98   0
   7   2  -6   78.57    1.02   0
   7   5  -8  237.39    1.75   0
   7   9 -10    4.54    1.11   0
   7  13 -11    9.27    1.57   0
   7  14 -11   86.78    1.97   0
   7  20 -11   22.90    2.43   0
   8  -3  -1    6.86    0.65   0
   8   6  -9    2.94    1.09   0
   8   8 -10   35.31    1.37   0
   9   0  -5 2964.06    5.71   0
   9  10 -11    1.87    1.49   0
   9  16 -12  123.82    2.73   0
   9  17 -12    2.26    2.17   0
   9  18 -12   18.58    2.51   0
  10  -1  -4  109.76    1.46   0
  10   1  -6  276.43    2.01   0
  10   2  -7  146.72    1.75   0
  10   5  -9   18.90    1.32   0
  10   7 -10  160.38    2.20   0
  10   9 -11  127.26    2.18   0
  10  13 -12   18.75    1.89   0
  10  14 -12    3.57    2.14   0
  11  -6   6  116.12    1.25   0
  11  -2  -3    8.50    1.10   0
  11   3  -8    5.02    1.20   0
  11   9 -11    1.79    1.20   0
  11  12 -12   10.42    1.99   0
  12  -5   3   45.10    1.19   0
  12  -2  -3  135.92    1.75   0
  12   3  -8    1.38    1.32   0
  12   6 -10  122.86    2.21   0
  12   8 -11   80.33    2.08   0
  12  11 -12   41.28    2.25   0
  13  -6   9    8.08    1.09   0
  13  -6  10    1.98    1.16   0
  13  -6  11   23.17    1.26   0
  13  -2  -3  403.79    2.79   0
  13   3  -8   38.04    1.35   0
  13   6 -10  218.57    2.82   0
  13   8 -11   15.61    2.16   0
  13  11 -12   98.77    2.80   0
  14  -5   4    2.13    1.30   0
  14  -4   1   17.27    1.55   0
  14  -3  -1  184.70    2.15   0
  14  -1  -4   21.11    1.72   0
  14   3  -8  452.81    3.29   0
  14   4  -9   77.98    2.00   0
  14   6 -10   55.93    2.15   0
  14   8 -11  107.70    2.57   0
  14  11 -12    1.26    2.31   0
  14  16 -13   13.21    3.13   0
  15  -5   6    2.25    1.54   0
  15  -4   2   53.38    1.70   0
  15  -1  -4   17.95    1.65   0
  15   0  -5  192.20    2.50   0
  15   3  -8   30.23    1.97   0
  15   6 -10    7.47    1.95   0
  15   8 -11   50.08    2.46   0
  15  10 -12  138.63    3.33   0
  15  11 -12   14.89    2.15   0
  15  15 -13    1.58    3.01   0
  16  -4   3   35.68    1.88   0
  16  -3   0   15.74    1.73   0
  16  -2  -2    1.01    1.56   0
  16   0  -5    1.62    1.80   0
  16   1  -6   27.81    2.08   0
  16   2  -7    6.31    2.04   0
  16   3  -8   50.77    2.24   0
  16   6 -10   11.73    2.16   0
  16   8 -11    6.11    2.48   0
  16  11 -12    7.90    2.66   0
  17  -4   5   20.78    1.95   0
  17  -3   1   14.11    1.80   0
  17  -1  -3   23.87    2.07   0
  17   6 -10    6.03    2.12   0
  17   8 -11    5.89    2.73   0
  17  11 -12   81.95    3.85   0
  18  -3   2   13.20    2.37   0
  18   0  -4   25.62    2.22   0
  18   4  -8    2.28    1.92   0
  18   5  -9    4.21    2.51   0
  18   7 -10   -0.06    1.97   0
  18   9 -11   67.44    3.38   0
  18  11 -12   15.20    3.31   0
  18  12 -12    7.20    3.39   0
  19  -2   1    2.50    2.27   0
  19   0  -3  120.86    3.14   0
  19   2  -6    0.15    2.62   0
  19   3  -7   51.21    3.06   0
  19   4  -8   18.25    2.61   0
  19   7 -10    3.92    3.04   0
  19   9 -11    0.03    3.25   0
  20  -1   0   93.69    3.44   0
  20   0  -2   30.02    2.84   0
  20   1  -4    8.43    2.91   0
  20   2  -5    9.09    2.53   0
  20   5  -8   18.89    3.16   0
  20   6  -9   42.78    3.46   0
  20   8 -10    6.89    3.36   0
  20  10 -11   38.29    4.10   0
  21   0  -1    0.79    3.12   0
  21   1  -3    1.94    3.08   0
  21   7  -9   27.40    4.00   0
 -15   9  18   42.81    3.30   0
 -15   9  19    1.05    3.38   0
 -15   9  21    1.40    3.44   0
 -15  10  17    2.97    3.06   0
 -15  11  16   22.84    3.02   0
 -15  12  15    2.74    2.85   0
 -15  13  14    1.60    2.68   0
 -15  14  14   43.70    3.44   0
 -15  15  14   -1.03    2.97   0
 -14   6  20    6.44    2.80   0
 -14   6  21    6.02    2.88   0
 -14   6  22   -1.89    3.07   0
 -14   6  23   -1.51    3.41   0
 -14   7  17   -0.96    2.56   0
 -14   7  18   14.80    2.62   0
 -14   8  15   -0.93    2.17   0
 -14   9  14   51.39    2.58   0
 -14  10  13    2.22    2.15   0
 -14  12  12   -2.32    2.38   0
 -14  14  11   45.45    2.64   0
 -14  15  11    0.03    2.41   0
 -14  16  11   13.72    2.77   0
 -14  17  11    1.31    2.79   0
 -13   5  17    0.47    2.12   0
 -13   6  15   17.97    2.11   0
 -13   7  13   42.30    2.24   0
 -13   8  12   42.59    2.15   0
 -13   9  11    5.54    1.94   0
 -13  11  10    1.70    1.78   0
 -13  13   9    2.87    1.76   0
 -12   3  17   75.78    2.19   0
 -12   3  18  102.77    3.01   0
 -12   3  19  151.92    3.43   0
 -12   3  20   72.69    3.01   0
 -12   3  21   64.95    3.11   0
 -12   3  22   15.55    3.15   0
 -12   3  23    9.81    3.48   0
 -12   3  24    2.58    2.80   0
 -12   4  15   45.13    2.16   0
 -12   5  13  174.39    2.81   0
 -12   9   9   19.11    1.54   0
 -12  13   7   76.03    2.02   0
 -11   2  16   -1.48    1.86   0
 -11   2  23   36.08    3.38   0
 -11   2  24    8.93    3.59   0
 -11   5  10   32.06    1.25   0
 -11   6   9    6.66    1.33   0
 -11   9   7    2.94    1.15   0
 -11  11   6   96.14    1.86   0
 -11  14   5    0.63    1.31   0
 -11  15   5   -0.25    1.61   0
 -11  19   5    6.21    2.06   0
 -10   1  15    0.19    1.53   0
 -10   1  24   46.91    3.57   0
 -10   5   8  202.29    2.04   0
 -10  12   4   30.30    1.39   0
  -9   0  14    0.29    1.06   0
  -9   0  23    0.06    2.54   0
  -9   0  24   -0.85    3.13   0
  -9  14   2   12.69    1.11   0
  -9  19   2   -0.00    1.35   0
  -8  -1  14   10.59    1.35   0
  -8  -1  23    0.53    2.78   0
  -8   2   8   11.28    1.06   0
  -8   6   4   58.65    0.99   0
  -8  21   1    2.39    1.25   0
  -7  -2  15  117.86    2.16   0
  -7  -2  21    2.65    2.15   0
  -7  -2  22   -2.28    2.61   0
  -7  -1  11   83.19    1.27   0
  -7   0   9  564.55    2.67   0
  -7   3   5  302.01    1.75   0
  -7   4   4    3.88    0.66   0
  -6  -3  16    5.51    1.52   0
  -6  -3  17    4.32    1.52   0
  -6  -3  18  414.76    3.60   0
  -6  -3  19   46.32    2.12   0
  -6  -3  20  167.49    3.09   0
  -6  -2  24    7.50    3.02   0
  -6  -1   9   -0.33    0.82   0
  -6  11  -1  102.98    0.82   0
  -5  -3  22   -0.26    2.34   0
  -5  -3  23    1.87    2.46   0
  -5   8  -1  148.97    0.81   0
  -4  -4  14  101.21    1.60   0
  -4  -4  19    0.71    1.80   0
  -4  -4  20   32.16    1.96   0
  -4  -3  10  187.89    1.58   0
  -4  -3  24   47.69    3.13   0
  -4   2   2  356.11    1.23   0
  -4   6  -1  540.41    1.18   0
  -3  -4  11  171.32    1.61   0
  -3  -4  22   -0.69    2.15   0
  -3  -3   8  154.85    1.20   0
  -3  -2   6    2.91    0.48   0
  -2  -5  13   68.69    1.23   0
  -2  -5  14   55.82    1.31   0
  -2  -5  18   75.01    1.94   0
  -2  -5  19   20.18    1.61   0
  -2  -4   9   56.86    0.90   0
  -2  -4  23   14.72    2.54   0
  -1  -5  11    4.72    0.81   0
  -1  -5  20   46.34    2.15   0
   1  -5  22    0.93    2.18   0
   1  14  -8   38.52    1.03   0
   1  20  -8    0.85    1.17   0
   2   4  -5  348.39    1.36   0
   3  -6   9  124.58    0.76   0
   3  -6  19   16.56    1.56   0
   3  -2   0   61.45    0.45   0
   3  12  -9  120.06    1.49   0
   4  -6  19    6.40    1.51   0
   4  10  -9  203.13    1.66   0
   4  15 -10   58.57    1.58   0
   4  16 -10   23.64    1.54   0
   4  17 -10   28.86    1.64   0
   4  18 -10   -0.06    1.58   0
   4  19 -10   70.08    2.11   0
   5  -6  19    3.92    1.36   0
   5   3  -6  220.30    1.39   0
   5  12 -10    2.64    1.08   0
   6  -6   6   12.81    0.26   0
   6  -1  -3    4.04    0.59   0
   6   0  -4  193.67    1.29   0
   6   1  -5    6.75    0.64   0
   6  10 -10    8.96    1.12   0
   6  15 -11   33.47    1.76   0
   6  16 -11    2.06    1.50   0
   6  17 -11    5.34    1.70   0
   6  18 -11    1.73    1.98   0
   6  19 -11    5.42    2.06   0
   7   3  -7  268.54    1.85   0
   7  12 -11  154.42    2.09   0
   8   4  -8   15.46    1.11   0
   8  11 -11   11.99    1.45   0
   9  -1  -4   96.50    1.40   0
   9   1  -6  173.41    1.58   0
   9   2  -7  335.99    2.23   0
   9   5  -9  118.50    1.79   0
   9   7 -10  142.41    2.06   0
   9  14 -12  193.38    2.96   0
   9  15 -12    4.56    1.95   0
   9  19 -12   10.66    2.59   0
  10  -4   0  321.47    1.94   0
  10  -2  -3   77.57    1.27   0
  10   3  -8  267.17    2.26   0
  10  12 -12    1.39    1.78   0
  11  -4   0   28.64    0.97   0
  11   6 -10   15.88    1.64   0
  11   8 -11    1.59    1.61   0
  11  11 -12   33.86    2.10   0
  12  -6   6   13.41    1.04   0
  12  -4   0    0.65    1.15   0
  12   4  -9    6.30    1.38   0
  12  10 -12    9.89    1.93   0
  12  16 -13    6.40    2.52   0
  12  17 -13    3.68    3.03   0
  13  -6   8   20.85    1.20   0
  13  -5   3   27.29    1.20   0
  13   4  -9  233.83    2.39   0
  13   7 -11   12.02    1.77   0
  13  10 -12    5.74    2.08   0
  13  14 -13   10.73    2.74   0
  13  15 -13   35.71    3.22   0
  13  16 -13    1.40    3.04   0
  13  17 -13   37.26    3.69   0
  14  -2  -3   12.61    1.51   0
  14   7 -11   85.93    2.45   0
  14  10 -12    4.33    1.63   0
  14  13 -13   28.95    2.53   0
  14  14 -13   49.11    3.21   0
  14  15 -13    5.05    2.88   0
  15  -5   5   16.95    1.58   0
  15  -4   1   85.90    2.05   0
  15  -3  -1   86.10    1.96   0
  15  -2  -3   83.83    1.89   0
  15   4  -9   17.76    1.46   0
  15   7 -11   14.10    2.21   0
  15  13 -13   15.39    2.88   0
  15  14 -13    5.11    3.09   0
  16  -5   8    3.65    1.90   0
  16  -4   2   49.57    2.06   0
  16  -1  -4   45.54    2.02   0
  16   4  -9    6.37    2.03   0
  16   7 -11   18.75    2.42   0
  16  10 -12   48.07    2.58   0
  16  13 -13   25.65    3.45   0
  16  14 -13   15.54    3.48   0
  16  15 -13    7.51    2.78   0
  17  -4   4   10.28    1.84   0
  17  -2  -2    0.91    1.86   0
  17   0  -5   20.80    2.14   0
  17   1  -6   10.87    1.93   0
  17   2  -7   77.65    2.15   0
  17   3  -8    7.76    2.28   0
  17   4  -9   19.59    2.35   0
  17  10 -12    7.64    3.06   0
  17  13 -13   34.14    3.61   0
  18  -2  -1    8.49    2.14   0
  18  -1  -3    5.91    2.24   0
  18   2  -7   11.48    2.26   0
  18   3  -8   20.57    2.39   0
  18   6 -10    6.70    2.55   0
  18   8 -11    3.30    2.61   0
  18  10 -12   -1.49    3.19   0
  19  -2   0    4.66    2.46   0
  19  -1  -2    2.23    2.41   0
  19   0  -4   -1.05    2.28   0
  19   1  -5   13.89    2.34   0
  19   5  -9    6.53    2.81   0
  19   8 -11    3.87    2.81   0
  19  11 -12   25.77    4.01   0
  20  -1  -1    3.29    2.71   0
  20   0  -3    1.41    2.84   0
  20   2  -6   37.66    2.71   0
  20   3  -7   28.12    3.20   0
  20   4  -8    1.27    2.87   0
  20   7 -10    4.87    3.28   0
  20   9 -11    4.57    3.57   0
  21   0  -2    0.76    2.81   0
  21   2  -5   27.38    3.31   0
  21   3  -6    7.63    2.95   0
  21   4  -7   15.36    3.32   0
  21   5  -8   21.80    3.70   0
  21   6  -9    1.48    3.27   0
  21   8 -10    3.03    3.82   0
 -15  10  18    4.62    2.53   0
 -15  10  19   -0.24    3.52   0
 -15  10  20   34.59    4.20   0
 -15  11  17    5.41    3.20   0
 -15  11  18   37.54    3.55   0
 -15  12  16   19.74    3.12   0
 -15  13  15    5.16    2.72   0
 -15  13  16    2.97    2.88   0
 -15  14  15    3.26    3.18   0
 -14   7  19    1.73    2.76   0
 -14   7  20    1.17    3.08   0
 -14   7  21   20.47    3.33   0
 -14   7  22   23.36    3.81   0
 -14   8  16    3.54    1.94   0
 -14   8  17   25.83    2.89   0
 -14   9  15   19.69    2.64   0
 -14  10  14    9.95    2.38   0
 -14  11  13   91.49    2.84   0
 -14  13  12   27.01    2.59   0
 -14  14  12    4.48    2.76   0
 -13   5  18   37.19    2.07   0
 -13   5  19   63.16    3.08   0
 -13   5  20   29.45    2.97   0
 -13   5  21   28.55    3.36   0
 -13   5  22    9.88    3.31   0
 -13   5  23   16.15    3.40   0
 -13   6  16   12.93    2.28   0
 -13   7  14   62.99    2.51   0
 -13   8  13   22.18    2.08   0
 -13   9  12   64.20    2.32   0
 -13  10  11   43.65    2.10   0
 -13  12  10   18.82    2.08   0
 -13  14   9    4.86    1.88   0
 -13  15   9    4.58    2.03   0
 -13  16   9   16.26    2.24   0
 -13  17   9    9.66    2.43   0
 -13  18   9   29.08    2.80   0
 -12   4  16  137.99    2.87   0
 -12   4  24    8.15    3.96   0
 -12   5  14  103.90    2.44   0
 -12   6  12   17.38    1.60   0
 -12   7  11  159.07    2.47   0
 -12   8  10    8.85    1.58   0
 -12  11   8    2.46    1.39   0
 -12  14   7   72.25    2.07   0
 -12  15   7   15.52    1.73   0
 -12  16   7   28.49    2.06   0
 -12  17   7   17.40    2.27   0
 -12  18   7    7.08    2.26   0
 -12  19   7    3.05    2.24   0
 -11   2  17  173.79    2.66   0
 -11   2  18    2.63    2.17   0
 -11   2  19    1.75    2.38   0
 -11   2  20   30.72    2.81   0
 -11   2  21   87.13    3.42   0
 -11   2  22   24.88    2.98   0
 -11   3  14   23.35    1.58   0
 -11   4  12   19.30    1.23   0
 -11   5  11  286.86    2.81   0
 -11   8   8   18.53    1.44   0
 -11  16   5   16.74    1.64   0
 -11  17   5    0.78    1.57   0
 -11  18   5    7.98    1.73   0
 -10   1  16   60.83    2.12   0
 -10   1  17    6.12    1.97   0
 -10   1  18  111.10    2.63   0
 -10   1  21   -1.32    2.43   0
 -10   1  22   20.22    3.10   0
 -10   1  23   23.08    2.98   0
 -10   8   6  109.63    1.61   0
 -10  10   5  376.05    2.50   0
  -9   0  15    1.31    1.18   0
  -9   0  16   -0.27    1.55   0
  -9   0  21    6.50    2.38   0
  -9   0  22    1.44    2.57   0
  -9   3   9  261.11    2.19   0
  -9   7   5   37.27    1.06   0
  -9  11   3    4.55    0.98   0
  -9  15   2   26.25    1.12   0
  -9  16   2   16.75    1.26   0
  -9  17   2   14.73    1.17   0
  -9  18   2    0.81    1.30   0
  -8  -1  15   31.79    1.31   0
  -8  -1  16   -1.83    1.54   0
  -8  -1  17    3.03    1.57   0
  -8  -1  20   61.57    2.43   0
  -8  -1  21    3.32    2.22   0
  -8  -1  22   51.25    2.68   0
  -8   3   7  454.67    2.35   0
  -8   5   5   53.82    1.07   0
  -8  13   1   56.78    1.10   0
  -7  -2  16   -2.03    1.51   0
  -7  -2  17  331.30    3.18   0
  -7  -2  18    1.18    1.75   0
  -7  -2  19   31.35    2.01   0
  -7  -2  20    5.89    2.00   0
  -7  -1  24    4.69    3.04   0
  -7   7   2  129.02    1.10   0
  -7   9   1  130.20    1.17   0
  -7  12   0  171.09    1.28   0
  -6  -2  23    3.62    2.64   0
  -6   1   6   95.24    0.99   0
  -6   5   2  147.06    1.06   0
  -5  -3  13    2.83    1.15   0
  -5  -3  21   35.31    2.34   0
  -5   0   6    1.16    0.58   0
  -4  -4  15   76.13    1.62   0
  -4  -4  16    7.17    1.21   0
  -4  -4  17    1.69    1.29   0
  -4  -4  18    2.66    1.43   0
  -4  -3  23    7.81    2.51   0
  -4  -1   6   31.40    0.71   0
  -4   8  -2   29.72    0.35   0
  -3  -4  21    1.67    1.99   0
  -3   1   2    7.07    0.33   0
  -3   2   1   96.96    0.57   0
  -3   6  -2  348.56    0.61   0
  -3   8  -3  148.96    0.33   0
  -2  -5  15  212.68    2.00   0
  -2  -5  16   42.97    1.43   0
  -2  -5  17    2.26    1.35   0
  -2  -4  22   45.99    2.57   0
  -1  -5  19   78.52    2.28   0
  -1  -4  23   54.49    3.07   0
  -1  11  -6   10.77    0.45   0
   0  -5  21   45.53    2.08   0
   0  12  -7   32.61    0.72   0
   1  -5  21   -0.03    1.94   0
   1  13  -8    1.44    0.82   0
   2  16  -9  109.31    1.67   0
   2  17  -9    8.25    1.22   0
   2  18  -9   27.97    1.37   0
   3  -6  18    2.51    1.41   0
   3   3  -5  577.37    1.84   0
   4  -6   8   80.55    0.46   0
   4  -1  -2  744.65    1.78   0
   4   0  -3    0.18    0.30   0
   4   1  -4  459.48    1.62   0
   4   5  -7  113.23    1.12   0
   4   7  -8  590.93    2.37   0
   4  14 -10   45.03    1.57   0
   4  20 -10   15.30    1.86   0
   5   6  -8   55.08    1.04   0
   5   8  -9   49.84    1.12   0
   5  11 -10  115.51    1.65   0
   6   2  -6    7.71    0.74   0
   6   5  -8   20.82    0.93   0
   6   7  -9   -1.33    0.93   0
   6  14 -11    4.30    1.44   0
   6  20 -11    2.41    2.21   0
   7  -6  18    1.71    1.14   0
   7  -3  -1    5.78    0.56   0
   7   6  -9   42.20    1.24   0
   7   8 -10  123.49    1.71   0
   8  -6   5   60.77    0.69   0
   8  -1  -4   34.90    0.93   0
   8   0  -5    1.40    0.82   0
   8   1  -6 1052.36    3.41   0
   8  10 -11  177.34    2.27   0
   8  15 -12    2.59    1.65   0
   8  16 -12   33.85    2.09   0
   8  17 -12   45.99    2.45   0
   8  18 -12   22.80    2.34   0
   8  19 -12    8.94    2.47   0
   9  -6   5   18.92    0.67   0
   9  -5   2   35.98    0.85   0
   9  -4   0  191.06    1.39   0
   9  -2  -3  360.69    2.08   0
   9   3  -8  588.71    2.94   0
   9   9 -11   79.49    1.97   0
   9  12 -12  161.25    2.55   0
   9  13 -12   29.54    1.88   0
  10  -6   5   26.09    0.83   0
  10  -5   2   51.76    0.94   0
  10   4  -9   27.27    1.29   0
  10   6 -10  120.61    2.05   0
  10   8 -11  286.30    2.85   0
  10  11 -12   13.26    1.79   0
  11  -6   5   14.06    0.93   0
  11  -5   2    7.67    0.84   0
  11  -3  -2  224.36    1.81   0
  11   4  -9    4.49    1.01   0
  11  10 -12   16.62    1.93   0
  11  15 -13    7.91    2.14   0
  11  16 -13    6.64    2.54   0
  11  17 -13    8.26    2.71   0
  11  18 -13   14.98    2.92   0
  12  -5   2  101.82    1.52   0
  12  -3  -2   13.57    1.20   0
  12   0  -6  105.08    1.77   0
  12   1  -7    5.19    1.22   0
  12   5 -10   75.96    1.90   0
  12   7 -11  175.69    2.67   0
  12  13 -13   40.65    2.41   0
  12  14 -13   14.42    2.65   0
  12  15 -13   31.34    2.71   0
  13  -6   7   10.64    1.05   0
  13  -4   0   47.23    1.33   0
  13  -3  -2  120.38    1.78   0
  13  -1  -5   78.58    1.71   0
  13   0  -6    5.24    1.40   0
  13   1  -7  167.47    2.27   0
  13   2  -8   -0.47    1.43   0
  13   5 -10   37.06    1.73   0
  13   9 -12   69.47    2.49   0
  13  12 -13    2.16    2.04   0
  13  13 -13   10.03    2.55   0
  14  -5   3    2.34    1.27   0
  14  -4   0    2.42    1.40   0
  14  -3  -2    0.58    1.50   0
  14   0  -6   67.92    1.90   0
  14   1  -7   14.49    1.68   0
  14   2  -8   24.79    1.80   0
  14   5 -10   74.23    1.85   0
  14   9 -12    5.82    2.09   0
  14  12 -13   26.08    2.68   0
  15  -5   4   41.03    1.69   0
  15   0  -6    2.34    1.60   0
  15   1  -7  316.70    3.10   0
  15   2  -8    2.76    1.83   0
  15   5 -10  104.75    2.07   0
  15   9 -12    5.54    1.84   0
  15  12 -13    1.20    2.74   0
  16  -5   6   18.60    1.82   0
  16  -5   7    2.12    1.64   0
  16  -3  -1    1.51    1.54   0
  16  -2  -3    2.15    1.57   0
  16   1  -7    4.03    1.68   0
  16   5 -10   63.76    2.31   0
  16   9 -12   31.73    2.20   0
  16  12 -13   56.00    3.59   0
  17  -4   3   25.55    1.96   0
  17  -3   0    4.08    1.69   0
  17  -1  -4    1.02    1.87   0
  17   5 -10    4.05    2.22   0
  17   7 -11   35.37    2.14   0
  17   9 -12  129.59    3.43   0
  17  12 -13    5.26    3.55   0
  18  -4   5    4.68    2.26   0
  18  -3   1    1.43    2.16   0
  18   0  -5    2.08    2.08   0
  18   1  -6   47.13    1.99   0
  18   4  -9   15.80    2.65   0
  18   7 -11   59.67    3.09   0
  18   9 -12    1.60    3.13   0
  18  12 -13    0.56    3.66   0
  19  -3   2    2.37    2.56   0
  19  -3   3    7.45    2.35   0
  19  -2  -1  118.02    3.13   0
  19  -1  -3    3.10    2.30   0
  19   2  -7    3.13    2.63   0
  19   3  -8    4.76    2.80   0
  19   6 -10   32.45    2.38   0
  19  10 -12   14.34    3.26   0
  20  -2   1    0.94    2.72   0
  20  -1  -2   47.78    2.78   0
  20   1  -5   11.56    2.78   0
  20   5  -9   23.17    3.07   0
  20   6 -10    3.47    3.00   0
  20   8 -11   17.22    3.60   0
  20  10 -12   14.10    3.57   0
  21   1  -4    2.36    2.79   0
  21   3  -7    9.22    3.05   0
  21   4  -8    2.98    3.19   0
  21   7 -10    3.89    3.86   0
  22   2  -5    5.95    3.58   0
  22   3  -6    7.40    3.61   0
 -15  11  19   15.37    3.38   0
 -15  12  17    8.67    2.40   0
 -15  12  18    3.84    3.37   0
 -15  13  17   21.25    3.50   0
 -15  14  16    6.34    3.28   0
 -14   8  18    2.19    2.57   0
 -14   8  19   27.69    3.14   0
 -14   8  20   13.57    3.33   0
 -14   8  21    3.87    3.47   0
 -14   8  22   -1.92    3.68   0
 -14   9  16    6.98    2.57   0
 -14   9  17   -0.16    2.63   0
 -14  10  15   13.44    2.58   0
 -14  11  14   -0.00    2.40   0
 -14  12  13   20.86    2.40   0
 -14  13  13   28.67    2.72   0
 -14  15  12   17.93    2.67   0
 -14  16  12   13.62    2.95   0
 -14  17  12   -1.65    2.87   0
 -13   6  17   18.53    2.37   0
 -13   6  18   15.10    2.58   0
 -13   6  19    8.44    2.52   0
 -13   6  22    1.00    2.94   0
 -13   6  23    3.27    3.69   0
 -13   7  15   14.52    2.31   0
 -13   8  14   31.35    2.19   0
 -13  11  11    1.55    1.87   0
 -13  13  10    4.03    1.95   0
 -12   4  18   99.01    2.84   0
 -12   4  19   -0.51    2.41   0
 -12   4  20    8.99    2.79   0
 -12   4  21   11.76    2.91   0
 -12   4  22   18.11    3.33   0
 -12   4  23    6.02    2.61   0
 -12   5  15   54.50    2.33   0
 -12   6  13   10.19    1.88   0
 -12   9  10    1.48    1.45   0
 -12  10   9   38.67    1.79   0
 -12  12   8    9.82    1.48   0
 -11   3  15   53.58    1.62   0
 -11   3  16    4.77    1.78   0
 -11   3  23    0.10    3.31   0
 -11   3  24    2.13    3.19   0
 -11   4  13  261.00    2.85   0
 -11   6  10   15.57    1.46   0
 -11   7   9   20.00    1.49   0
 -11  10   7   11.39    1.31   0
 -11  12   6  118.01    1.94   0
 -10   1  19    0.25    1.59   0
 -10   1  20    0.94    1.70   0
 -10   2  24    2.61    3.35   0
 -10   4  10  152.79    1.75   0
 -10   5   9   15.53    1.32   0
 -10   6   8   12.39    1.24   0
 -10   7   7    3.03    1.12   0
 -10  13   4   28.81    1.37   0
 -10  20   4   35.98    2.18   0
  -9   0  17    5.42    1.45   0
  -9   0  18   -1.23    1.72   0
  -9   0  19    6.57    1.86   0
  -9   0  20   -0.04    1.97   0
  -9   1  24    2.43    3.18   0
  -9   4   8   76.86    1.44   0
  -9   5   7  326.00    2.26   0
  -9   6   6   95.09    1.39   0
  -9   9   4   10.49    0.89   0
  -8  -1  18    4.47    1.31   0
  -8  -1  19    7.74    1.52   0
  -8   0  13    0.99    1.22   0
  -8   0  24   30.10    3.49   0
  -8   4   6   37.21    0.83   0
  -8   8   3   39.45    0.90   0
  -8  10   2   59.20    0.99   0
  -8  14   1   29.42    1.05   0
  -8  20   1   14.61    1.31   0
  -7  -1  13  117.38    1.86   0
  -7  -1  23    7.81    2.91   0
  -7   0  10    0.02    0.94   0
  -7   1   8    6.77    0.64   0
  -7  21   0   -0.42    1.18   0
  -6  -2  13    0.28    1.15   0
  -6  -2  21   13.78    2.14   0
  -6  -2  22   71.16    3.04   0
  -6  -1  10  263.15    1.94   0
  -6   0   8  623.34    2.52   0
  -6   2   5   60.75    0.90   0
  -6   3   4  192.74    1.32   0
  -6   4   3   69.39    0.85   0
  -5  -3  14   13.69    1.21   0
  -5  -3  15    2.03    1.21   0
  -5  -3  19  269.29    3.09   0
  -5  -3  20    6.42    2.09   0
  -5  -2  10   60.90    0.97   0
  -5  -2  24    1.41    2.85   0
  -5  -1   8   76.87    1.10   0
  -4  -3  11    2.54    0.81   0
  -4  -3  22    4.99    2.15   0
  -4  -2   8  228.36    1.40   0
  -3  -4  20    2.44    1.65   0
  -2  -4  10  100.31    1.28   0
  -2  -3   7  197.00    1.14   0
  -2  -2   5    3.14    0.37   0
  -2  16  -6   22.52    0.56   0
  -2  17  -6   49.06    0.67   0
  -2  18  -6   41.53    0.65   0
  -1  -5  18   49.14    1.73   0
  -1  -4   8   90.15    0.86   0
  -1   8  -5   34.00    0.45   0
   0  -5  20   64.13    2.03   0
   0   2  -2 1609.66    1.43   0
   1  -5   8  488.46    1.60   0
   1   5  -5  192.13    0.94   0
   1   9  -7   59.04    0.86   0
   1  21  -8    1.72    1.21   0
   2  -6  11  404.51    1.67   0
   2  10  -8  101.72    1.19   0
   2  15  -9   94.22    1.45   0
   2  19  -9    8.86    1.34   0
   3   6  -7   34.56    0.76   0
   3   8  -8  142.51    1.35   0
   3  11  -9    2.56    0.92   0
   4  -6  18   20.08    1.47   0
   4   2  -5   -0.27    0.52   0
   4   9  -9  439.75    2.35   0
   4  13 -10    7.09    1.21   0
   4  21 -10   54.10    2.22   0
   5  -6  18   53.29    1.55   0
   5  -3   0    7.13    0.38   0
   5   4  -7   50.88    0.95   0
   6  -6  18    0.69    1.19   0
   6  -4   1  404.75    1.39   0
   6  -2  -2 1438.22    2.95   0
   6   9 -10   -0.63    1.03   0
   6  13 -11   45.06    1.54   0
   7   4  -8  116.62    1.39   0
   7  11 -11   10.95    1.28   0
   8  -2  -3   88.46    1.10   0
   8   2  -7   11.83    0.98   0
   8   5  -9  305.20    2.24   0
   8   7 -10   14.27    0.96   0
   8   9 -11    6.89    1.28   0
   8  13 -12    0.56    1.68   0
   8  14 -12   52.48    2.05   0
   9   6 -10  237.11    2.38   0
   9   8 -11   51.71    1.65   0
  10  -3  -2  177.33    1.55   0
  10  10 -12    7.96    1.66   0
  10  15 -13   18.22    2.30   0
  10  16 -13   63.74    2.63   0
  10  17 -13    5.68    2.48   0
  10  18 -13    8.90    2.84   0
  11  -1  -5   89.97    1.49   0
  11   0  -6   -0.43    1.05   0
  11   1  -7   58.53    1.45   0
  11   2  -8   10.22    1.20   0
  11   5 -10   33.73    1.60   0
  11   7 -11   11.72    1.61   0
  11   9 -12   76.06    2.05   0
  11  13 -13   10.85    2.04   0
  11  14 -13    3.61    2.29   0
  12  -6   5   40.02    1.11   0
  12  -2  -4   38.64    1.27   0
  12  -1  -5   15.67    0.99   0
  12   2  -8   57.50    1.35   0
  12   3  -9    9.88    1.30   0
  12   9 -12   14.80    1.86   0
  12  12 -13   34.10    2.27   0
  13  -6   6   51.68    1.31   0
  13  -5   2   90.51    1.47   0
  13  -2  -4  126.78    1.84   0
  13   3  -9   59.29    1.79   0
  13   6 -11   28.23    1.93   0
  13   8 -12   46.33    2.15   0
  14  -6   9    8.66    1.27   0
  14  -1  -5    7.27    1.13   0
  14   3  -9   25.14    1.63   0
  14   6 -11  174.66    2.89   0
  14   8 -12   -0.42    2.14   0
  14  11 -13  102.08    3.25   0
  15  -5   3   14.83    1.58   0
  15  -4   0   61.20    1.83   0
  15  -3  -2   13.88    1.48   0
  15  -1  -5   39.58    1.88   0
  15   3  -9   98.34    2.27   0
  15   4 -10    7.68    1.70   0
  15   6 -11   25.57    2.02   0
  15   8 -12   64.82    2.63   0
  15  11 -13   -0.80    2.47   0
  15  15 -14    1.82    3.42   0
  16  -5   5   17.28    1.78   0
  16  -4   1   42.51    1.77   0
  16  -1  -5    0.19    1.62   0
  16   0  -6   97.40    2.24   0
  16   2  -8   15.21    1.57   0
  16   3  -9   -0.41    2.00   0
  16   6 -11    0.55    2.01   0
  16   8 -12   91.59    2.98   0
  16  10 -13   99.89    3.34   0
  16  11 -13   52.09    2.79   0
  17  -4   2    7.56    1.76   0
  17  -3  -1    3.48    1.72   0
  17  -2  -3    1.10    1.77   0
  17   0  -6   -1.12    1.99   0
  17   1  -7    8.61    2.11   0
  17   2  -8    8.01    2.15   0
  17   3  -9   11.06    2.33   0
  17   6 -11    1.49    2.40   0
  17   8 -12   11.66    2.71   0
  17  11 -13    6.66    3.10   0
  18  -4   4    0.82    2.03   0
  18  -3   0    0.76    2.05   0
  18  -2  -2   46.11    2.30   0
  18  -1  -4   20.08    2.25   0
  18   5 -10    0.55    1.83   0
  18   6 -11    1.59    2.43   0
  18   8 -12    3.39    2.97   0
  18  11 -13   74.35    4.12   0
  19  -3   1   16.31    2.63   0
  19   0  -5  137.78    3.12   0
  19   1  -6   11.67    1.89   0
  19   4  -9   12.20    2.22   0
  19   5 -10    2.27    2.76   0
  19   7 -11    0.20    2.15   0
  19   9 -12   13.28    3.14   0
  19  11 -13    0.60    3.44   0
  20  -2   0    6.00    2.56   0
  20   0  -4   62.06    2.98   0
  20   2  -7    1.22    2.73   0
  20   3  -8   55.62    3.46   0
  20   4  -9   20.77    2.86   0
  20   7 -11   10.10    3.31   0
  20   9 -12    2.14    3.80   0
  21  -1  -1   25.84    3.17   0
  21   0  -3    9.18    3.17   0
  21   1  -5    8.39    3.19   0
  21   2  -6    1.09    2.78   0
  21   5  -9   15.49    3.26   0
  21   6 -10    8.45    3.70   0
  21   8 -11   10.66    3.93   0
 -14   9  18    3.05    2.72   0
 -14   9  20    6.84    3.42   0
 -14   9  21   15.88    3.88   0
 -14  10  16    4.29    2.58   0
 -14  10  17   10.65    2.86   0
 -14  11  15   56.10    2.97   0
 -14  12  14   10.59    2.54   0
 -14  13  14   19.70    2.57   0
 -14  14  13   42.93    3.09   0
 -14  15  13    3.11    2.86   0
 -14  16  13   14.10    2.89   0
 -13   6  20    2.56    1.93   0
 -13   6  21    0.49    2.25   0
 -13   7  16    4.17    2.19   0
 -13   7  17    2.79    2.45   0
 -13   7  23   17.34    3.56   0
 -13   8  15   47.88    2.63   0
 -13   9  13   11.88    1.98   0
 -13  10  12   10.71    1.96   0
 -13  12  11   17.27    2.13   0
 -13  14  10   18.88    2.18   0
 -13  15  10    2.41    2.08   0
 -13  16  10    5.08    2.35   0
 -13  17  10   -0.04    2.56   0
 -13  18  10    1.40    2.60   0
 -12   5  16   29.95    2.19   0
 -12   5  17   43.14    2.36   0
 -12   5  22    4.11    2.99   0
 -12   5  23    4.36    3.56   0
 -12   5  24    4.19    3.43   0
 -12   6  14  145.90    2.74   0
 -12   7  12   11.00    1.23   0
 -12   8  11   73.31    1.98   0
 -12  11   9   18.49    1.61   0
 -12  13   8   14.43    1.71   0
 -12  14   8    1.12    1.84   0
 -12  19   8    8.62    2.63   0
 -11   3  17   32.83    2.21   0
 -11   3  18   56.62    2.51   0
 -11   3  19   81.68    2.87   0
 -11   3  20   11.08    2.50   0
 -11   3  21   17.82    3.02   0
 -11   3  22    2.57    2.74   0
 -11   4  14   48.43    1.90   0
 -11   4  24    7.88    3.45   0
 -11   5  12  166.25    2.38   0
 -11   6  11   21.85    1.52   0
 -11   9   8    0.11    1.40   0
 -11  11   7    8.60    1.45   0
 -11  13   6    5.28    1.45   0
 -11  14   6   75.13    2.09   0
 -11  20   6    0.64    2.27   0
 -10   2  15   37.90    1.43   0
 -10   2  16  114.08    2.34   0
 -10   2  21   20.61    2.67   0
 -10   2  22   46.17    3.25   0
 -10   2  23   15.67    3.02   0
 -10   4  11   40.35    1.57   0
 -10   9   6    2.80    1.05   0
 -10  11   5   10.44    1.05   0
 -10  14   4   62.79    1.49   0
 -10  15   4    8.89    1.41   0
 -10  16   4   32.28    1.64   0
 -10  18   4    1.20    1.63   0
 -10  19   4   18.85    1.81   0
  -9   1  22   14.54    2.83   0
  -9   1  23   99.68    3.43   0
  -9   3  10   21.33    1.21   0
  -9  12   3   70.39    1.39   0
  -8   0  14   11.55    1.47   0
  -8   0  22   10.59    2.59   0
  -8   0  23   -0.02    2.02   0
  -8   2   9  192.99    1.84   0
  -8  15   1   48.25    1.17   0
  -8  19   1   -0.26    1.15   0
  -7  -1  14    1.27    1.28   0
  -7  -1  21   65.57    2.55   0
  -7  -1  22    1.06    2.23   0
  -7   2   7  262.26    1.82   0
  -7   6   3  103.78    1.07   0
  -6  -2  14   78.58    1.80   0
  -6  -2  15   21.36    1.53   0
  -6  -2  19    0.43    1.74   0
  -6  -2  20   20.16    2.14   0
  -6  -1  24    1.09    2.89   0
  -6   7   1   36.60    0.77   0
  -5  -3  16   -0.55    1.37   0
  -5  -3  17  149.66    2.29   0
  -5  -3  18    6.98    1.46   0
  -5  -2  11  324.23    2.20   0
  -5  -2  23   33.91    2.88   0
  -5   1   5  121.86    1.00   0
  -5   5   1  612.75    1.67   0
  -5  11  -2  200.59    0.84   0
  -4  -3  21    1.36    2.01   0
  -4  -2  24    1.46    2.76   0
  -3  -4  13  189.23    1.76   0
  -3  -4  14   63.67    1.35   0
  -3  -4  17   -0.42    1.45   0
  -3  -4  18    0.67    1.44   0
  -3  -4  19   16.73    1.64   0
  -3  -3   9 1035.32    3.03   0
  -3  -3  23   57.55    2.85   0
  -2  -4  21    8.03    2.00   0
  -2   2   0   40.54    0.29   0
  -1  -5  13    0.13    0.75   0
  -1  -5  14   37.12    1.22   0
  -1  -5  15   45.73    1.39   0
  -1  -5  16    9.24    1.39   0
  -1  -5  17   80.58    1.73   0
  -1  -4  22    6.49    2.34   0
  -1   6  -4    8.64    0.28   0
   0  -5  19   67.56    2.12   0
   1  -5  20   52.63    2.21   0
   2  -6  13  266.64    1.77   0
   2  -6  15   25.33    1.08   0
   2  -6  16   21.94    1.18   0
   2  14  -9   78.35    1.37   0
   2  20  -9    1.43    1.36   0
   3  -6  17    6.68    1.17   0
   4  12 -10   30.71    1.25   0
   5  10 -10    5.89    0.97   0
   5  15 -11   15.31    1.58   0
   5  16 -11    3.29    1.42   0
   5  17 -11    2.52    1.51   0
   5  18 -11    0.66    1.75   0
   5  19 -11   41.48    2.17   0
   6  -5   3  213.18    0.90   0
   6   3  -7   14.76    0.84   0
   6  12 -11   13.59    1.26   0
   7   0  -5    8.37    0.76   0
   7   1  -6   73.61    1.08   0
   7  10 -11    4.89    1.22   0
   7  15 -12   39.76    2.00   0
   7  16 -12    3.28    1.71   0
   7  17 -12    3.21    1.79   0
   7  18 -12    0.20    1.95   0
   7  19 -12    3.76    2.25   0
   8  -6  17   20.49    1.18   0
   8  -5   2  124.99    1.05   0
   8  -4   0   63.04    0.93   0
   8   3  -8  921.46    3.50   0
   8  12 -12    2.09    1.37   0
   9  -3  -2   18.45    0.81   0
   9   4  -9   96.53    1.62   0
   9  11 -12   31.07    1.66   0
  10  -1  -5   30.16    1.17   0
  10   0  -6  843.12    3.29   0
  10   1  -7   18.47    1.09   0
  10   2  -8   15.68    1.19   0
  10   5 -10   83.65    1.77   0
  10   7 -11   18.93    1.70   0
  10  14 -13   62.65    2.58   0
  11  -4  -1   99.86    1.43   0
  11  -2  -4    2.72    1.05   0
  11   3  -9   48.99    1.52   0
  11  12 -13    1.28    1.96   0
  12  -4  -1    6.75    1.02   0
  12   4 -10  271.07    2.63   0
  12   6 -11   62.68    1.98   0
  12   8 -12   39.34    2.05   0
  12  11 -13   54.79    2.44   0
  13  -4  -1   24.86    1.35   0
  13   4 -10  103.12    2.08   0
  13  10 -13    3.24    2.12   0
  13  15 -14   32.09    2.87   0
  13  16 -14    8.82    3.14   0
  14  -6   7    2.25    1.20   0
  14  -6   8    2.78    1.20   0
  14  -6  10   18.15    1.35   0
  14  -5   2   15.53    1.26   0
  14  -2  -4  331.05    2.57   0
  14   4 -10   95.44    1.89   0
  14   7 -12   19.78    1.98   0
  14  10 -13    3.60    2.29   0
  14  14 -14    6.36    2.80   0
  14  15 -14   11.11    3.19   0
  14  16 -14    1.34    2.98   0
  15  -2  -4   -1.25    1.50   0
  15   5 -11  115.57    2.50   0
  15   7 -12   31.78    2.36   0
  15  10 -13   21.47    2.19   0
  15  13 -14    3.47    2.59   0
  15  14 -14   50.96    3.54   0
  16  -5   4   58.80    1.98   0
  16  -4   0   23.81    1.86   0
  16  -3  -2   60.67    1.88   0
  16  -2  -4   46.97    1.80   0
  16   4 -10   14.49    1.57   0
  16   5 -11    6.91    1.94   0
  16   7 -12   44.71    2.57   0
  16   9 -13   23.65    2.68   0
  16  13 -14    2.26    3.18   0
  16  14 -14   24.24    3.35   0
  17  -4   1   30.84    2.01   0
  17  -1  -5   21.54    2.04   0
  17   4 -10    0.55    2.13   0
  17   7 -12   53.09    2.88   0
  17  10 -13    2.69    2.28   0
  18  -4   3    3.12    2.02   0
  18  -2  -3    0.73    2.13   0
  18   0  -6    3.23    2.12   0
  18   1  -7    8.64    2.14   0
  18   2  -8   24.95    1.83   0
  18   3  -9   10.28    2.36   0
  18   4 -10   13.96    2.53   0
  18   7 -12   29.54    2.77   0
  18  10 -13    3.64    3.12   0
  19  -2  -2    1.06    2.21   0
  19  -1  -4   -0.80    2.46   0
  19   1  -7  114.09    3.18   0
  19   2  -8   17.39    2.74   0
  19   3  -9   16.14    2.60   0
  19   6 -11   24.40    3.02   0
  19   8 -12    5.92    2.93   0
  19  10 -13    2.11    3.52   0
  20  -2  -1    1.67    2.60   0
  20  -1  -3    3.80    2.69   0
  20   0  -5   -1.72    2.77   0
  20   1  -6   88.77    3.07   0
  20   5 -10    0.78    3.19   0
  20   8 -12    8.43    3.37   0
  21  -1  -2   -0.99    2.89   0
  21   0  -4    2.74    3.04   0
  21   2  -7   12.10    2.86   0
  21   3  -8   14.12    3.52   0
  21   4  -9    8.08    3.12   0
  21   7 -11    6.51    3.70   0
  22   2  -6   41.79    3.91   0
  22   3  -7    1.47    3.19   0
  22   4  -8   17.96    3.54   0
 -14  10  18    1.59    2.83   0
 -14  10  19   25.81    3.60   0
 -14  10  20    4.68    3.52   0
 -14  10  21   19.14    4.08   0
 -14  11  16    0.18    2.45   0
 -14  11  17    4.60    3.05   0
 -14  12  15    0.76    2.41   0
 -14  12  16   -1.76    2.50   0
 -14  13  15   35.86    3.18   0
 -14  14  14    3.62    3.01   0
 -14  15  14   10.62    3.09   0
 -14  16  14    3.31    3.00   0
 -13   7  18   21.40    2.05   0
 -13   7  19   26.28    2.96   0
 -13   7  20   76.59    3.67   0
 -13   7  21   11.21    3.28   0
 -13   7  22    5.48    3.09   0
 -13   8  16   60.30    2.71   0
 -13   9  14   98.78    2.60   0
 -13  10  13    2.59    2.07   0
 -13  11  12   86.24    2.51   0
 -13  12  12   -0.75    1.89   0
 -13  13  11   11.41    2.24   0
 -13  14  11   11.92    2.11   0
 -12   5  18   29.16    2.37   0
 -12   5  19   56.60    2.73   0
 -12   5  20   48.40    3.08   0
 -12   5  21   20.26    2.80   0
 -12   6  15   81.07    2.50   0
 -12   7  13  170.38    2.80   0
 -12   8  12   34.53    1.98   0
 -12   9  11   44.47    1.92   0
 -12  10  10   21.24    1.75   0
 -12  12   9   26.38    1.83   0
 -12  15   8    5.26    1.77   0
 -12  16   8   36.85    2.20   0
 -12  17   8   14.82    2.14   0
 -12  18   8   38.47    2.53   0
 -11   4  15  119.42    2.40   0
 -11   4  22   38.00    3.18   0
 -11   4  23    5.16    3.37   0
 -11   5  13   71.53    2.04   0
 -11   7  10  335.21    2.99   0
 -11   8   9    7.39    1.36   0
 -11  15   6    1.04    1.39   0
 -11  16   6   20.34    1.90   0
 -11  17   6   -0.33    1.74   0
 -11  18   6    8.96    2.00   0
 -11  19   6    9.13    1.96   0
 -10   2  17    9.84    1.42   0
 -10   2  18    8.86    2.04   0
 -10   2  19    5.28    2.19   0
 -10   2  20   34.58    2.46   0
 -10   3  24   23.51    3.69   0
 -10   5  10   73.95    1.67   0
 -10   8   7   21.10    1.23   0
 -10  12   5  129.73    1.96   0
 -10  17   4   16.47    1.49   0
  -9   1  16    0.40    1.67   0
  -9   1  17   81.66    2.33   0
  -9   1  18   17.06    2.15   0
  -9   1  19    0.29    2.12   0
  -9   1  20    4.19    2.33   0
  -9   1  21   46.84    2.88   0
  -9   2  24    7.66    3.22   0
  -9   4   9   89.84    1.54   0
  -9   8   5  181.91    1.67   0
  -9  10   4  365.70    2.17   0
  -9  13   3   32.75    1.25   0
  -9  21   3   15.32    1.95   0
  -8   0  15   -0.85    1.39   0
  -8   0  16   47.81    1.84   0
  -8   0  17    1.82    1.48   0
  -8   0  19    0.18    1.80   0
  -8   0  20    8.65    2.13   0
  -8   0  21   -0.80    2.19   0
  -8   1  24   33.79    3.39   0
  -8   3   8  920.88    3.44   0
  -8   7   4   29.20    0.86   0
  -8  11   2    6.11    0.88   0
  -8  16   1   82.70    1.37   0
  -8  17   1    4.34    1.09   0
  -8  18   1   50.47    1.34   0
  -7  -1  15   54.92    1.79   0
  -7  -1  16    3.14    1.50   0
  -7  -1  17  109.77    2.38   0
  -7  -1  18    3.16    1.71   0
  -7  -1  19   65.55    2.45   0
  -7  -1  20    3.01    2.11   0
  -7   0  11  369.90    2.39   0
  -7   0  24   -0.13    2.67   0
  -7   1   9  209.68    1.75   0
  -7   3   6    5.91    0.76   0
  -7   4   5   45.68    0.97   0
  -7   5   4  100.38    1.09   0
  -7  13   0    2.59    0.68   0
  -6  -2  16  151.18    2.25   0
  -6  -2  17   -0.01    1.51   0
  -6  -2  18   60.68    2.07   0
  -6  -1  11   74.19    1.37   0
  -6  -1  23    5.02    2.76   0
  -6   1   7   11.69    0.76   0
  -6   9   0   59.28    0.75   0
  -6  12  -1  125.60    0.97   0
  -5  -2  22    6.96    2.40   0
  -4  -3  20    1.84    1.86   0
  -4  -2   9  398.59    2.00   0
  -4  -2  23    4.21    2.70   0
  -4   0   5   -0.12    0.47   0
  -3  -4  15   51.88    1.36   0
  -3  -4  16   12.34    1.23   0
  -3  -3  22    7.37    2.32   0
  -3  -2   7  189.62    1.20   0
  -3  -1   5   68.21    0.64   0
  -2  -4  11   13.75    0.78   0
  -2  -4  20    0.62    1.63   0
  -2  -3  23   -2.18    2.46   0
  -2  15  -6    9.02    0.43   0
  -1  -4  21   28.14    2.11   0
  -1  17  -7   38.15    0.84   0
   0  -5  18   37.19    1.74   0
   0  -4  22   43.02    2.51   0
   0  11  -7   33.64    0.67   0
   1   1  -2    0.73    0.17   0
   1  12  -8   14.16    0.78   0
   2  -6  14   46.03    1.06   0
   2  -5   7  133.67    0.73   0
   2   7  -7  360.27    1.62   0
   2  13  -9   27.41    1.00   0
   2  21  -9    2.04    1.45   0
   3  -6  10  131.69    0.89   0
   3  -6  16   10.53    1.01   0
   3   4  -6  436.92    1.69   0
   3  16 -10   49.63    1.50   0
   3  17 -10   33.68    1.43   0
   3  18 -10   38.38    1.54   0
   4  -6  17   58.63    1.42   0
   4  -2  -1   14.43    0.38   0
   4   3  -6  183.02    1.32   0
   5  -1  -3 1122.36    2.52   0
   5   0  -4    1.01    0.47   0
   5   1  -5  128.81    1.05   0
   5   5  -8   92.24    1.18   0
   5   7  -9   43.50    1.03   0
   5  14 -11    1.37    1.22   0
   5  20 -11    1.78    1.99   0
   6   6  -9   91.59    1.35   0
   6   8 -10    1.27    0.94   0
   6  11 -11   64.57    1.50   0
   7  -6   5   29.82    0.45   0
   7  -1  -4    5.58    0.52   0
   7   2  -7  274.78    1.85   0
   7   5  -9   16.00    1.04   0
   7   7 -10    0.44    1.08   0
   7  14 -12    1.30    1.49   0
   8  -3  -2  101.30    1.06   0
   8   6 -10  196.36    2.00   0
   8   8 -11  143.33    2.01   0
   8  11 -12    7.48    1.37   0
   9  -1  -5  660.31    2.77   0
   9   0  -6   31.82    1.15   0
   9   1  -7 1366.31    4.12   0
   9   7 -11   48.65    1.60   0
   9  10 -12  108.56    2.09   0
   9  14 -13    3.71    2.03   0
   9  15 -13    9.58    1.91   0
   9  16 -13   26.81    2.31   0
   9  17 -13    3.89    2.28   0
   9  18 -13   71.48    2.92   0
   9  19 -13    0.63    2.58   0
  10  -6   4   39.92    0.95   0
  10  -5   1   41.45    1.00   0
  10  -4  -1   19.04    0.85   0
  10  -2  -4  284.02    2.03   0
  10   3  -9    7.38    1.18   0
  10   9 -12   31.73    1.67   0
  10  12 -13   76.12    2.18   0
  10  13 -13    6.79    1.91   0
  11  -6   4   32.68    1.04   0
  11  -5   1   38.01    1.00   0
  11  -3  -3  213.35    1.91   0
  11   4 -10   46.40    1.63   0
  11   6 -11   25.12    1.61   0
  11   8 -12    4.24    1.64   0
  11  11 -13   25.42    1.94   0
  12  -6   4   20.16    1.07   0
  12  -5   1   25.13    1.26   0
  12  -3  -3   55.21    1.36   0
  12  15 -14   14.13    2.85   0
  12  16 -14   20.77    3.09   0
  12  17 -14   29.33    3.23   0
  13  -6   5   17.07    1.09   0
  13  -5   1   27.10    1.41   0
  13  -3  -3   -2.38    1.27   0
  13  -1  -6    1.53    1.32   0
  13   0  -7   10.42    1.44   0
  13   1  -8    4.70    1.40   0
  13   5 -11   17.90    1.70   0
  13   7 -12  183.85    2.91   0
  13   9 -13   14.21    1.93   0
  13  13 -14   86.26    3.30   0
  13  14 -14   23.75    3.02   0
  14  -6   6    0.83    1.14   0
  14  -4  -1    0.48    1.26   0
  14  -3  -3   46.52    1.59   0
  14  -1  -6  297.36    2.79   0
  14   0  -7    1.25    1.51   0
  14   1  -8  412.69    3.27   0
  14   2  -9   11.47    1.58   0
  14   5 -11   40.10    1.72   0
  14   9 -13   36.86    2.39   0
  14  13 -14   21.03    2.55   0
  15  -5   2    2.54    1.45   0
  15  -4  -1   14.11    1.65   0
  15  -3  -3   13.09    1.67   0
  15  -1  -6    7.76    1.52   0
  15   0  -7   84.82    2.22   0
  15   1  -8   29.89    1.96   0
  15   2  -9    2.74    1.78   0
  15   9 -13    2.28    1.79   0
  15  12 -14   71.91    3.23   0
  16  -5   3   45.93    1.89   0
  16   0  -7    0.61    1.82   0
  16   1  -8  137.47    2.70   0
  16   2  -9    7.08    2.03   0
  16  11 -14    1.17    2.72   0
  16  12 -14   11.85    3.02   0
  17  -5   5   30.59    2.05   0
  17  -5   6   19.71    1.99   0
  17  -3  -2    3.96    1.71   0
  17  -2  -4    6.10    1.83   0
  17   1  -8   -0.74    1.97   0
  17   2  -9   14.79    2.10   0
  17   5 -11   23.32    1.83   0
  17   9 -13   11.72    2.13   0
  17  11 -14   24.37    3.20   0
  17  12 -14   63.14    3.69   0
  18  -4   2   14.29    2.11   0
  18  -3  -1    5.76    1.90   0
  18  -1  -5    0.75    2.04   0
  18   5 -11   32.91    2.73   0
  18   9 -13   69.07    3.41   0
  18  12 -14    0.15    3.90   0
  19  -3   0    7.77    2.27   0
  19  -2  -3  120.24    3.09   0
  19   0  -6    0.08    2.34   0
  19   4 -10   42.82    2.81   0
  19   5 -11   -0.44    2.57   0
  19   7 -12   25.48    3.14   0
  19   9 -13    7.05    3.41   0
  20  -3   1   -0.51    2.86   0
  20  -2  -2   52.91    3.24   0
  20  -1  -4    6.86    2.52   0
  20   1  -7   12.91    2.56   0
  20   2  -8    6.25    3.08   0
  20   3  -9   33.39    3.21   0
  20   4 -10   17.69    2.95   0
  20   6 -11   11.47    2.44   0
  20   7 -12    0.94    2.92   0
  20   9 -13    1.87    3.34   0
  21  -1  -3   -1.26    2.68   0
  21   1  -6    3.20    3.09   0
  21   5 -10    4.54    3.20   0
  21   6 -11    6.44    3.53   0
  22   3  -8   16.01    3.28   0
  22   4  -9   15.09    3.60   0
 -14  11  18    6.49    2.98   0
 -14  11  19   -0.03    3.49   0
 -14  11  20   10.46    3.90   0
 -14  12  17    6.11    3.22   0
 -14  12  18   -0.41    3.41   0
 -14  13  16    7.55    2.98   0
 -14  14  15    8.88    3.17   0
 -14  14  16   -0.80    2.89   0
 -14  15  15   12.01    3.40   0
 -13   8  17   21.54    2.01   0
 -13   8  18   45.92    3.02   0
 -13   8  19    8.63    2.95   0
 -13   8  20    1.19    3.13   0
 -13   8  21    1.77    3.15   0
 -13   8  22    2.43    3.12   0
 -13   9  15    4.69    1.71   0
 -13   9  16    0.21    2.60   0
 -13  10  14  107.74    3.00   0
 -13  11  13    2.12    2.12   0
 -13  13  12   31.43    2.56   0
 -13  15  11    7.46    2.26   0
 -13  16  11   30.05    2.66   0
 -13  17  11   10.73    2.68   0
 -13  18  11   16.10    2.93   0
 -12   6  16   67.21    2.03   0
 -12   6  17   28.86    2.29   0
 -12   6  19    1.30    2.28   0
 -12   6  20    1.68    2.47   0
 -12   6  21   33.33    3.29   0
 -12   6  22   15.77    3.27   0
 -12   6  23    9.88    2.70   0
 -12   7  14    4.31    2.14   0
 -12   8  13    9.55    2.02   0
 -12  10  11   29.67    1.95   0
 -12  11  10    1.09    1.63   0
 -12  13   9    1.63    1.66   0
 -11   4  17  231.69    3.21   0
 -11   4  18    4.10    2.17   0
 -11   4  19    2.48    2.32   0
 -11   4  20   55.89    2.98   0
 -11   4  21   22.41    2.72   0
 -11   5  14   42.82    1.93   0
 -11   5  24   13.54    4.02   0
 -11   6  12    4.07    1.58   0
 -11   7  11   13.72    1.47   0
 -11   9   9    0.53    1.41   0
 -11  10   8   33.42    1.60   0
 -11  12   7    5.16    1.38   0
 -10   3  15    1.96    1.55   0
 -10   3  22   18.52    2.96   0
 -10   3  23    6.12    2.49   0
 -10   6   9  136.19    1.69   0
 -10   7   8  102.21    1.65   0
 -10  10   6   37.14    1.29   0
  -9   2  23    3.86    2.96   0
  -9   5   8  115.39    1.60   0
  -9   6   7  122.32    1.57   0
  -9   7   6  343.80    2.27   0
  -9  14   3   34.99    1.34   0
  -9  20   3   62.44    2.13   0
  -8   0  18   25.99    1.52   0
  -8   1  23    1.03    2.70   0
  -8   4   7  208.18    1.70   0
  -8   5   6  359.81    2.12   0
  -8   6   5   39.77    0.97   0
  -8   9   3    5.25    0.72   0
  -7   0  22    0.18    2.25   0
  -7   0  23    6.70    2.51   0
  -7   8   2  494.85    1.99   0
  -7  10   1    9.66    0.60   0
  -7  14   0   66.99    1.10   0
  -7  20   0   11.62    1.14   0
  -6  -1  22   19.59    2.74   0
  -6   0   9    0.61    0.74   0
  -5  -2  20    5.66    2.16   0
  -5  -2  21  121.64    2.86   0
  -5  -1   9  336.60    1.96   0
  -5  -1  24   -0.53    2.65   0
  -5   0   7   29.98    0.79   0
  -5   2   4   29.75    0.53   0
  -5   3   3 1105.96    2.51   0
  -5   4   2   67.02    0.69   0
  -5  22  -2    4.00    0.99   0
  -4  -3  13    0.60    0.93   0
  -4  -3  14   55.81    1.45   0
  -4  -3  15   -0.38    1.37   0
  -4  -3  17    1.44    1.28   0
  -4  -3  18   13.09    1.49   0
  -4  -3  19    1.28    1.47   0
  -4  -1   7   15.66    0.67   0
  -3  -3  10   66.70    1.04   0
  -3  -3  21   21.71    2.02   0
  -3  -2  24    8.39    2.72   0
  -2  -4  18   25.31    1.71   0
  -2  -4  19   20.21    1.63   0
  -2  -3  22   22.85    2.40   0
  -1  -4   9  148.40    1.13   0
  -1  -4  20    9.63    1.84   0
  -1  -3   6   30.04    0.50   0
  -1  -3  23    1.87    2.53   0
  -1  16  -7  115.53    1.03   0
  -1  18  -7   99.39    1.01   0
   0  -5  17   37.64    1.44   0
   0  -4  21    4.67    2.18   0
   0   6  -5  207.05    0.91   0
   0   8  -6    5.35    0.49   0
   1  -5   9  219.01    1.23   0
   1  -5  19   26.52    1.65   0
   1  -4  22    4.03    2.16   0
   1   2  -3   15.50    0.30   0
   2   5  -6  378.78    1.49   0
   2   9  -8    0.81    0.75   0
   3  -6  15    0.34    0.96   0
   3  10  -9   51.87    1.03   0
   3  15 -10  150.22    1.74   0
   3  19 -10    3.27    1.45   0
   4   6  -8   37.37    0.88   0
   4   8  -9   24.27    0.90   0
   4  11 -10   -0.09    0.95   0
   5  -6  17   14.49    1.23   0
   5   2  -6  113.31    1.08   0
   5   9 -10  263.32    1.99   0
   5  13 -11   16.59    1.22   0
   6  -6  17   30.77    1.24   0
   6  -3  -1    3.10    0.45   0
   6   4  -8  292.13    1.87   0
   6  17 -12    5.93    1.90   0
   7  -6  17    0.38    1.10   0
   7  -4   0  310.42    1.46   0
   7  -2  -3  208.58    1.36   0
   7   9 -11    3.80    1.18   0
   7  13 -12  139.06    2.22   0
   8   4  -9  121.74    1.59   0
   9  -6   4   71.56    0.85   0
   9  -6  16    1.40    0.96   0
   9  -4  -1    6.18    0.80   0
   9  -2  -4  367.26    2.05   0
   9   2  -8  202.89    1.89   0
   9   5 -10  160.51    1.79   0
   9   9 -12   16.13    1.56   0
   9  13 -13    8.00    1.79   0
  10  -3  -3   53.53    1.04   0
  10   6 -11  451.14    3.20   0
  10   8 -12    3.94    1.55   0
  10  11 -13    8.95    1.74   0
  11   0  -7   34.83    1.26   0
  11  10 -13    4.49    1.81   0
  11  15 -14    2.74    2.35   0
  11  16 -14   35.44    2.90   0
  11  17 -14    4.33    2.66   0
  12  -1  -6   27.33    1.39   0
  12   0  -7    0.26    0.89   0
  12   1  -8    9.49    0.99   0
  12   2  -9   16.40    1.40   0
  12   5 -11   54.33    1.86   0
  12   7 -12   10.68    1.61   0
  12   9 -13  271.90    3.30   0
  12  13 -14    1.68    2.44   0
  12  14 -14    4.75    2.52   0
  13  -6   4   13.94    1.03   0
  13  -2  -5   70.45    1.66   0
  13   2  -9  482.12    3.18   0
  13   3 -10   19.74    1.54   0
  13  12 -14   60.56    2.89   0
  14  -6   5   -2.06    1.07   0
  14  -5   1   69.34    1.60   0
  14  -2  -5   15.09    1.57   0
  14   3 -10  106.25    2.16   0
  14   6 -12   17.91    1.99   0
  14   8 -13    6.96    2.19   0
  14  11 -14    1.31    2.53   0
  15  -6   8   10.27    1.36   0
  15  -2  -5  199.50    2.43   0
  15   3 -10    8.85    1.40   0
  15   4 -11   10.93    1.77   0
  15   6 -12    5.57    1.93   0
  15   8 -13   42.02    2.53   0
  15  11 -14   18.94    2.70   0
  16  -5   2   11.72    1.82   0
  16  -4  -1    1.56    1.62   0
  16  -3  -3    3.66    1.49   0
  16  -1  -6   26.18    1.96   0
  16   3 -10   90.70    2.14   0
  16   4 -11    0.33    1.99   0
  16   6 -12    1.78    1.65   0
  16   8 -13  107.92    2.61   0
  16  10 -14    9.89    2.76   0
  17  -5   4   28.59    2.08   0
  17  -4   0    3.07    1.62   0
  17  -1  -6   11.19    2.03   0
  17   0  -7   16.85    1.94   0
  17   3 -10    7.79    2.07   0
  17   4 -11   -0.51    2.03   0
  17   6 -12    9.68    1.81   0
  17   8 -13   35.48    2.29   0
  17  10 -14   66.87    3.57   0
  18  -4   1    4.50    1.91   0
  18  -3  -2    4.95    1.98   0
  18  -2  -4   75.63    2.60   0
  18   0  -7    1.20    2.10   0
  18   1  -8    6.14    2.29   0
  18   2  -9   35.45    2.59   0
  18   3 -10   20.09    2.50   0
  18   6 -12    3.98    2.58   0
  18   8 -13    2.24    2.79   0
  18  10 -14   -2.21    3.07   0
  18  11 -14   11.58    2.87   0
  19  -4   3    1.12    2.19   0
  19  -3  -1   69.07    2.72   0
  19  -1  -5   17.70    2.64   0
  19   2  -9   66.13    2.94   0
  19   6 -12   14.91    2.88   0
  19   8 -13    2.89    3.07   0
  20  -3   0   83.93    3.25   0
  20   0  -6  119.09    3.52   0
  20   5 -11    6.57    3.20   0
  21   0  -5   63.11    3.17   0
  21   1  -7   40.13    3.04   0
  21   2  -8    7.76    3.21   0
  21   3  -9   31.43    3.75   0
  21   4 -10    8.68    3.41   0
  21   7 -12    2.89    3.68   0
  22   1  -6    4.30    3.36   0
  22   2  -7    5.19    3.17   0
 -14  12  19   39.38    3.11   0
 -14  13  17    5.48    2.41   0
 -14  13  18   11.00    3.49   0
 -14  14  17    3.52    3.49   0
 -14  15  16    2.96    3.27   0
 -13   9  17    3.46    2.47   0
 -13   9  18   28.98    3.15   0
 -13   9  19    7.07    2.89   0
 -13   9  20   26.98    3.42   0
 -13   9  21    3.93    3.57   0
 -13   9  22   29.09    3.65   0
 -13  10  15    6.62    2.32   0
 -13  10  16  109.87    3.49   0
 -13  11  14   58.76    2.69   0
 -13  12  13    1.04    1.93   0
 -13  13  13   12.39    2.26   0
 -13  14  12    1.62    2.45   0
 -13  15  12   14.16    2.62   0
 -13  16  12    3.31    2.49   0
 -13  17  12   13.23    2.60   0
 -12   7  15   33.40    1.74   0
 -12   7  16    9.03    2.20   0
 -12   7  22    8.83    3.16   0
 -12   7  23    1.49    3.65   0
 -12   8  14  108.51    2.77   0
 -12   9  12   13.94    1.39   0
 -12  12  10   21.90    1.86   0
 -12  14   9   44.09    1.99   0
 -12  15   9   19.12    1.97   0
 -12  16   9   22.32    2.27   0
 -12  17   9    8.02    2.20   0
 -12  18   9   -0.31    2.28   0
 -12  19   9    0.71    2.50   0
 -11   5  15    9.97    1.76   0
 -11   5  16    8.10    1.96   0
 -11   5  21    8.03    2.70   0
 -11   5  22    2.01    3.06   0
 -11   5  23    6.73    2.59   0
 -11   6  13   92.01    2.21   0
 -11   8  10    0.52    1.38   0
 -11  11   8   10.61    1.55   0
 -11  13   7   19.79    1.52   0
 -11  14   7    0.77    1.71   0
 -11  20   7   17.39    2.59   0
 -10   3  16   34.13    1.62   0
 -10   3  17   20.89    2.06   0
 -10   3  18   47.21    2.35   0
 -10   3  19    0.89    2.26   0
 -10   3  20   22.46    2.59   0
 -10   3  21    7.29    2.03   0
 -10   4  23   10.25    3.29   0
 -10   4  24    0.04    3.10   0
 -10   5  11  145.29    2.10   0
 -10   6  10  107.46    1.88   0
 -10   9   7  104.36    1.76   0
 -10  11   6    2.97    1.24   0
 -10  13   5   22.02    1.30   0
 -10  14   5   16.86    1.50   0
 -10  20   5    7.72    2.04   0
  -9   2  15   66.68    1.86   0
  -9   2  20    2.03    2.15   0
  -9   2  21    5.01    2.57   0
  -9   2  22    1.06    2.15   0
  -9   3  24   29.87    3.57   0
  -9   4  10  142.42    1.82   0
  -9   9   5    1.89    0.92   0
  -9  11   4   36.51    1.09   0
  -9  15   3   49.34    1.46   0
  -9  18   3    0.26    1.41   0
  -9  19   3   18.47    1.61   0
  -8   1  21    1.99    2.48   0
  -8   1  22   44.71    2.65   0
  -8   2  24   50.43    3.65   0
  -8   3   9  360.92    2.33   0
  -8  12   2    1.45    0.96   0
  -7   0  21    8.09    2.21   0
  -7   1  10    1.39    0.96   0
  -7   1  24    0.95    3.01   0
  -7   2   8   50.94    1.10   0
  -7  19   0    0.75    1.06   0
  -6  -1  20  133.70    2.81   0
  -6  -1  21    0.30    2.07   0
  -6   0  24   33.93    3.01   0
  -6   2   6    7.19    0.74   0
  -6   6   2  402.48    1.62   0
  -6  21  -1    0.40    1.07   0
  -5  -2  14   68.22    1.57   0
  -5  -2  18    2.41    1.44   0
  -5  -2  19    5.53    1.81   0
  -5  -1  23    2.83    2.67   0
  -4  -3  16    9.84    1.29   0
  -4  -2  10  264.64    1.81   0
  -4  -2  22    7.64    2.03   0
  -4  -1  24   40.65    3.16   0
  -4   1   4  408.82    1.48   0
  -4   5   0  142.09    0.72   0
  -4  11  -3   91.70    0.48   0
  -3  -3  20    1.67    1.76   0
  -3  -2  23   10.06    2.51   0
  -2  -4  13    8.05    0.87   0
  -2  -4  14   19.54    1.19   0
  -2  -4  16   67.62    1.65   0
  -2  -4  17   38.58    1.53   0
  -2  -3   8  574.17    1.99   0
  -1  -4  19    1.58    1.65   0
  -1  15  -7    0.39    0.53   0
  -1  19  -7    6.40    0.72   0
   0  -5  13   21.44    1.02   0
   0  -5  14   10.47    1.02   0
   0  -5  15    1.01    1.10   0
   0  -5  16   35.04    1.33   0
   1  -5  18   20.19    1.62   0
   1  11  -8  258.13    1.49   0
   2   1  -3   38.56    0.45   0
   2  12  -9  117.01    1.36   0
   3  -6  11  196.91    1.20   0
   3  -6  13   51.02    1.04   0
   3  -6  14   17.87    0.92   0
   3   7  -8 1105.54    3.15   0
   3  14 -10  114.54    1.53   0
   3  20 -10    7.88    1.57   0
   4  -6  16   14.38    1.06   0
   4  -5  20    9.13    1.79   0
   4   4  -7   15.68    0.69   0
   5  -2  -2  141.76    0.94   0
   5   3  -7   14.48    0.72   0
   5  12 -11    3.61    1.07   0
   6   0  -5   -0.46    0.59   0
   6  10 -11   67.42    1.40   0
   6  15 -12   13.82    1.52   0
   6  16 -12    3.86    1.64   0
   6  18 -12    6.65    1.72   0
   6  19 -12   46.13    2.33   0
   7  -5   2  238.76    1.15   0
   7   3  -8   11.68    0.67   0
   7   6 -10   88.22    1.47   0
   7  12 -12    9.06    1.39   0
   8  -1  -5   11.51    0.86   0
   8   0  -6  376.06    2.13   0
   8   1  -7   32.81    1.05   0
   8   7 -11    6.89    1.14   0
   8  10 -12   58.68    1.78   0
   8  14 -13   66.19    2.08   0
   8  15 -13   32.38    1.92   0
   8  16 -13   20.19    2.04   0
   8  17 -13   14.85    2.14   0
   8  18 -13   29.19    2.40   0
   8  19 -13   -0.96    2.40   0
   9  -5   1   81.86    1.08   0
   9   3  -9  268.57    2.22   0
   9  12 -13   13.15    1.77   0
  10   4 -10  152.15    1.79   0
  10  16 -14    9.18    2.44   0
  10  17 -14   -0.16    2.39   0
  10  18 -14   23.31    2.90   0
  11  -1  -6    6.61    1.04   0
  11   1  -8    0.50    0.79   0
  11   2  -9   47.48    1.45   0
  11   5 -11  313.56    2.90   0
  11   7 -12   50.50    1.77   0
  11   9 -13   20.43    1.74   0
  11  13 -14    4.82    2.31   0
  11  14 -14   67.08    2.71   0
  12  -4  -2  151.65    1.72   0
  12  -2  -5   16.57    1.25   0
  12   3 -10  259.51    2.60   0
  12   6 -12   18.59    1.64   0
  12  12 -14    0.75    2.05   0
  13  -4  -2   93.86    1.60   0
  13   4 -11  154.02    2.36   0
  13   6 -12   45.01    1.61   0
  13   8 -13   24.04    2.19   0
  13  11 -14   64.73    2.64   0
  14  -6   4    0.87    1.14   0
  14  -4  -2  176.88    2.06   0
  14   4 -11   30.46    1.50   0
  14  10 -14   13.94    2.50   0
  14  15 -15   10.58    3.20   0
  15  -6   6   23.13    1.39   0
  15  -6   7   21.29    1.38   0
  15  -6   9    7.61    1.29   0
  15  -5   1    4.94    1.31   0
  15   5 -12    8.70    1.86   0
  15   7 -13   10.58    2.30   0
  15  10 -14   49.04    2.75   0
  15  13 -15    8.26    2.82   0
  15  14 -15    4.54    3.09   0
  16  -2  -5    6.20    1.72   0
  16   5 -12   30.73    2.22   0
  16   7 -13   18.30    2.63   0
  16   9 -14    9.65    2.66   0
  16  13 -15    0.60    3.31   0
  17  -5   3   51.01    1.96   0
  17  -4  -1   25.82    1.79   0
  17  -3  -3   10.65    1.84   0
  17  -2  -5   24.94    1.97   0
  17   5 -12   82.03    2.81   0
  17   7 -13   15.75    2.72   0
  17   9 -14   47.02    3.29   0
  18  -4   0   26.24    2.05   0
  18  -1  -6   50.62    2.34   0
  18   4 -11   11.01    1.80   0
  18   5 -12   50.86    2.81   0
  18   7 -13   81.78    3.48   0
  18   9 -14    2.65    3.16   0
  19  -4   2   -0.75    2.24   0
  19  -3  -2   15.56    2.39   0
  19  -2  -4    1.15    2.36   0
  19   0  -7    2.52    2.52   0
  19   1  -8    1.15    1.85   0
  19   3 -10    2.28    2.03   0
  19   4 -11    5.45    2.67   0
  19   7 -13   17.82    3.23   0
  19   9 -14   38.79    3.49   0
  19  10 -14    6.83    2.88   0
  20  -2  -3    4.14    2.55   0
  20  -1  -5    4.60    2.84   0
  20   1  -8  160.77    3.79   0
  20   2  -9    4.72    2.95   0
  20   3 -10    7.20    2.98   0
  20   6 -12    6.18    2.84   0
  20   8 -13   15.52    2.66   0
  21  -2  -2    0.68    2.77   0
  21  -1  -4    0.46    2.88   0
  21   0  -6    0.96    2.92   0
  21   5 -11    2.44    3.11   0
  21   6 -12    6.33    3.32   0
  22   2  -8   37.43    3.65   0
  22   3  -9    8.45    3.70   0
  22   4 -10   -0.13    3.83   0
 -13  10  17    3.11    2.56   0
 -13  10  18   44.93    3.35   0
 -13  10  19   -0.62    3.20   0
 -13  10  20   16.05    3.48   0
 -13  10  21    2.92    3.69   0
 -13  11  15    4.62    1.95   0
 -13  11  16    4.39    2.92   0
 -13  12  14   49.20    2.62   0
 -13  12  15   14.48    2.39   0
 -13  13  14   74.54    3.07   0
 -13  14  13    8.72    2.76   0
 -13  15  13   27.88    2.94   0
 -13  16  13    3.36    2.58   0
 -13  17  13   28.91    3.44   0
 -12   7  17    7.29    1.67   0
 -12   7  19   95.01    3.20   0
 -12   7  20   20.65    2.60   0
 -12   7  21   22.80    2.39   0
 -12   8  15  192.68    3.29   0
 -12   8  16   61.61    2.62   0
 -12   8  22   -1.33    3.04   0
 -12   9  13  269.27    3.32   0
 -12  10  12    9.27    2.05   0
 -12  11  11   36.94    1.96   0
 -12  13  10    0.06    1.89   0
 -12  14  10   12.09    1.93   0
 -11   5  17   24.59    1.75   0
 -11   5  18   64.44    2.41   0
 -11   5  19   77.29    2.87   0
 -11   5  20   17.86    1.96   0
 -11   6  14   41.48    1.98   0
 -11   6  22   42.31    3.19   0
 -11   6  23    1.78    3.45   0
 -11   7  12   55.12    1.78   0
 -11   8  11    0.97    1.48   0
 -11   9  10   22.10    1.61   0
 -11  10   9    0.19    1.43   0
 -11  12   8   41.92    1.61   0
 -11  15   7    5.96    1.53   0
 -11  16   7   26.31    1.88   0
 -11  17   7    9.10    1.84   0
 -11  18   7   30.13    2.14   0
 -11  19   7    8.85    2.14   0
 -10   4  15   49.41    1.95   0
 -10   4  21   39.41    3.03   0
 -10   4  22   17.48    3.07   0
 -10   5  12  106.38    1.97   0
 -10   5  24    9.70    3.72   0
 -10   7   9  169.52    2.14   0
 -10   8   8    3.84    1.22   0
 -10  15   5   -0.80    1.29   0
 -10  16   5    3.29    1.63   0
 -10  17   5    1.80    1.80   0
 -10  18   5   15.14    1.73   0
 -10  19   5    2.88    1.69   0
  -9   2  16   -1.34    1.18   0
  -9   2  17    4.13    1.74   0
  -9   2  18    3.94    1.89   0
  -9   2  19   -0.32    1.52   0
  -9   3  22   17.80    2.79   0
  -9   3  23   41.08    3.45   0
  -9   5   9  112.95    1.70   0
  -9   8   6   79.85    1.37   0
  -9  16   3   73.34    1.59   0
  -9  17   3   85.65    1.84   0
  -8   1  15   33.32    1.67   0
  -8   1  16    0.05    1.56   0
  -8   1  17    2.83    1.80   0
  -8   1  18    3.02    1.88   0
  -8   1  19    5.75    2.06   0
  -8   1  20   60.30    2.43   0
  -8   2  23    6.83    2.86   0
  -8   8   4   48.77    1.00   0
  -8  10   3  479.49    2.32   0
  -8  21   2    2.40    1.59   0
  -7   0  14    0.94    1.29   0
  -7   0  15  118.12    2.05   0
  -7   0  16    0.83    1.42   0
  -7   0  17  141.34    2.30   0
  -7   0  18    1.46    1.78   0
  -7   0  19   55.04    2.25   0
  -7   0  20   -0.61    1.91   0
  -7   1  23   12.15    2.92   0
  -7   3   7  246.30    1.73   0
  -7   7   3  197.28    1.39   0
  -7  11   1   24.18    0.82   0
  -7  15   0   45.18    0.98   0
  -7  16   0   71.05    1.21   0
  -7  17   0   11.11    1.02   0
  -7  18   0   29.42    1.17   0
  -6  -1  14  255.82    2.41   0
  -6  -1  15   36.30    1.63   0
  -6  -1  16   60.61    2.11   0
  -6  -1  17    1.28    1.58   0
  -6  -1  18  246.99    3.06   0
  -6  -1  19   -1.91    1.74   0
  -6   0  10  149.62    1.52   0
  -6   0  22   32.79    2.54   0
  -6   0  23    2.15    2.56   0
  -6   1   8   37.45    0.96   0
  -6   3   5   50.35    0.87   0
  -6   5   3   69.86    0.84   0
  -6  13  -1   67.25    0.86   0
  -5  -2  15  260.99    2.44   0
  -5  -2  16    2.24    1.42   0
  -5  -2  17  118.14    2.01   0
  -5  -1  10  207.39    1.67   0
  -5  -1  22    2.15    2.45   0
  -5   0  24    0.95    3.05   0
  -5   7   0  234.59    1.09   0
  -5   9  -1  106.83    0.77   0
  -4  -2  20   19.31    2.22   0
  -4  -2  21    1.26    1.89   0
  -4  -1  23    0.59    2.69   0
  -3  -3  11   96.53    1.21   0
  -3  -3  18    0.99    1.55   0
  -3  -3  19   16.53    1.75   0
  -3  -2   8  204.87    1.35   0
  -3  -2  22    7.66    2.04   0
  -3   0   4   -0.34    0.37   0
  -2  -4  15  127.30    1.66   0
  -2  -3  21    1.17    1.98   0
  -2  -2  23    1.49    2.50   0
  -2  -1   4  234.15    0.96   0
  -2  10  -5  510.32    0.85   0
  -2  14  -6  145.39    0.65   0
  -1  -4  10   34.42    0.87   0
  -1  -4  18   52.97    1.95   0
  -1  -3  22    2.06    2.18   0
  -1  10  -6  290.43    1.01   0
   0  -4  20   14.18    1.77   0
   0   3  -3  549.89    1.00   0
   0  16  -8   19.61    0.89   0
   0  17  -8    1.96    0.73   0
   0  18  -8   48.72    1.06   0
   1  -5  17   19.31    1.45   0
   1  -4  21   40.11    2.08   0
   1   6  -6  235.29    1.19   0
   1   8  -7  142.85    1.03   0
   2   0  -2   48.82    0.39   0
   3   5  -7  531.65    1.98   0
   3   9  -9   72.71    1.17   0
   3  13 -10   87.57    1.44   0
   3  21 -10    1.05    1.64   0
   4  -6   9   42.05    0.49   0
   4  -6  15   10.21    0.98   0
   4  -4   2  778.22    1.26   0
   4  10 -10    9.68    0.84   0
   4  15 -11   67.65    1.61   0
   4  16 -11    1.85    1.39   0
   4  17 -11   20.63    1.52   0
   4  18 -11   13.31    1.60   0
   4  19 -11    6.43    1.61   0
   5  -6  16   71.88    1.37   0
   5   6  -9   90.24    1.18   0
   6  -1  -4   58.51    0.85   0
   6   1  -6   98.86    1.01   0
   6   2  -7   69.63    1.08   0
   6   5  -9   13.38    0.90   0
   6   7 -10   15.64    1.01   0
   6  13 -12   22.40    1.64   0
   6  14 -12   15.75    1.47   0
   6  20 -12   18.92    2.10   0
   7  -3  -2    3.12    0.57   0
   7   4  -9  293.53    2.13   0
   7   8 -11    5.59    1.14   0
   7  11 -12  154.86    2.04   0
   8  -6   4   46.26    0.67   0
   8  -6  16    2.58    1.02   0
   8  -2  -4   71.78    1.05   0
   8   2  -8   12.68    1.07   0
   8   5 -10   15.23    0.95   0
   8   9 -12   49.40    1.62   0
   8  13 -13   63.83    2.09   0
   9  -3  -3   74.53    1.09   0
   9   4 -10  148.97    1.85   0
   9   6 -11  194.93    2.03   0
   9   8 -12  299.64    2.80   0
   9  11 -13    6.42    1.52   0
  10  -6   3   17.25    0.91   0
  10  -1  -6  292.00    2.15   0
  10   0  -7    6.61    0.77   0
  10   1  -8   33.54    1.23   0
  10   2  -9    3.26    1.04   0
  10   5 -11  150.76    2.12   0
  10   7 -12   27.04    1.69   0
  10  10 -13   23.52    1.34   0
  10  14 -14   -0.97    2.05   0
  10  15 -14    1.57    2.00   0
  11  -6   3  100.21    1.38   0
  11  -5   0   30.49    0.97   0
  11  -4  -2   18.66    0.98   0
  11  -2  -5   89.06    1.27   0
  11   3 -10   23.10    1.45   0
  11  12 -14   83.79    2.56   0
  12  -6   3   20.13    1.06   0
  12  -5   0   98.70    1.35   0
  12  -3  -4   66.97    1.49   0
  12   4 -11   90.68    1.99   0
  12   8 -13   10.00    1.79   0
  12  11 -14   12.99    2.12   0
  13  -6   3   26.75    1.18   0
  13  -5   0   36.09    1.27   0
  13  -3  -4   18.02    1.34   0
  13   0  -8   -0.38    1.44   0
  13   1  -9  103.10    1.98   0
  13   5 -12   12.65    1.70   0
  13   7 -13   43.93    2.21   0
  13  14 -15   34.61    2.99   0
  13  15 -15    2.04    2.96   0
  13  16 -15    2.31    3.14   0
  14  -5   0   33.99    1.32   0
  14  -3  -4   42.07    1.70   0
  14  -1  -7   12.40    1.56   0
  14   0  -8   50.04    1.80   0
  14   1  -9    4.63    1.56   0
  14   2 -10  142.74    2.35   0
  14   5 -12    8.81    1.91   0
  14   7 -13   27.74    1.80   0
  14   9 -14   52.97    2.61   0
  14  13 -15   47.28    3.14   0
  14  14 -15   12.85    2.86   0
  15  -6   5    0.54    1.32   0
  15  -4  -2    8.31    1.37   0
  15  -3  -4    0.68    1.52   0
  15  -1  -7  315.11    3.00   0
  15   0  -8    1.55    1.53   0
  15   1  -9   97.21    1.92   0
  15   2 -10   -1.06    1.77   0
  15   3 -11   91.55    2.35   0
  15   9 -14    2.66    2.52   0
  15  12 -15    5.18    2.75   0
  16  -5   1    2.77    1.50   0
  16  -4  -2   17.58    1.60   0
  16  -3  -4   29.77    1.68   0
  16  -1  -7    4.62    1.85   0
  16   0  -8   16.55    1.80   0
  16   1  -9    2.07    1.47   0
  16   2 -10    5.38    1.86   0
  16   3 -11   10.88    2.01   0
  16   6 -13   63.69    2.50   0
  16  11 -15    2.42    2.90   0
  16  12 -15   41.96    3.15   0
  17  -5   2   24.27    1.84   0
  17  -1  -7    9.43    1.95   0
  17   0  -8   -0.96    1.98   0
  17   1  -9   25.77    2.13   0
  17   2 -10    0.49    2.15   0
  17   3 -11  102.73    2.76   0
  17   6 -13    4.94    2.48   0
  17   8 -14   71.52    3.10   0
  17  11 -15    8.14    3.43   0
  17  12 -15    5.95    2.61   0
  18  -5   4   46.05    2.31   0
  18  -5   5   26.14    2.14   0
  18  -4  -1   11.04    2.25   0
  18  -3  -3   12.92    2.12   0
  18  -2  -5    2.28    2.09   0
  18   0  -8   44.38    2.26   0
  18   1  -9    3.37    2.17   0
  18   2 -10   66.14    2.80   0
  18   3 -11   41.14    2.52   0
  18   6 -13   24.65    2.61   0
  18   8 -14   10.27    2.82   0
  18  11 -15   11.24    3.76   0
  19  -4   1    0.25    2.18   0
  19  -1  -6   10.25    2.21   0
  19   5 -12   15.07    2.68   0
  20  -3  -1    2.14    2.19   0
  20  -2  -4   59.41    2.91   0
  20   0  -7   -0.44    2.58   0
  20   4 -11   16.24    2.40   0
  20   5 -12   -0.33    3.10   0
  20   7 -13    2.87    3.05   0
  21  -2  -3   30.89    3.08   0
  21  -1  -5   10.16    2.93   0
  21   1  -8    5.35    2.99   0
  21   2  -9    0.29    3.24   0
  21   3 -10   10.77    3.33   0
  21   4 -11   -0.03    3.33   0
  22   0  -6   38.12    3.25   0
  22   1  -7    0.13    2.97   0
 -13  11  17    1.62    2.24   0
 -13  11  18   20.76    3.10   0
 -13  11  19    2.37    3.29   0
 -13  11  20   64.45    4.09   0
 -13  12  16  110.25    3.62   0
 -13  12  17    8.43    3.15   0
 -13  12  18   55.91    3.57   0
 -13  12  20   12.20    3.55   0
 -13  13  15    1.77    2.53   0
 -13  13  16    7.88    2.62   0
 -13  14  14   20.66    2.92   0
 -13  14  15   27.29    2.81   0
 -13  15  14   32.53    3.21   0
 -13  16  14    1.31    3.01   0
 -12   8  17   46.86    2.73   0
 -12   8  18   41.30    2.79   0
 -12   8  19    4.72    2.71   0
 -12   8  20    3.58    2.80   0
 -12   8  21   32.19    3.23   0
 -12   9  14   13.35    1.69   0
 -12   9  15    5.72    2.29   0
 -12   9  22    3.17    3.21   0
 -12  10  13  106.66    2.75   0
 -12  11  12   39.65    2.30   0
 -12  12  11   15.06    1.53   0
 -12  13  11   17.07    2.12   0
 -12  15  10    1.71    1.97   0
 -12  16  10   30.77    2.30   0
 -12  17  10    9.05    2.33   0
 -12  18  10   35.19    2.69   0
 -11   6  15   94.52    2.02   0
 -11   6  16  147.82    2.82   0
 -11   6  17   75.13    2.60   0
 -11   6  18    8.11    2.10   0
 -11   6  19   12.75    2.39   0
 -11   6  20    6.88    2.64   0
 -11   6  21    4.90    2.90   0
 -11   7  13    8.77    1.80   0
 -11   7  23   -1.21    3.54   0
 -11   8  12    3.32    1.46   0
 -11  11   9   34.19    1.72   0
 -11  13   8   36.55    1.80   0
 -10   4  17   34.10    2.14   0
 -10   4  18   13.60    2.11   0
 -10   4  19    8.85    2.31   0
 -10   4  20    7.98    2.28   0
 -10   5  13   31.13    1.61   0
 -10   5  22    2.88    2.79   0
 -10   5  23   13.62    3.36   0
 -10   6  11  421.46    3.13   0
 -10  10   7  201.47    2.18   0
 -10  12   6   67.92    1.55   0
  -9   3  20    1.19    2.21   0
  -9   3  21   24.85    2.86   0
  -9   4  24    2.19    3.23   0
  -9   6   8    5.38    1.07   0
  -9   7   7  162.31    1.76   0
  -9  10   5    0.37    0.92   0
  -9  12   4  149.26    1.68   0
  -9  21   4   15.87    2.03   0
  -8   2  21    7.95    2.25   0
  -8   2  22    0.27    2.64   0
  -8   3  24   12.34    3.33   0
  -8   4   8   13.96    0.78   0
  -8   5   7  228.86    1.84   0
  -8   6   6   70.34    1.22   0
  -8   7   5   34.48    0.99   0
  -8  13   2   18.94    0.96   0
  -8  20   2   80.98    1.90   0
  -7   1  11   76.98    1.27   0
  -7   1  22    0.67    2.43   0
  -7   2   9  736.21    3.04   0
  -7   2  24    3.43    3.15   0
  -7   4   6   27.90    0.89   0
  -7   5   5  256.69    1.65   0
  -7   6   4  158.81    1.32   0
  -7   9   2  111.90    1.26   0
  -6   0  11    2.47    0.98   0
  -6   0  21    1.23    2.05   0
  -6   1  24    4.20    3.03   0
  -6   4   4  445.97    1.84   0
[truncated: 2,723,657 more chars]
