# Supplementary material for: Solvent influence on the crystal structures of new cadmium tri-tert-but­oxy­silane­thiol­ate com­plexes with 1,4-bis­(3-amino­prop­yl)pi­per­a­zine: luminescence and anti­fungal activity
Source: Acta Crystallogr C Struct Chem. 2023 Jul 5;79(Pt 8):305–15. doi: 10.1107/S2053229623005442 (PMC10404125; doi:10.1107/S2053229623005442)
Supplement: Supplementary file 2 [file c-79-00305-dkz2sup3.hkl]

data_dkz2                                                                       
_shelx_title ' dkz2_2021_a.res in P2(1)/n'                                      
_shelx_refln_list_code          4                                               
_shelx_F_calc_maximum      533.50                                               
_exptl_crystal_F_000      1864.00                                               
_reflns_d_resolution_high  0.8000                                               
                                                                                
loop_                                                                           
 _space_group_symop_operation_xyz                                               
 'x, y, z'                                                                      
 '-x+1/2, y+1/2, -z+1/2'                                                        
 '-x, -y, -z'                                                                   
 'x-1/2, -y-1/2, z-1/2'                                                         
                                                                                
_cell_length_a    16.4240                                                       
_cell_length_b    16.8761                                                       
_cell_length_c    18.2646                                                       
_cell_angle_alpha  90.000                                                       
_cell_angle_beta  112.659                                                       
_cell_angle_gamma  90.000                                                       
                                                                                
_shelx_F_squared_multiplier     1.000                                           
                                                                                
loop_                                                                           
 _refln_index_h                                                                 
 _refln_index_k                                                                 
 _refln_index_l                                                                 
 _refln_F_squared_calc                                                          
 _refln_F_squared_meas                                                          
 _refln_F_squared_sigma                                                         
 _refln_observed_status                                                         
   2   0   0      15400.64      16490.61        39.82 o                         
   4   0   0      54304.42      56663.77      2079.45 o                         
   6   0   0      43239.85      47395.95      1278.30 o                         
   8   0   0       9271.72      10300.82       155.44 o                         
  10   0   0      11337.73      11417.92        81.04 o                         
  12   0   0      12611.73      12564.72       194.57 o                         
  14   0   0       2454.01       2230.18        95.01 o                         
  16   0   0       2646.99       2404.95        53.84 o                         
  18   0   0        329.21        388.92        60.71 o                         
   2   1   0       2936.56       3070.03        70.74 o                         
   3   1   0       4300.30       4071.19        48.20 o                         
   4   1   0        476.64        524.24        20.09 o                         
   5   1   0        148.21        215.85        14.37 o                         
   6   1   0       7513.29       7589.97        55.45 o                         
   7   1   0        344.61        366.32        22.59 o                         
   8   1   0        313.76        328.16        25.66 o                         
   9   1   0        115.23        156.55        17.26 o                         
  10   1   0        154.84        463.92        27.35 o                         
  11   1   0        179.69        249.40        23.87 o                         
  12   1   0        707.83        718.89        39.98 o                         
  13   1   0          1.77         63.66        25.83 o                         
  14   1   0       5141.99       5111.90        39.91 o                         
  15   1   0          0.75         66.45        28.97 o                         
  16   1   0        294.02        340.98        37.78 o                         
  17   1   0         43.46         30.62        36.83 o                         
  18   1   0         61.80         47.79        41.37 o                         
   0   2   0     157510.33     178774.39       102.00 o                         
   1   2   0       3720.87       4287.57        51.52 o                         
   2   2   0       1249.99       1491.08        50.58 o                         
   3   2   0       2138.63       2052.57        53.39 o                         
   4   2   0      15814.63      14928.98       167.04 o                         
   5   2   0       7316.99       7408.37        91.71 o                         
   6   2   0      23755.60      23323.89       345.64 o                         
   7   2   0        182.99        197.28        15.02 o                         
   8   2   0       1258.44       1757.14        66.65 o                         
   9   2   0        132.59        120.87        14.30 o                         
  10   2   0      10687.99      11141.62        65.32 o                         
  11   2   0       2811.03       2822.74        33.20 o                         
  12   2   0       1237.33       1260.96        50.02 o                         
  13   2   0        515.29        515.89        40.89 o                         
  14   2   0        279.20        423.81        58.18 o                         
  15   2   0       2745.36       2659.84        82.39 o                         
  16   2   0       1551.54       1521.00        38.10 o                         
  17   2   0         15.31         41.36        36.06 o                         
  18   2   0       2304.47       2222.50        58.13 o                         
   1   3   0      12427.51      13344.21       386.11 o                         
   2   3   0      66715.83      62468.66      2375.27 o                         
   3   3   0       3578.09       4045.59       122.83 o                         
   4   3   0       1946.29       1719.82        69.48 o                         
   5   3   0        199.35        266.33         8.26 o                         
   6   3   0        335.05        443.45        14.02 o                         
   7   3   0        157.88        355.97        80.87 o                         
   8   3   0      11317.86      10897.33       174.38 o                         
   9   3   0        223.71        351.29        27.28 o                         
  10   3   0        978.14        807.72        63.57 o                         
  11   3   0       3802.14       3796.95        70.99 o                         
  12   3   0        235.60        286.86        23.62 o                         
  13   3   0       3870.06       3762.24       106.53 o                         
  14   3   0       4672.07       4392.56       106.18 o                         
  15   3   0        227.19        236.39        29.64 o                         
  16   3   0        623.69        616.34        41.59 o                         
  17   3   0         65.06         77.69        35.55 o                         
  18   3   0          2.53         21.64        40.27 o                         
   0   4   0      47081.77      43107.42      2260.04 o                         
   1   4   0      31208.17      32412.05       683.83 o                         
   2   4   0        415.96        547.47        21.20 o                         
   3   4   0       1502.88       1909.48        41.80 o                         
   4   4   0       2069.38       1865.00        22.29 o                         
   5   4   0      12236.86      12248.92       403.85 o                         
   6   4   0      35810.10      34229.36       801.54 o                         
   7   4   0      11180.29      10983.30       145.86 o                         
   8   4   0       2212.09       2211.87        26.56 o                         
   9   4   0       6254.25       6571.83       156.48 o                         
  10   4   0      11946.50      11599.03       597.85 o                         
  11   4   0        960.02       1000.00        26.52 o                         
  12   4   0         13.71          9.02        22.72 o                         
  13   4   0       1926.26       1761.10        56.22 o                         
  14   4   0        125.86        123.17        27.46 o                         
  15   4   0       2268.95       2151.24        36.70 o                         
  16   4   0        903.14        791.66        36.00 o                         
  17   4   0         91.05        101.88        34.38 o                         
  18   4   0        937.42        954.61        42.12 o                         
   1   5   0          2.18         65.69         9.17 o                         
   2   5   0       2100.94       1779.86        53.21 o                         
   3   5   0        179.06        183.68         7.01 o                         
   4   5   0       5262.40       5177.78        75.58 o                         
   5   5   0       6975.85       6979.24       229.96 o                         
   6   5   0       1761.51       2110.69        80.42 o                         
   7   5   0        665.57        749.87        22.41 o                         
   8   5   0       2741.58       2477.73        25.56 o                         
   9   5   0        823.30        815.29        26.55 o                         
  10   5   0       4247.42       4666.41       399.96 o                         
  11   5   0        826.53       1054.43        51.33 o                         
  12   5   0       3424.26       3464.83        45.03 o                         
  13   5   0       1172.13       1343.21        77.39 o                         
  14   5   0       1118.58       1180.42        63.48 o                         
  15   5   0        837.99        768.08        96.35 o                         
  16   5   0        454.32        446.51        34.94 o                         
  17   5   0        508.82        495.68        36.82 o                         
  18   5   0        162.39        194.32        38.42 o                         
   0   6   0      31073.42      30837.39       284.51 o                         
   1   6   0      28251.18      25607.01       814.01 o                         
   2   6   0       9198.88       9976.04       285.97 o                         
   3   6   0       2253.00       2437.00        63.17 o                         
   4   6   0        257.84        193.39        17.56 o                         
   5   6   0      15732.80      15216.37       528.02 o                         
   6   6   0      26114.42      27096.93       534.54 o                         
   7   6   0       7043.89       6133.18       223.01 o                         
   8   6   0       3001.79       3139.20       172.91 o                         
   9   6   0       6089.57       6057.37        44.01 o                         
  10   6   0       5862.45       6107.64        82.61 o                         
  11   6   0       5823.25       6028.81       222.07 o                         
  12   6   0        337.32        518.26        94.03 o                         
  13   6   0        188.24        213.39        25.28 o                         
  14   6   0       2677.28       2461.19        51.31 o                         
  15   6   0       1054.38       1120.05        33.67 o                         
  16   6   0        295.13        334.60        32.98 o                         
  17   6   0        790.99        806.39        38.27 o                         
  18   6   0       1297.47       1192.54        62.67 o                         
   1   7   0       2488.37       2265.15        47.84 o                         
   2   7   0       4244.91       4339.72        67.16 o                         
   3   7   0       9350.87       8751.16       109.36 o                         
   4   7   0         34.54         60.67        13.63 o                         
   5   7   0       9829.92       8802.53       278.89 o                         
   6   7   0       2310.23       2197.88        64.93 o                         
   7   7   0       9084.13       8872.68       495.27 o                         
   8   7   0          7.56         24.93        14.34 o                         
   9   7   0        171.56        177.34        32.25 o                         
  10   7   0        698.65        935.45        31.44 o                         
  11   7   0        439.86        564.95       292.72 o                         
  12   7   0       2506.65       2514.76        61.44 o                         
  13   7   0       1630.92       1603.64        89.85 o                         
  14   7   0        856.92        806.09        32.52 o                         
  15   7   0        669.58        621.58        29.32 o                         
  16   7   0          3.31         10.87        33.44 o                         
  17   7   0        397.49        426.51        39.65 o                         
   0   8   0      64491.54      69664.72      3339.24 o                         
   1   8   0      28988.69      26261.66       472.17 o                         
   2   8   0        234.84        568.55        33.93 o                         
   3   8   0       4370.76       4480.19        87.88 o                         
   4   8   0       4459.97       4077.36        78.96 o                         
   5   8   0       6133.86       5527.35        88.73 o                         
   6   8   0        101.15        314.30        48.03 o                         
   7   8   0      11313.45      10418.24       441.79 o                         
   8   8   0      10220.07       9550.26       454.12 o                         
   9   8   0       5647.48       5636.64       133.67 o                         
  10   8   0       2383.67       2227.20        35.28 o                         
  11   8   0       6348.91       6724.85       283.64 o                         
  12   8   0       2498.87       2500.83       256.19 o                         
  13   8   0       1212.06       1185.85        65.39 o                         
  14   8   0        772.58        694.70        77.37 o                         
  15   8   0        563.76        592.67        48.52 o                         
  16   8   0        329.32        339.36        38.14 o                         
  17   8   0       1278.21       1193.33        91.04 o                         
   1   9   0          4.00         33.40        11.28 o                         
   2   9   0       1733.51       1519.00        71.23 o                         
   3   9   0       7273.38       7381.11        79.66 o                         
   4   9   0         99.08         78.49        11.25 o                         
   5   9   0         53.64         90.93        11.77 o                         
   6   9   0       2071.70       2199.50        71.27 o                         
   7   9   0        516.23        595.93        14.49 o                         
   8   9   0        138.49        112.52        14.49 o                         
   9   9   0       1296.77       1398.56        43.95 o                         
  10   9   0         41.00         45.87        20.23 o                         
  11   9   0        453.23        355.40        29.26 o                         
  12   9   0        658.78        656.13        67.91 o                         
  13   9   0       3136.70       3220.80        51.07 o                         
  14   9   0        444.03        349.65        38.47 o                         
  15   9   0        442.74        416.25        31.31 o                         
  16   9   0         15.06         31.18        42.88 o                         
  17   9   0         76.93        117.19        50.68 o                         
   0  10   0        679.55        802.01        34.41 o                         
   1  10   0      27549.27      28742.78       615.91 o                         
   2  10   0        104.95        113.08        14.17 o                         
   3  10   0       2838.36       2786.59        95.85 o                         
   4  10   0        707.00        619.81        17.39 o                         
   5  10   0      22946.29      22858.96       325.40 o                         
   6  10   0       2779.30       2532.06       120.10 o                         
   7  10   0       5502.74       5636.29       126.20 o                         
   8  10   0       4617.55       4116.17       229.49 o                         
   9  10   0        522.30        495.23        39.87 o                         
  10  10   0         78.83        112.81        17.84 o                         
  11  10   0       9049.99       8995.91       243.99 o                         
  12  10   0         28.79         73.45        55.71 o                         
  13  10   0       1892.74       1591.95       109.71 o                         
  14  10   0        953.25        828.25        49.50 o                         
  15  10   0        984.15        973.56        29.46 o                         
  16  10   0        128.13        131.46        31.55 o                         
   1  11   0       4842.05       5283.87       122.47 o                         
   2  11   0         48.74         73.95        20.64 o                         
   3  11   0      10508.57      11638.34       216.65 o                         
   4  11   0         60.34         91.73        13.42 o                         
   5  11   0        419.60        458.88        17.63 o                         
   6  11   0        458.40        434.63        24.40 o                         
   7  11   0        311.20        360.68        15.41 o                         
   8  11   0        290.47        280.94        30.02 o                         
   9  11   0       5591.57       5362.07       278.07 o                         
  10  11   0          5.25         12.58        17.22 o                         
  11  11   0       1453.49       1534.06       288.36 o                         
  12  11   0       1805.94       1721.66        72.12 o                         
  13  11   0       3533.49       3643.31       115.11 o                         
  14  11   0         37.65         32.28        24.16 o                         
  15  11   0        680.05        634.25        60.58 o                         
  16  11   0         33.90         93.59        35.24 o                         
   0  12   0       3010.73       2779.37       100.43 o                         
   1  12   0       8239.40       8401.44       244.43 o                         
   2  12   0         53.32         76.38        15.03 o                         
   3  12   0        155.90        121.48        16.74 o                         
   4  12   0        600.96        720.91        31.56 o                         
   5  12   0      11637.81      11510.04       123.83 o                         
   6  12   0        347.85        349.85        15.84 o                         
   7  12   0       6957.11       6511.13       249.02 o                         
   8  12   0       2312.05       2173.40       107.90 o                         
   9  12   0         55.72        189.01        47.85 o                         
  10  12   0       1048.03       1008.18        72.40 o                         
  11  12   0       8879.84       8295.84       460.39 o                         
  12  12   0         81.20         64.05        27.93 o                         
  13  12   0       1402.71       1164.43       130.48 o                         
  14  12   0        266.01        263.19        23.49 o                         
  15  12   0        604.77        545.05        52.33 o                         
   1  13   0        137.08        226.77        16.99 o                         
   2  13   0       1612.05       1690.47        49.31 o                         
   3  13   0       8676.12       8675.63       175.71 o                         
   4  13   0        370.36        376.41        17.77 o                         
   5  13   0         13.79         51.33        16.70 o                         
   6  13   0        144.24        137.09        16.84 o                         
   7  13   0         98.24         95.97        16.08 o                         
   8  13   0        298.19        247.58        18.13 o                         
   9  13   0       3497.42       3132.49       174.28 o                         
  10  13   0          1.80         26.02        18.43 o                         
  11  13   0          1.39         17.20        27.31 o                         
  12  13   0        628.11        536.47        20.29 o                         
  13  13   0       2112.66       2099.74        87.92 o                         
  14  13   0       1189.63       1013.43        96.68 o                         
   0  14   0      21143.98      21060.24       543.53 o                         
   1  14   0       2645.39       2613.15        70.54 o                         
   2  14   0        201.01        376.97        18.52 o                         
   3  14   0         42.59         18.90        17.91 o                         
   4  14   0       4474.34       4596.03        67.00 o                         
   5  14   0       2686.65       2603.96        29.90 o                         
   6  14   0        646.32        617.47        15.67 o                         
   7  14   0       2889.60       2600.21       119.95 o                         
   8  14   0         70.61         87.30        21.38 o                         
   9  14   0         35.33         67.79        18.48 o                         
  10  14   0        660.26        584.58        26.02 o                         
  11  14   0       5617.04       5306.00        79.82 o                         
  12  14   0        233.18        200.41        16.81 o                         
  13  14   0        549.27        448.80        58.69 o                         
  14  14   0        118.34         95.37        78.82 o                         
   1  15   0        332.09        338.07        22.44 o                         
   2  15   0        186.21        188.02        21.05 o                         
   3  15   0       7712.32       7634.67       111.68 o                         
   4  15   0       1714.58       1983.75        44.87 o                         
   5  15   0       1155.71       1125.26        23.03 o                         
   6  15   0        230.46        235.50        24.81 o                         
   7  15   0       1881.19       1690.16        42.96 o                         
   8  15   0        329.05        297.68        22.67 o                         
   9  15   0       3722.62       3233.72       219.72 o                         
  10  15   0        380.75        356.57        44.48 o                         
  11  15   0        477.26        490.68        96.19 o                         
  12  15   0          0.33         48.06        77.88 o                         
  13  15   0       1043.59       1039.82        81.75 o                         
   0  16   0       5242.75       5235.12       122.96 o                         
   1  16   0       3146.84       3181.96        35.22 o                         
   2  16   0        600.75        702.98        25.58 o                         
   3  16   0          7.24         56.45        24.24 o                         
   4  16   0       2384.99       2481.74        79.64 o                         
   5  16   0        504.01        554.63        40.71 o                         
   6  16   0       3025.30       2906.43       105.22 o                         
   7  16   0       2820.29       2768.49       112.48 o                         
   8  16   0         38.47         62.01        16.38 o                         
   9  16   0         14.88         89.83        29.19 o                         
  10  16   0       1858.35       1720.32       188.14 o                         
  11  16   0       1488.84       1378.38       103.40 o                         
  12  16   0         66.38         34.88        85.18 o                         
   1  17   0         25.80         -0.69        25.17 o                         
   2  17   0        111.04        128.63        24.52 o                         
   3  17   0       3024.35       3191.20        35.09 o                         
   4  17   0       3650.81       3610.61        95.95 o                         
   5  17   0          4.67         92.02        22.53 o                         
   6  17   0        741.04        777.03        25.35 o                         
   7  17   0        522.25        452.20        29.55 o                         
   8  17   0       1019.73        881.06        58.23 o                         
   9  17   0       1085.94       1048.38        70.86 o                         
  10  17   0        827.94        762.20       104.79 o                         
  11  17   0        195.82        212.03        82.91 o                         
   0  18   0       1316.53       1459.27        45.20 o                         
   1  18   0       1094.35       1320.65        47.44 o                         
   2  18   0       2216.50       2287.67        37.26 o                         
   3  18   0         13.01          9.64        27.96 o                         
   4  18   0       1110.88       1174.57        30.18 o                         
   5  18   0        979.80       1172.04        48.55 o                         
   6  18   0       2436.89       2380.77        42.72 o                         
   7  18   0       1230.06       1277.05        82.69 o                         
   8  18   0        658.30        593.01        46.62 o                         
   9  18   0       1080.76       1038.50        76.08 o                         
   1  19   0        543.20        562.57        30.31 o                         
   2  19   0        967.41       1084.64        34.30 o                         
   3  19   0        140.29        193.21        31.44 o                         
   4  19   0       1739.98       1842.63        63.43 o                         
   5  19   0        217.47        215.68        40.49 o                         
   6  19   0        430.15        450.88        27.15 o                         
   7  19   0         44.39         35.99        23.99 o                         
   8  19   0       1385.23       1237.89        68.85 o                         
   0  20   0       2972.68       3064.36        57.24 o                         
   1  20   0        121.49        158.82        33.77 o                         
   2  20   0       1033.65       1156.74        44.97 o                         
   3  20   0         19.36         75.46        31.33 o                         
   4  20   0       1161.41       1321.66        33.13 o                         
   5  20   0         34.92         26.99        30.64 o                         
   6  20   0       1842.94       1819.65        57.50 o                         
   1  21   0        265.81        251.93        37.62 o                         
 -19   0   1       2410.87       2308.67       194.57 o                         
 -17   0   1        718.95        776.44        55.45 o                         
 -15   0   1        511.44        611.39        43.22 o                         
 -13   0   1      13199.46      13059.39       164.00 o                         
 -11   0   1      14431.69      15341.38        96.76 o                         
  -9   0   1       1533.63       1722.57        26.87 o                         
  -7   0   1      14839.58      16643.04       842.36 o                         
  -5   0   1      70583.69      80989.77       519.95 o                         
  -3   0   1      33405.65      35064.08      1127.58 o                         
   3   0   1      26478.47      30952.96       848.30 o                         
   5   0   1      52583.18      53715.95       100.95 o                         
   7   0   1       4884.47       5419.91       232.29 o                         
   9   0   1          8.50         37.31        46.63 o                         
  11   0   1       8317.45       8518.23        62.00 o                         
  13   0   1       3143.30       3059.69       203.82 o                         
  15   0   1       9780.10       9645.65       212.38 o                         
  17   0   1         29.33         41.12        53.78 o                         
 -19   1   1       3435.93       3588.36        57.00 o                         
 -18   1   1        247.33        228.71        42.72 o                         
 -17   1   1        425.49        387.38        37.37 o                         
 -16   1   1          3.55          4.62        30.24 o                         
 -15   1   1        716.85        817.58        30.73 o                         
 -14   1   1        389.17        484.06        39.93 o                         
 -13   1   1       2652.36       2731.03        51.63 o                         
 -12   1   1        503.20        516.06        26.47 o                         
 -11   1   1       7282.48       7785.82       155.27 o                         
 -10   1   1         35.68         64.92        26.19 o                         
  -9   1   1       1575.87       1512.58        40.54 o                         
  -8   1   1         96.48        140.53        13.19 o                         
  -7   1   1        102.48        291.97        52.29 o                         
  -6   1   1       3377.25       3553.98        41.70 o                         
  -5   1   1       5140.18       5829.25       168.20 o                         
  -4   1   1      13798.17      12946.19       223.41 o                         
  -3   1   1       4365.00       4983.41       145.45 o                         
  -2   1   1       2641.69       2802.23        61.48 o                         
   1   1   1      90699.61      99170.70        88.72 o                         
   2   1   1       4757.03       4603.63       108.67 o                         
   3   1   1      13509.71      14046.71        43.31 o                         
   4   1   1        494.24        623.23         9.08 o                         
   5   1   1       6976.69       7257.51        88.77 o                         
   6   1   1       1086.00       1120.88        50.62 o                         
   7   1   1      12910.32      12582.41       141.92 o                         
   8   1   1         62.63         57.45        14.06 o                         
   9   1   1       1163.30       1112.73        66.10 o                         
  10   1   1        857.83        838.83        29.88 o                         
  11   1   1         13.65         87.14        20.34 o                         
  12   1   1        165.96        240.58        24.01 o                         
  13   1   1      15645.59      15704.63       122.01 o                         
  14   1   1       2763.72       2596.00        55.41 o                         
  15   1   1       1627.12       1550.63        44.42 o                         
  16   1   1        517.09        496.15        39.79 o                         
  17   1   1        960.80        956.17        41.56 o                         
  18   1   1        109.06        111.62        47.30 o                         
 -19   2   1       4493.13       4031.43        78.39 o                         
 -18   2   1        437.77        381.09        46.64 o                         
 -17   2   1          5.21          8.67        34.85 o                         
 -16   2   1          4.62          5.22        31.73 o                         
 -15   2   1        103.43         99.60        28.72 o                         
 -14   2   1        420.16        499.04        28.01 o                         
 -13   2   1       4600.53       4348.28        65.95 o                         
 -12   2   1       1249.10       1266.75        36.35 o                         
 -11   2   1       3943.77       4157.95       102.17 o                         
 -10   2   1        230.26        231.34        19.44 o                         
  -9   2   1       1942.36       1795.05        47.54 o                         
  -8   2   1         29.02         92.56        18.91 o                         
  -7   2   1      16577.29      16653.60       202.03 o                         
  -6   2   1       5616.46       5803.91       124.40 o                         
  -5   2   1      15730.22      15624.99       425.94 o                         
  -4   2   1        463.20        478.48        12.96 o                         
  -3   2   1       3935.41       3520.73        63.22 o                         
  -2   2   1       5351.17       5549.81       172.81 o                         
  -1   2   1       5596.19       5701.51        33.88 o                         
   0   2   1      28256.10      31774.19      2043.29 o                         
   1   2   1      73692.98      98795.56     11968.61 o                         
   2   2   1         65.48         86.24        11.45 o                         
   3   2   1       2360.34       2274.11        48.64 o                         
   4   2   1       5864.06       5801.60       124.63 o                         
   5   2   1      18783.21      17693.76        56.53 o                         
   6   2   1         41.46          9.69         9.08 o                         
   7   2   1      10667.41      10279.41       142.56 o                         
   8   2   1       1093.75       1089.89        39.51 o                         
   9   2   1       5385.02       5325.22       101.34 o                         
  10   2   1       1539.75       1508.02        74.75 o                         
  11   2   1       9389.78       9400.34       113.14 o                         
  12   2   1       1322.01       1420.77        55.76 o                         
  13   2   1       3799.25       3828.24       174.05 o                         
  14   2   1         41.87        107.49        28.72 o                         
  15   2   1       5478.33       5408.86       157.22 o                         
  16   2   1        399.85        281.22        34.79 o                         
  17   2   1       1744.43       1553.73        49.81 o                         
  18   2   1         21.91        -16.26        42.10 o                         
 -19   3   1       2351.85       2400.56        52.95 o                         
 -18   3   1         79.26        102.67        38.29 o                         
 -17   3   1        142.72        105.99        34.29 o                         
 -16   3   1         65.69         27.11        31.15 o                         
 -15   3   1       3081.76       2898.71        46.33 o                         
 -14   3   1       6833.97       6368.75        75.63 o                         
 -13   3   1       4925.76       4674.83        72.60 o                         
 -12   3   1        946.51       1053.02        54.50 o                         
 -11   3   1          8.50         46.07        23.13 o                         
 -10   3   1       2829.48       2733.59        32.29 o                         
  -9   3   1       8241.46       7853.36       114.74 o                         
  -8   3   1        228.28        207.65        16.43 o                         
  -7   3   1        120.75        178.47        11.55 o                         
  -6   3   1         60.51        105.56        10.02 o                         
  -5   3   1      18905.70      16825.80       417.05 o                         
  -4   3   1       3186.31       3221.66        86.43 o                         
  -3   3   1       4075.04       3571.98       100.84 o                         
  -2   3   1      51380.10      59806.71       758.80 o                         
  -1   3   1        329.08        328.66        13.75 o                         
   0   3   1        982.37        997.05        23.02 o                         
   1   3   1       1948.91       1812.37       126.35 o                         
   2   3   1      24339.75      25738.36      1228.75 o                         
   3   3   1        538.31        475.46        14.42 o                         
   4   3   1       5567.85       5684.49       108.31 o                         
   5   3   1        872.45        905.13        19.69 o                         
   6   3   1        304.84        232.87        13.37 o                         
   7   3   1      20278.68      19905.41       235.19 o                         
   8   3   1        501.67        620.30        14.59 o                         
   9   3   1         15.04         13.04        17.70 o                         
  10   3   1        154.00        168.35        79.47 o                         
  11   3   1         31.19         96.02        51.34 o                         
  12   3   1        493.04        553.67        24.93 o                         
  13   3   1       5319.41       5310.51        50.45 o                         
  14   3   1       1258.42       1163.21        60.85 o                         
  15   3   1         10.29        131.29        46.17 o                         
  16   3   1        709.75        637.80        39.48 o                         
  17   3   1        506.96        480.44        36.59 o                         
  18   3   1         99.14         75.39        42.61 o                         
 -18   4   1        357.12        372.68        41.31 o                         
 -17   4   1        999.08       1040.95        51.98 o                         
 -16   4   1          1.24         24.79        31.37 o                         
 -15   4   1        614.85        575.11        66.45 o                         
 -14   4   1        131.12        224.83        90.15 o                         
 -13   4   1        903.26        881.69        35.35 o                         
 -12   4   1        277.04        453.12        70.59 o                         
 -11   4   1       3565.70       3624.32        94.22 o                         
 -10   4   1        633.00        698.12        60.61 o                         
  -9   4   1        182.62        232.15        16.78 o                         
  -8   4   1        237.71        357.84        37.11 o                         
  -7   4   1      26278.52      23279.33       746.84 o                         
  -6   4   1       8727.14       8311.51       314.26 o                         
  -5   4   1      23819.33      22342.72       500.42 o                         
  -4   4   1         95.65        413.60        34.49 o                         
  -3   4   1        368.28        339.13         7.21 o                         
  -2   4   1        379.22        486.48        16.54 o                         
  -1   4   1      78263.15      72652.66      1982.61 o                         
   0   4   1      21623.11      23142.96       636.64 o                         
   1   4   1       5261.13       4284.00       158.06 o                         
   2   4   1       1337.96       1292.15        50.50 o                         
   3   4   1       1300.29       1134.09        43.51 o                         
   4   4   1         15.70         37.85         7.21 o                         
   5   4   1      17765.59      16082.65       321.22 o                         
   6   4   1      13842.83      14287.52       210.94 o                         
   7   4   1      13227.83      12261.23       190.91 o                         
   8   4   1        534.06        545.21        26.77 o                         
   9   4   1      13345.35      12562.08       493.40 o                         
  10   4   1       2554.63       2787.40        37.11 o                         
  11   4   1      10980.74      10992.25       156.05 o                         
  12   4   1       6906.74       6867.93       211.25 o                         
  13   4   1        405.58        510.86        26.27 o                         
  14   4   1        552.19        624.48        29.94 o                         
  15   4   1       3324.45       3125.37        63.98 o                         
  16   4   1       1566.68       1564.25        62.32 o                         
  17   4   1       1297.66       1154.24        64.49 o                         
  18   4   1        259.41        211.63        40.52 o                         
 -18   5   1        260.78        220.23        38.01 o                         
 -17   5   1        364.35        414.49        35.92 o                         
 -16   5   1       1748.06       1538.50        87.07 o                         
 -15   5   1       1784.50       1781.16        45.68 o                         
 -14   5   1        793.93        902.83        34.08 o                         
 -13   5   1        759.60        851.98        23.43 o                         
 -12   5   1         42.91        221.85        53.80 o                         
 -11   5   1        227.43        348.78        39.07 o                         
 -10   5   1       2860.98       2724.05        91.36 o                         
  -9   5   1       3992.20       4068.78        82.84 o                         
  -8   5   1       6031.84       5884.58       160.61 o                         
  -7   5   1        118.06        464.34        14.30 o                         
  -6   5   1       1142.11       1756.24        34.86 o                         
  -5   5   1      22862.02      22926.65       504.29 o                         
  -4   5   1      30228.23      30667.36       787.79 o                         
  -3   5   1        714.89        628.39        14.12 o                         
  -2   5   1        759.07        563.50        21.58 o                         
  -1   5   1       1283.46       1424.98        21.79 o                         
   0   5   1        291.98        264.80        10.03 o                         
   1   5   1       1832.95       1697.30        41.09 o                         
   2   5   1      11556.57      11832.65       216.67 o                         
   3   5   1       4592.01       4172.35       186.75 o                         
   4   5   1         74.04         91.15         6.33 o                         
   5   5   1        227.65        280.83        10.74 o                         
   6   5   1       1081.41       1154.90        32.32 o                         
   7   5   1       8519.01       8231.51       127.78 o                         
   8   5   1       2588.86       2659.34        40.50 o                         
   9   5   1       2766.22       2919.90        90.30 o                         
  10   5   1       1436.07       1420.56        50.82 o                         
  11   5   1       1336.94       1379.15        53.78 o                         
  12   5   1       1503.99       1416.45       320.11 o                         
  13   5   1        927.35        944.01        27.43 o                         
  14   5   1       2483.23       2392.01        34.79 o                         
  15   5   1        251.22        203.16        28.16 o                         
  16   5   1        101.89         88.55        33.03 o                         
  17   5   1         48.17         61.66        39.54 o                         
  18   5   1        183.51        122.35        40.83 o                         
 -18   6   1        737.02        665.17        40.58 o                         
 -17   6   1        772.36        871.69        38.43 o                         
 -16   6   1         21.34         23.59        31.44 o                         
 -15   6   1        436.34        444.85        31.70 o                         
 -14   6   1        154.03        167.15        24.90 o                         
 -13   6   1        863.12        863.24        25.85 o                         
 -12   6   1       1293.04       1202.06        29.24 o                         
 -11   6   1       7288.07       7410.17       171.16 o                         
 -10   6   1         51.26         72.03        18.55 o                         
  -9   6   1        927.60       1076.43        92.66 o                         
  -8   6   1       3885.14       3999.53       176.23 o                         
  -7   6   1      20319.02      20315.59       401.74 o                         
  -6   6   1      45139.48      41656.72      1031.62 o                         
  -5   6   1       1528.11       1441.17        34.28 o                         
  -4   6   1         49.39        141.03         8.37 o                         
  -3   6   1        233.96        266.05        13.21 o                         
  -2   6   1      16190.89      16033.71       201.47 o                         
  -1   6   1       3368.86       3618.90        51.63 o                         
   0   6   1      29357.56      27468.70       582.13 o                         
   1   6   1      16922.62      16524.43       512.66 o                         
   2   6   1        170.34        212.91        17.95 o                         
   3   6   1        959.09       1505.53        19.97 o                         
   4   6   1      19723.11      20170.88       512.25 o                         
   5   6   1      15493.99      15548.40       445.60 o                         
   6   6   1      15435.02      14562.97       359.64 o                         
   7   6   1       1973.96       2338.48        21.48 o                         
   8   6   1        339.23        367.47        46.44 o                         
   9   6   1         81.61        130.76        20.21 o                         
  10   6   1       7227.43       7369.87       228.10 o                         
  11   6   1       5602.65       5439.48       201.20 o                         
  12   6   1       3103.60       3065.39        86.98 o                         
  13   6   1        903.45        853.32        82.33 o                         
  14   6   1        176.99        212.02        28.13 o                         
  15   6   1        689.77        720.62        29.19 o                         
  16   6   1       1817.56       1735.43        59.59 o                         
  17   6   1       1329.75       1147.77        39.07 o                         
 -18   7   1         15.15         72.45        38.41 o                         
 -17   7   1         11.72         19.70        38.80 o                         
 -16   7   1       1986.12       1978.44        73.83 o                         
 -15   7   1        492.65        538.52        29.82 o                         
 -14   7   1        482.62        465.62        27.08 o                         
 -13   7   1         21.23        -13.59        23.04 o                         
 -12   7   1         66.46         83.10        32.35 o                         
 -11   7   1         18.49        237.13       101.59 o                         
 -10   7   1       3242.19       2938.58       121.57 o                         
  -9   7   1       2947.40       2847.90       169.24 o                         
  -8   7   1      11232.92       9783.63       610.25 o                         
  -7   7   1       1033.64       1220.10        16.44 o                         
  -6   7   1       1531.17       1439.60        66.12 o                         
  -5   7   1        404.41        397.81        28.03 o                         
  -4   7   1      10837.30       9598.72       254.46 o                         
  -3   7   1       1101.04       1102.99        24.20 o                         
  -2   7   1      10637.29      10297.17       211.61 o                         
  -1   7   1       1900.69       2343.59        88.23 o                         
   0   7   1      23624.68      22666.81       473.95 o                         
   1   7   1      10549.76      11745.75       254.71 o                         
   2   7   1        918.15        868.06        23.50 o                         
   3   7   1       4140.54       4164.19        77.80 o                         
   4   7   1        293.00        308.52         9.02 o                         
   5   7   1        290.09        265.82        21.18 o                         
   6   7   1        797.12        837.80        34.90 o                         
   7   7   1       3490.19       3989.66        55.45 o                         
   8   7   1       3206.98       3072.68        38.60 o                         
   9   7   1       1738.46       1610.22        41.39 o                         
  10   7   1       1349.00       1366.44        34.23 o                         
  11   7   1       1498.47       1563.04       161.56 o                         
  12   7   1       1607.62       1593.52        94.44 o                         
  13   7   1       3319.54       3164.21       115.81 o                         
  14   7   1       1105.76       1184.23        62.92 o                         
  15   7   1        263.14        172.68        37.48 o                         
  16   7   1         14.27         75.88        41.71 o                         
  17   7   1        340.84        308.20        43.06 o                         
 -17   8   1       1193.20       1077.71        64.54 o                         
 -16   8   1        228.06        284.04        34.90 o                         
 -15   8   1        229.36        243.78        41.63 o                         
 -14   8   1        260.91        220.92        27.64 o                         
 -13   8   1       4162.47       3937.95       179.39 o                         
 -12   8   1       2850.35       2848.94        94.76 o                         
 -11   8   1       3066.08       3172.76       207.31 o                         
 -10   8   1       1235.25       1236.80        47.56 o                         
  -9   8   1       4345.68       4638.80       274.73 o                         
  -8   8   1         36.51        181.09        16.82 o                         
  -7   8   1       1268.18       1165.64        33.38 o                         
  -6   8   1      17638.05      16213.18       394.95 o                         
  -5   8   1       7547.37       9120.79       179.69 o                         
  -4   8   1       5802.18       5777.13        63.66 o                         
  -3   8   1       1438.92       1516.46        61.56 o                         
  -2   8   1       2746.18       2463.42        29.19 o                         
  -1   8   1      16362.43      18769.39       408.79 o                         
   0   8   1      27162.21      25539.08       778.79 o                         
   1   8   1       8988.68       9779.12       207.57 o                         
   2   8   1       3197.32       2917.64        51.63 o                         
   3   8   1        739.43        666.14        18.91 o                         
   4   8   1      21523.21      21031.49       565.65 o                         
   5   8   1       5509.92       5383.80       135.07 o                         
   6   8   1      13440.93      12306.48       427.57 o                         
   7   8   1         74.91        103.52        19.54 o                         
   8   8   1         36.79        103.83        17.47 o                         
   9   8   1       1549.41       1536.31        60.75 o                         
  10   8   1       4028.18       4115.66        35.55 o                         
  11   8   1       1364.28       1285.10        31.91 o                         
  12   8   1       4885.31       4996.22       219.47 o                         
  13   8   1          6.47        -10.18        39.63 o                         
  14   8   1          4.45         15.95        23.37 o                         
  15   8   1          6.57         28.72        39.25 o                         
  16   8   1       2256.14       2056.83        89.76 o                         
  17   8   1        255.53        158.37        43.62 o                         
 -17   9   1        147.82        189.56        39.94 o                         
 -16   9   1       1550.67       1295.61        54.34 o                         
 -15   9   1          7.05         12.05        34.63 o                         
 -14   9   1        523.32        566.09        38.81 o                         
 -13   9   1         26.31         89.14        41.81 o                         
 -12   9   1        448.96        451.09        50.77 o                         
 -11   9   1        466.78        453.60        42.27 o                         
 -10   9   1       2151.51       2180.81       150.33 o                         
  -9   9   1       1138.04       1143.37        44.36 o                         
  -8   9   1       3782.24       3611.14        91.65 o                         
  -7   9   1       5181.72       5045.41       178.29 o                         
  -6   9   1       3441.19       3612.32       124.38 o                         
  -5   9   1       9267.00       8681.48        59.88 o                         
  -4   9   1       7798.66       8051.91       138.10 o                         
  -3   9   1          8.97         49.52        10.28 o                         
  -2   9   1        255.18        225.68        12.33 o                         
  -1   9   1        330.77        391.84        22.89 o                         
   0   9   1       4183.00       4238.91        85.61 o                         
   1   9   1          4.60          8.79        11.26 o                         
   2   9   1       9086.64       8696.28       236.21 o                         
   3   9   1       3113.99       2944.81        21.78 o                         
   4   9   1        211.41        291.99        19.61 o                         
   5   9   1       4257.50       3881.57       122.37 o                         
   6   9   1       4675.38       4495.85       179.12 o                         
   7   9   1        228.46        300.81        36.82 o                         
   8   9   1       3244.21       3100.36        80.14 o                         
   9   9   1        715.54        665.17        21.67 o                         
  10   9   1       1609.82       1476.32        43.14 o                         
  11   9   1          6.11         -5.55        25.10 o                         
  12   9   1        669.58        802.56        34.79 o                         
  13   9   1       2207.59       2144.11        26.58 o                         
  14   9   1       3163.20       2973.28        73.46 o                         
  15   9   1        103.09         28.03        26.92 o                         
  16   9   1          5.62         -3.47        30.25 o                         
 -17  10   1        928.12        876.91        47.45 o                         
 -16  10   1       2193.75       2043.17        62.73 o                         
 -15  10   1        561.29        492.73       107.41 o                         
 -14  10   1       1061.08       1101.27       124.51 o                         
 -13  10   1        440.62        379.39        54.43 o                         
 -12  10   1       5779.10       5861.22       173.44 o                         
 -11  10   1        910.71        883.83        60.02 o                         
 -10  10   1        971.47        868.52        57.50 o                         
  -9  10   1       1643.42       1516.06        92.39 o                         
  -8  10   1       3207.75       3512.22        66.63 o                         
  -7  10   1        311.40        338.88        24.62 o                         
  -6  10   1      12430.82      12001.31       285.81 o                         
  -5  10   1        258.01        312.37        13.57 o                         
  -4  10   1       2666.93       2601.84        19.87 o                         
  -3  10   1         84.76         73.65        12.90 o                         
  -2  10   1       5681.12       6592.90        84.50 o                         
  -1  10   1        734.94        565.71        14.20 o                         
   0  10   1      38850.96      40221.57      1058.79 o                         
   1  10   1         13.62          7.02        12.84 o                         
   2  10   1        384.08        402.85        13.41 o                         
   3  10   1       1169.19       1031.63        44.23 o                         
   4  10   1      19422.66      19193.40       337.65 o                         
   5  10   1         32.56         52.70        40.32 o                         
   6  10   1       6083.24       6228.07       249.26 o                         
   7  10   1        800.65        806.40        48.54 o                         
   8  10   1       1514.95       1621.16       100.69 o                         
   9  10   1        530.87        505.79        36.33 o                         
  10  10   1       8338.93       8203.73       252.48 o                         
  11  10   1          8.39         49.84        20.55 o                         
  12  10   1       7863.38       7170.78       137.88 o                         
  13  10   1          0.60         37.54        32.17 o                         
  14  10   1        165.37        216.53        27.38 o                         
  15  10   1        132.39        119.90        26.62 o                         
  16  10   1       2046.45       1860.76       126.50 o                         
 -16  11   1       1014.53        789.91        90.85 o                         
 -15  11   1         38.27         47.13        26.83 o                         
 -14  11   1       3499.37       3371.57        98.71 o                         
 -13  11   1        455.16        450.81        33.99 o                         
 -12  11   1        150.45        242.16        55.91 o                         
 -11  11   1       1421.01       1306.11        73.25 o                         
 -10  11   1       9379.12       8589.11       245.25 o                         
  -9  11   1         20.41         16.35        20.61 o                         
  -8  11   1        466.33        588.02        28.64 o                         
  -7  11   1        901.96        906.27        29.90 o                         
  -6  11   1        385.06        601.43        27.13 o                         
  -5  11   1       1055.39        965.44        29.58 o                         
  -4  11   1       4413.16       5300.19        76.99 o                         
  -3  11   1        698.65        746.57        26.02 o                         
  -2  11   1      12084.46      12933.66       310.55 o                         
  -1  11   1         57.60         72.22        16.39 o                         
   0  11   1       1025.03       1069.77        17.41 o                         
   1  11   1          2.12         -3.70        13.13 o                         
   2  11   1       7327.01       7070.87       239.19 o                         
   3  11   1        526.07        563.88        24.81 o                         
   4  11   1          4.59        230.76        35.44 o                         
   5  11   1        992.11        935.90        42.88 o                         
   6  11   1       3732.28       3795.12        94.28 o                         
   7  11   1         14.34          9.44        16.23 o                         
   8  11   1       1235.31       1247.38        17.55 o                         
   9  11   1        375.32        319.25        19.44 o                         
  10  11   1        294.21        299.61        69.18 o                         
  11  11   1         22.69         64.24        32.20 o                         
  12  11   1       2116.70       2147.34       146.19 o                         
  13  11   1         53.44         64.79        19.32 o                         
  14  11   1       1895.29       1670.87        91.98 o                         
  15  11   1        110.14        113.42        23.83 o                         
 -15  12   1        392.13        271.58        40.44 o                         
 -14  12   1       2194.38       1695.18       187.36 o                         
 -13  12   1          6.09         28.88        22.97 o                         
 -12  12   1       2080.34       1994.85       102.72 o                         
 -11  12   1        110.93         87.99        34.74 o                         
 -10  12   1       1907.52       1830.07        95.99 o                         
  -9  12   1          9.21         72.34        20.12 o                         
  -8  12   1       7259.20       7160.74       192.28 o                         
  -7  12   1       2119.83       1830.05        51.58 o                         
  -6  12   1       6204.10       6193.14        89.59 o                         
  -5  12   1        553.69        660.46        34.99 o                         
  -4  12   1        886.44        917.58        18.93 o                         
  -3  12   1         55.18        112.89        15.18 o                         
  -2  12   1       6903.91       7184.43        54.96 o                         
  -1  12   1          7.25         18.46        15.70 o                         
   0  12   1      19505.29      20018.97       331.20 o                         
   1  12   1       1029.29       1245.14        37.40 o                         
   2  12   1        574.14        735.82        18.30 o                         
   3  12   1       1765.70       1875.84        40.13 o                         
   4  12   1      14253.80      14135.52       108.05 o                         
   5  12   1        346.31        359.16        19.06 o                         
   6  12   1       4651.90       4667.92       107.39 o                         
   7  12   1         54.02         45.82        13.70 o                         
   8  12   1        850.84        708.66        25.34 o                         
   9  12   1        175.62        178.68        23.59 o                         
  10  12   1       6847.77       6983.52       112.49 o                         
  11  12   1         58.11         58.47        20.60 o                         
  12  12   1       4587.48       3990.47       162.79 o                         
  13  12   1        189.04        182.26        16.30 o                         
  14  12   1          1.23         -2.67        16.93 o                         
  15  12   1       1823.46       1468.56       171.90 o                         
 -15  13   1        150.65        112.88        25.39 o                         
 -14  13   1       1921.67       1752.24       118.20 o                         
 -13  13   1        470.31        538.87        25.32 o                         
 -12  13   1         49.38         51.54        29.90 o                         
 -11  13   1       1636.88       1615.27       134.77 o                         
 -10  13   1       3838.37       3571.66       308.27 o                         
  -9  13   1         12.78          7.17        25.98 o                         
  -8  13   1       2383.19       2244.52       127.66 o                         
  -7  13   1         28.40        196.87        18.34 o                         
  -6  13   1        755.34        679.31        48.58 o                         
  -5  13   1        516.83        490.19        19.54 o                         
  -4  13   1       4935.13       4902.54        70.34 o                         
  -3  13   1        775.11        932.42        23.90 o                         
  -2  13   1       1008.30       1070.03        27.15 o                         
  -1  13   1         23.27         32.28        16.91 o                         
   0  13   1        959.23        921.59        49.41 o                         
   1  13   1       3334.78       3604.10        72.53 o                         
   2  13   1       1296.71       1247.37        30.50 o                         
   3  13   1          2.26         16.77        16.62 o                         
   4  13   1        698.88        821.95        18.81 o                         
   5  13   1       1010.38       1065.84        18.78 o                         
   6  13   1       2486.57       2528.72        77.54 o                         
   7  13   1          0.60         14.94        14.02 o                         
   8  13   1        998.23        878.85        65.95 o                         
   9  13   1          6.79          3.43        16.14 o                         
  10  13   1        161.17        169.08        18.44 o                         
  11  13   1        349.30        371.78        55.30 o                         
  12  13   1       2297.77       2354.35       101.30 o                         
  13  13   1        503.67        490.92        68.17 o                         
  14  13   1        898.78        850.95        79.51 o                         
 -14  14   1        411.52        342.63        42.92 o                         
 -13  14   1        929.31        828.72        58.49 o                         
 -12  14   1       1363.69       1166.81        53.66 o                         
 -11  14   1        358.59        319.92        36.87 o                         
 -10  14   1       1594.53       1481.57       105.68 o                         
  -9  14   1         57.29         39.78        22.15 o                         
  -8  14   1       1284.10       1121.36        46.51 o                         
  -7  14   1        291.72        292.80        24.05 o                         
  -6  14   1       7798.00       7394.37       215.14 o                         
  -5  14   1       4139.58       4154.88        92.42 o                         
  -4  14   1          1.54         20.77        18.29 o                         
  -3  14   1        909.15        962.74        32.18 o                         
  -2  14   1      11156.57      10448.52       222.70 o                         
  -1  14   1       2795.24       2819.30        87.27 o                         
   0  14   1        642.17        733.01        44.62 o                         
   1  14   1       1647.65       1659.55        74.92 o                         
   2  14   1       1343.46       1170.51        28.59 o                         
   3  14   1         18.78         62.44        19.12 o                         
   4  14   1      14882.05      14531.98       546.44 o                         
   5  14   1       2095.82       2196.89        94.06 o                         
   6  14   1       2581.19       2368.46       109.72 o                         
   7  14   1          6.07         26.23        14.89 o                         
   8  14   1         50.32         16.64        13.13 o                         
   9  14   1         19.04        -28.93        53.44 o                         
  10  14   1       5394.09       5174.05       250.98 o                         
  11  14   1       1165.34       1131.53        76.67 o                         
  12  14   1        948.37       1020.34        96.76 o                         
  13  14   1         61.68         62.41        63.83 o                         
 -13  15   1        118.49         94.79        26.00 o                         
 -12  15   1        148.95        140.03        39.43 o                         
 -11  15   1        646.54        615.95        77.86 o                         
 -10  15   1       2255.06       1932.98       166.09 o                         
  -9  15   1        651.90        627.31        71.64 o                         
  -8  15   1       2186.32       1924.81       111.49 o                         
  -7  15   1         15.68         65.09        20.21 o                         
  -6  15   1         10.71         42.86        21.38 o                         
  -5  15   1       1506.60       1626.07        55.81 o                         
  -4  15   1       1246.67       1412.46        29.95 o                         
  -3  15   1       3517.09       3685.85        96.70 o                         
  -2  15   1       1875.86       1821.39        24.80 o                         
  -1  15   1        588.04        555.56        26.06 o                         
   0  15   1       1221.87       1290.13        23.44 o                         
   1  15   1       1215.65       1267.97        44.02 o                         
   2  15   1        959.44        849.26        29.65 o                         
   3  15   1       1048.56       1025.10        39.36 o                         
   4  15   1       1303.81       1335.39        35.44 o                         
   5  15   1       2060.58       1957.34        90.60 o                         
   6  15   1        337.58        391.22        19.56 o                         
   7  15   1        291.43        333.28        31.21 o                         
   8  15   1        825.87        765.48        55.16 o                         
   9  15   1        221.38        282.85        57.79 o                         
  10  15   1          8.04        154.08        64.89 o                         
  11  15   1         61.49        138.68        88.72 o                         
  12  15   1       2234.86       2195.42       108.98 o                         
 -12  16   1       1621.62       1463.01       136.82 o                         
 -11  16   1        742.66        757.81        53.05 o                         
 -10  16   1       1461.93       1414.61        95.22 o                         
  -9  16   1        100.15         90.63        23.35 o                         
  -8  16   1       3436.19       3365.53       175.63 o                         
  -7  16   1       1340.74       1286.14        33.23 o                         
  -6  16   1       6021.73       6134.69       150.38 o                         
  -5  16   1       4594.43       4774.28        91.39 o                         
  -4  16   1         42.90         41.13        23.64 o                         
  -3  16   1        261.14        264.36        24.10 o                         
  -2  16   1       6747.94       7129.95        49.71 o                         
  -1  16   1       4522.60       4389.45       137.59 o                         
   0  16   1        521.41        508.15        23.23 o                         
   1  16   1       1433.20       1506.54        27.73 o                         
   2  16   1       1795.49       2078.96        53.24 o                         
   3  16   1          6.72          1.43        17.12 o                         
   4  16   1       5146.94       5227.23       106.69 o                         
   5  16   1       5045.77       5184.54       145.31 o                         
   6  16   1       3142.89       3147.08       187.81 o                         
   7  16   1        474.75        468.21        43.62 o                         
   8  16   1        107.14        122.47        25.35 o                         
   9  16   1        829.27        853.82       109.33 o                         
  10  16   1       1621.86       1558.77       126.80 o                         
  11  16   1       2247.94       2109.14        89.07 o                         
 -11  17   1         84.54         60.57        23.41 o                         
 -10  17   1         98.27         76.58        21.45 o                         
  -9  17   1       1882.60       1734.41       120.76 o                         
  -8  17   1        203.21        170.09        25.71 o                         
  -7  17   1        395.18        405.07        25.52 o                         
  -6  17   1          2.37         50.68        26.22 o                         
  -5  17   1       3380.02       3447.36        34.33 o                         
  -4  17   1       1096.52       1286.37        30.06 o                         
  -3  17   1       1188.78       1245.14        28.04 o                         
  -2  17   1          9.29          7.34        25.07 o                         
  -1  17   1       1436.87       1519.44        36.30 o                         
   0  17   1         86.91        117.98        24.19 o                         
   1  17   1        126.29        135.25        33.35 o                         
   2  17   1       1678.56       1809.95        61.36 o                         
   3  17   1       1021.56        997.68        36.55 o                         
   4  17   1        171.76        433.70        23.50 o                         
   5  17   1         15.44         32.92        21.41 o                         
   6  17   1       2108.77       2250.16        65.67 o                         
   7  17   1       1073.98       1011.73        81.14 o                         
   8  17   1        652.10        631.54        56.59 o                         
   9  17   1        633.32        478.38        32.24 o                         
  10  17   1          8.83         88.31        73.30 o                         
 -10  18   1          6.08         -4.70        30.36 o                         
  -9  18   1         19.08         16.11        26.14 o                         
  -8  18   1       1868.90       1993.49       166.48 o                         
  -7  18   1       1707.01       1544.69        46.22 o                         
  -6  18   1       1573.17       1824.67        39.98 o                         
  -5  18   1       4318.65       4412.40        60.91 o                         
  -4  18   1         15.94         36.17        26.05 o                         
  -3  18   1        973.80        904.23        29.48 o                         
  -2  18   1        952.04       1247.23        31.02 o                         
  -1  18   1       1944.18       1901.46        71.44 o                         
   0  18   1       2910.43       3274.96        72.45 o                         
   1  18   1        871.02        936.82        30.50 o                         
   2  18   1         92.20        108.65        28.31 o                         
   3  18   1         14.27          9.13        26.58 o                         
   4  18   1       1225.13       1302.27        53.75 o                         
   5  18   1       5092.83       5086.05       125.69 o                         
   6  18   1        139.61        248.66        22.14 o                         
   7  18   1        705.38        548.76       136.26 o                         
   8  18   1        880.03        845.94        68.41 o                         
   9  18   1       2112.83       2204.19        82.71 o                         
  -8  19   1          2.29         -8.79        28.38 o                         
  -7  19   1          3.40         25.65        29.68 o                         
  -6  19   1        132.71        184.60        21.77 o                         
  -5  19   1        414.02        419.59        32.70 o                         
  -4  19   1         20.52         62.47        31.94 o                         
  -3  19   1       2409.13       2549.83        37.96 o                         
  -2  19   1        843.12        943.55        30.87 o                         
  -1  19   1        508.00        520.20        30.71 o                         
   0  19   1        205.06        183.79        28.50 o                         
   1  19   1        245.40        234.96        30.84 o                         
   2  19   1        951.12       1045.32        60.91 o                         
   3  19   1       2848.85       2854.04        96.70 o                         
   4  19   1          1.10         42.32        27.30 o                         
   5  19   1        197.29        158.19        24.70 o                         
   6  19   1        674.14        662.76        30.25 o                         
   7  19   1        982.21        850.71        97.95 o                         
  -6  20   1         16.74         32.28        33.22 o                         
  -5  20   1       1256.74       1260.47        55.27 o                         
  -4  20   1        113.47        121.72        33.60 o                         
  -3  20   1        158.33        260.79        33.12 o                         
  -2  20   1          4.30         91.01        32.88 o                         
  -1  20   1       3360.57       3469.43        60.30 o                         
   0  20   1       1051.04       1119.04        46.65 o                         
   1  20   1        809.65        870.54        54.50 o                         
   2  20   1        512.56        595.54        31.34 o                         
   3  20   1        135.95        137.66        30.98 o                         
   4  20   1        211.57        254.59        28.82 o                         
   5  20   1       3149.22       3221.72       149.54 o                         
  -1  21   1          5.49         70.53        36.43 o                         
   0  21   1        266.09        250.11        36.67 o                         
   1  21   1       1250.91       1309.87        37.99 o                         
 -18   0   2       4195.69       3639.05        71.69 o                         
 -16   0   2        152.06        164.71        42.76 o                         
 -14   0   2       2402.64       2430.92        66.72 o                         
 -12   0   2       9676.83       9438.43       219.19 o                         
 -10   0   2        231.50        556.34        53.79 o                         
  -8   0   2       5459.76       5000.38        49.25 o                         
  -6   0   2      78038.37      87799.20      1181.20 o                         
  -4   0   2      23321.22      26226.64       544.75 o                         
  -2   0   2       1313.17       1705.33        13.62 o                         
   2   0   2       5025.45       5114.56       290.45 o                         
   4   0   2       5773.03       5825.94       197.88 o                         
   6   0   2       5986.40       4969.21       245.57 o                         
   8   0   2       1826.57       1816.58        27.35 o                         
  10   0   2       9511.39       9446.06        78.25 o                         
  12   0   2       2330.51       2313.71        51.52 o                         
  14   0   2        494.77        690.66        43.53 o                         
  16   0   2       4741.79       4396.80        68.98 o                         
  18   0   2        330.71        195.40        55.02 o                         
 -19   1   2          2.91         47.44        42.63 o                         
 -18   1   2         21.83         17.93        38.74 o                         
 -17   1   2        306.49        285.65        35.92 o                         
 -16   1   2       1617.93       1616.54        52.00 o                         
 -15   1   2         68.91         63.52        28.25 o                         
 -14   1   2       1903.63       1958.26        35.09 o                         
 -13   1   2        892.45        996.93        27.93 o                         
 -12   1   2       4092.40       4361.40       272.26 o                         
 -11   1   2       2764.42       2833.62        39.68 o                         
 -10   1   2      17133.28      16649.91       212.41 o                         
  -9   1   2        377.61        492.71        17.65 o                         
  -8   1   2        133.25        880.57        72.70 o                         
  -7   1   2      13855.99      13423.68       253.50 o                         
  -6   1   2      42935.30      48712.33       925.43 o                         
  -5   1   2       1334.38       1504.63        38.78 o                         
  -4   1   2      25435.88      25379.87       631.14 o                         
  -3   1   2        198.17        286.23        14.97 o                         
  -2   1   2       4302.72       4711.39        23.58 o                         
  -1   1   2         33.51         25.16         4.44 o                         
   0   1   2      39286.03      42445.97      3883.81 o                         
   1   1   2         20.41         37.25         6.95 o                         
   2   1   2      35712.79      35979.62       613.48 o                         
   3   1   2        511.84        472.10        25.48 o                         
   4   1   2      36799.06      37138.21      1336.63 o                         
   5   1   2        925.12        913.54        15.05 o                         
   6   1   2      21752.67      21777.73       122.00 o                         
   7   1   2        133.33        151.74        14.12 o                         
   8   1   2       3645.16       3534.32        56.15 o                         
   9   1   2        127.21        128.68        18.64 o                         
  10   1   2         29.70        121.07        28.95 o                         
  11   1   2        494.39        529.75        38.77 o                         
  12   1   2        806.99       1105.77        61.16 o                         
  13   1   2       2042.00       1990.66        60.82 o                         
  14   1   2       8057.75       7689.18        75.02 o                         
  15   1   2        136.96        150.52        31.78 o                         
  16   1   2       3171.10       3268.79        46.06 o                         
  17   1   2         49.05        110.72        37.71 o                         
  18   1   2       1208.57       1109.20        47.37 o                         
 -19   2   2         23.85         69.50        41.94 o                         
 -18   2   2       1890.64       1741.64        47.80 o                         
 -17   2   2          3.26         -2.40        34.92 o                         
 -16   2   2         48.68         19.53        30.95 o                         
 -15   2   2       1001.98        849.83        32.02 o                         
 -14   2   2       6583.43       6138.46       170.67 o                         
 -13   2   2       2363.03       2463.06        87.66 o                         
 -12   2   2       7768.62       7489.91       130.53 o                         
 -11   2   2         60.38        120.05       115.45 o                         
 -10   2   2        214.23        423.69        77.72 o                         
  -9   2   2        175.51        189.07        20.29 o                         
  -8   2   2       7507.54       7070.40        64.18 o                         
  -7   2   2       2714.38       3020.12        88.23 o                         
  -6   2   2      48829.18      48785.93       962.90 o                         
  -5   2   2       5235.36       4848.24       188.34 o                         
  -4   2   2      13932.03      13505.55       383.34 o                         
  -3   2   2       1202.59       1338.95        27.51 o                         
  -2   2   2       2423.83       2898.98        74.01 o                         
  -1   2   2       2309.56       2542.48        77.10 o                         
   0   2   2      49428.88      53268.64      2356.75 o                         
   1   2   2       4608.70       4606.22       209.04 o                         
   2   2   2       4848.26       4433.71       206.84 o                         
   3   2   2       4706.52       4691.58       117.37 o                         
   4   2   2      11267.38      10951.94       180.72 o                         
   5   2   2          7.77         28.12        10.31 o                         
   6   2   2       5173.89       4263.67        67.71 o                         
   7   2   2        746.21        721.56        15.83 o                         
   8   2   2          2.66         29.57        14.04 o                         
   9   2   2         40.01         25.37        19.97 o                         
  10   2   2       7969.62       7979.66       175.29 o                         
  11   2   2        554.81        520.97        22.46 o                         
  12   2   2       9167.85       9117.55       181.56 o                         
  13   2   2        966.83        915.07        36.77 o                         
  14   2   2        384.28        538.79        41.04 o                         
  15   2   2       4593.65       4208.05        76.89 o                         
  16   2   2       6718.22       6408.17        84.74 o                         
  17   2   2         88.04         96.08        37.90 o                         
  18   2   2        102.56        110.69        43.68 o                         
 -19   3   2        646.61        532.05        44.06 o                         
 -18   3   2         93.06        185.39        38.39 o                         
 -17   3   2        177.57        159.10        35.19 o                         
 -16   3   2       2176.52       2169.45        53.51 o                         
 -15   3   2        578.50        523.71        33.43 o                         
 -14   3   2          3.00         18.62        24.97 o                         
 -13   3   2       4475.80       4479.76       118.74 o                         
 -12   3   2        484.64        539.13        45.48 o                         
 -11   3   2       7032.19       7874.20        52.05 o                         
 -10   3   2       6640.11       6221.53        66.52 o                         
  -9   3   2        619.23        608.19        18.91 o                         
  -8   3   2       4069.60       3523.79        28.49 o                         
  -7   3   2        102.51        141.85        14.27 o                         
  -6   3   2       6248.37       5581.74       110.32 o                         
  -5   3   2      13177.91      13023.48       457.45 o                         
  -4   3   2      19559.96      17967.15       493.65 o                         
  -3   3   2        264.85        258.24        12.60 o                         
  -2   3   2       4806.38       4612.99       116.47 o                         
  -1   3   2      19203.82      21775.50       525.26 o                         
   0   3   2      19368.79      17898.13       331.60 o                         
   1   3   2        927.95       1038.53       173.34 o                         
   2   3   2        117.87         93.97        11.86 o                         
   3   3   2       5269.60       5369.37       230.06 o                         
   4   3   2        591.81        609.39        25.16 o                         
   5   3   2        379.96        414.56        19.78 o                         
   6   3   2      13239.08      12689.43       357.00 o                         
   7   3   2       3316.44       3346.21        70.77 o                         
   8   3   2       1183.52       1095.80        17.10 o                         
   9   3   2          2.67         18.03        15.78 o                         
  10   3   2       3544.32       3419.09        36.60 o                         
  11   3   2       3881.25       3720.73        86.03 o                         
  12   3   2       2339.35       2503.02        53.74 o                         
  13   3   2       1379.46       1478.24        31.76 o                         
  14   3   2        294.97        324.81        29.89 o                         
  15   3   2        242.35        282.87        31.38 o                         
  16   3   2        566.64        619.20        34.89 o                         
  17   3   2        448.10        446.33        40.29 o                         
 -19   4   2        476.25        517.65        45.37 o                         
 -18   4   2       2470.79       2298.18        72.75 o                         
 -17   4   2          0.79         -9.83        31.43 o                         
 -16   4   2        810.01        709.90        85.16 o                         
 -15   4   2        218.61        277.02        28.25 o                         
 -14   4   2       6450.40       6018.30        89.34 o                         
 -13   4   2       3353.20       3272.00        71.34 o                         
 -12   4   2       5842.11       5477.47       125.24 o                         
 -11   4   2        484.19        697.11        39.91 o                         
 -10   4   2         70.37        105.71        25.41 o                         
  -9   4   2       4048.53       4432.85        88.51 o                         
  -8   4   2       5848.99       4972.38       123.39 o                         
  -7   4   2       5067.63       5331.78       197.79 o                         
  -6   4   2      37095.61      34979.02       499.07 o                         
  -5   4   2       2392.73       2480.72        68.12 o                         
  -4   4   2      13421.98      13219.56       278.41 o                         
  -3   4   2        819.47        815.02        22.08 o                         
  -2   4   2      46968.66      43793.53      1921.39 o                         
  -1   4   2       9317.62      10097.41       285.18 o                         
   0   4   2       4051.94       3916.92        41.31 o                         
   1   4   2      45507.85      42354.76      4447.61 o                         
   2   4   2        197.40        240.81         9.87 o                         
   3   4   2      10761.19      10677.66       810.33 o                         
   4   4   2      26219.13      25263.47       782.19 o                         
   5   4   2       5946.71       6100.13       191.76 o                         
   6   4   2       3303.96       2857.41        48.16 o                         
   7   4   2       4895.39       5500.41       284.42 o                         
   8   4   2       2776.86       2711.62        23.01 o                         
   9   4   2        153.53        198.36        52.22 o                         
  10   4   2      13815.52      13929.25       675.22 o                         
  11   4   2       7083.86       7248.12       288.50 o                         
  12   4   2       3551.17       3256.86        46.44 o                         
  13   4   2       1548.27       1476.73        31.11 o                         
  14   4   2       1009.41        897.75        28.96 o                         
  15   4   2       1859.91       1861.22        35.26 o                         
  16   4   2       1733.73       1828.58        39.34 o                         
  17   4   2        285.24        249.52        37.33 o                         
 -19   5   2        736.39        736.93        45.80 o                         
 -18   5   2         68.29        107.74        36.73 o                         
 -17   5   2       1337.41       1212.40        73.96 o                         
 -16   5   2       1253.31       1245.58        51.39 o                         
 -15   5   2        205.27        284.57        30.68 o                         
 -14   5   2        317.24        404.96        26.57 o                         
 -13   5   2        894.21        901.59        36.15 o                         
 -12   5   2        196.99        257.37        25.19 o                         
 -11   5   2       5114.93       5168.78        81.17 o                         
 -10   5   2       4365.25       4192.40       153.63 o                         
  -9   5   2       4913.62       4821.48       244.76 o                         
  -8   5   2       1623.76       1482.81        57.63 o                         
  -6   5   2       4387.37       5169.33        58.10 o                         
  -5   5   2      26813.92      27834.20       899.23 o                         
  -4   5   2       4792.64       4211.85        95.72 o                         
  -3   5   2       4970.58       5391.59        86.47 o                         
  -2   5   2       2748.62       2747.23        59.95 o                         
  -1   5   2       1807.60       1847.76        28.06 o                         
   0   5   2       4470.92       4718.09       144.40 o                         
   1   5   2       8764.22       8423.85       352.17 o                         
   2   5   2         37.21         41.64        10.15 o                         
   3   5   2       3761.69       4118.69       209.61 o                         
   4   5   2       1060.12       1165.37        81.41 o                         
   5   5   2         75.69        145.20        11.81 o                         
   6   5   2       4860.19       4524.04        49.31 o                         
   7   5   2       9171.28       8404.91       225.26 o                         
   8   5   2       4729.71       4439.71       131.17 o                         
   9   5   2       1371.34       1289.99        60.61 o                         
  10   5   2       1834.42       1866.72        71.38 o                         
  11   5   2        183.72        268.15        24.10 o                         
  12   5   2       3664.85       3683.60        57.34 o                         
  13   5   2       3352.74       3284.16        91.26 o                         
  14   5   2        519.83        527.45        27.82 o                         
  15   5   2        105.67         76.99        31.14 o                         
  16   5   2        455.52        466.38        38.02 o                         
  17   5   2        953.85        899.05        53.85 o                         
 -18   6   2       1228.79       1092.70        81.83 o                         
 -17   6   2        131.45        195.08        35.93 o                         
 -16   6   2         46.02         33.74        35.60 o                         
 -15   6   2       1023.05        979.98        61.31 o                         
 -14   6   2       5795.72       5376.74       131.40 o                         
 -13   6   2       1978.88       1944.23        45.79 o                         
 -12   6   2        661.60        689.56        23.11 o                         
 -11   6   2          1.85        206.25        56.85 o                         
 -10   6   2        760.33        781.87        22.40 o                         
  -9   6   2        372.20        473.37        17.70 o                         
  -8   6   2      11064.16      11419.17       376.93 o                         
  -7   6   2      32559.49      31040.57       825.11 o                         
  -6   6   2      15676.20      15067.23       474.39 o                         
  -5   6   2       1365.09       1198.42        74.91 o                         
  -4   6   2       2163.22       2490.34        14.33 o                         
  -3   6   2      10323.66      10378.70       192.35 o                         
  -2   6   2       2817.19       2569.19        40.89 o                         
  -1   6   2       9001.67       8964.97       118.79 o                         
   0   6   2       1881.43       1836.91        79.66 o                         
   1   6   2       7765.78       7962.10       243.14 o                         
   2   6   2       9585.47      10033.80       518.35 o                         
   3   6   2      14577.98      13814.43       587.96 o                         
   4   6   2      16718.28      17148.51       381.17 o                         
   5   6   2       1793.12       1518.41        40.84 o                         
   6   6   2       3593.39       3470.35       165.02 o                         
   7   6   2      15251.85      14751.08       357.41 o                         
   8   6   2          2.64         81.15        20.20 o                         
   9   6   2      12477.52      11659.35       206.40 o                         
  10   6   2       1317.00       1262.32        61.52 o                         
  11   6   2       2856.82       2877.79       205.57 o                         
  12   6   2       1819.47       1584.25       154.92 o                         
  13   6   2         37.02        110.47        47.03 o                         
  14   6   2         10.41         35.64        28.52 o                         
  15   6   2        709.90        717.82        43.31 o                         
  16   6   2        489.79        465.84        34.16 o                         
  17   6   2        933.71        849.61        52.38 o                         
 -18   7   2         12.18         47.77        36.69 o                         
 -17   7   2       1415.50       1402.46        71.59 o                         
 -16   7   2        298.91        354.36        32.18 o                         
 -15   7   2       1632.77       1591.07        61.17 o                         
 -14   7   2        153.00        246.16        31.11 o                         
 -13   7   2        470.11        489.19        71.25 o                         
 -12   7   2        432.48        525.66        32.04 o                         
 -11   7   2       5031.99       4960.16       202.06 o                         
 -10   7   2       4592.25       4645.54       145.39 o                         
  -9   7   2       2307.96       2076.52        92.99 o                         
  -8   7   2        720.39       1544.30        75.17 o                         
  -7   7   2       5010.96       4650.95        86.89 o                         
  -6   7   2       6907.64       7665.34       212.77 o                         
  -5   7   2      17359.22      16097.95       349.35 o                         
  -4   7   2       9753.19      10571.04       146.11 o                         
  -3   7   2       8439.35       8686.59       176.97 o                         
  -2   7   2        742.28        974.07        18.16 o                         
  -1   7   2       8620.79       8242.37       172.43 o                         
   0   7   2      14341.94      15827.96       249.62 o                         
   1   7   2       1560.17       1131.81        47.14 o                         
   2   7   2       4682.86       4852.86       130.74 o                         
   3   7   2       2193.23       2521.55        86.96 o                         
   4   7   2         20.50        169.33        26.80 o                         
   5   7   2      11454.25      11533.54        50.22 o                         
   6   7   2      17740.04      18100.33       659.96 o                         
   7   7   2      11324.99      11269.76       308.43 o                         
   8   7   2         60.60         84.15        26.09 o                         
   9   7   2        499.84        573.87        15.58 o                         
  10   7   2        664.64        568.89       120.09 o                         
  11   7   2       1369.73       1398.76        26.80 o                         
  12   7   2       3304.03       3265.96        35.96 o                         
  13   7   2       1984.19       2013.15       108.42 o                         
  14   7   2        720.33        622.40        70.17 o                         
  15   7   2          2.27         35.21        35.08 o                         
  16   7   2        518.20        568.58        58.32 o                         
  17   7   2       1117.50       1079.97        73.42 o                         
 -18   8   2        387.91        229.99        45.83 o                         
 -17   8   2        334.29        458.84        81.38 o                         
 -16   8   2       1528.78       1395.68        39.01 o                         
 -15   8   2       1192.20       1108.30        52.64 o                         
 -14   8   2       1119.45        988.13        30.36 o                         
 -13   8   2       1339.10       1253.94        37.97 o                         
 -12   8   2       2077.11       2131.63        51.63 o                         
 -11   8   2         28.07         56.14        22.58 o                         
 -10   8   2       1257.31       1239.84        88.38 o                         
  -9   8   2         25.12         29.29        17.11 o                         
  -8   8   2       5202.07       5167.05        88.18 o                         
  -7   8   2      19034.63      18422.29       542.58 o                         
  -6   8   2        897.56       1001.82        40.28 o                         
  -5   8   2        332.13        267.85        14.97 o                         
  -4   8   2       4500.43       4558.34        79.96 o                         
  -3   8   2       5873.34       5699.11       159.63 o                         
  -2   8   2          4.05         94.02        10.80 o                         
  -1   8   2       1509.97       1323.32        24.59 o                         
   0   8   2        941.42        891.08        12.85 o                         
   1   8   2        842.66        683.17        19.76 o                         
   2   8   2         89.64         86.36         8.12 o                         
   3   8   2       6776.39       6178.69       115.06 o                         
   4   8   2       1101.71       1081.35        31.69 o                         
   5   8   2       2930.65       2536.01       116.16 o                         
   6   8   2          8.44        197.26        11.39 o                         
   7   8   2       9684.45       9217.32       385.88 o                         
   8   8   2        753.48        750.47        38.07 o                         
   9   8   2       9290.32       8774.12       322.14 o                         
  10   8   2        946.10        975.00        49.42 o                         
  11   8   2       4597.82       4452.56       112.49 o                         
  12   8   2         50.42         80.49        20.03 o                         
  13   8   2         86.22        136.62        32.52 o                         
  14   8   2        229.14        196.21        42.32 o                         
  15   8   2       2070.83       1759.97        63.54 o                         
  16   8   2        285.51        281.03        39.58 o                         
 -17   9   2        912.89        773.44       106.64 o                         
 -16   9   2         11.42        -19.93        33.34 o                         
 -15   9   2       2148.34       2088.76       118.48 o                         
 -14   9   2         92.72         99.13        33.56 o                         
 -13   9   2       1917.66       1942.81        34.76 o                         
 -12   9   2        226.55        206.36        47.70 o                         
 -11   9   2       7423.63       6969.37       395.96 o                         
 -10   9   2         39.04         59.03        28.98 o                         
  -9   9   2       7816.31       7529.32       278.47 o                         
  -8   9   2       2115.25       2031.42        94.31 o                         
  -7   9   2       3427.29       3924.07        26.11 o                         
  -6   9   2        223.02        338.45        14.47 o                         
  -5   9   2       6538.19       6422.77        63.13 o                         
  -4   9   2        272.62        254.74        12.88 o                         
  -3   9   2       2612.22       2447.25        17.75 o                         
  -2   9   2        649.03        744.42        14.62 o                         
  -1   9   2       3093.70       2962.47        98.92 o                         
   0   9   2        270.47        246.63        10.94 o                         
   1   9   2      11350.30      11058.68       328.78 o                         
   2   9   2       3213.84       3200.99        95.19 o                         
   3   9   2        257.92        274.56        14.72 o                         
   4   9   2        224.74        212.36         8.06 o                         
   5   9   2      11902.16      11269.46       331.35 o                         
   6   9   2       8236.33       8213.77       351.06 o                         
   7   9   2       5846.30       5410.94       325.76 o                         
   8   9   2       1711.74       1618.02        90.89 o                         
   9   9   2        336.64        336.49        12.03 o                         
  10   9   2       1319.06       1289.87        34.78 o                         
  11   9   2        226.91        272.81        26.59 o                         
  12   9   2        888.67        828.50        37.56 o                         
  13   9   2       7754.69       7208.00       283.00 o                         
  14   9   2        449.21        430.45        41.14 o                         
  15   9   2          5.70         48.88        27.48 o                         
  16   9   2        116.28        112.01        27.93 o                         
 -17  10   2        815.58        840.18        88.20 o                         
 -16  10   2        107.93        111.18        42.20 o                         
 -15  10   2       1151.64       1087.50       136.57 o                         
 -14  10   2        831.37        702.24        97.10 o                         
 -13  10   2       5449.36       5608.66       230.13 o                         
 -12  10   2        738.09        820.73       100.59 o                         
 -11  10   2        519.48        654.52        63.68 o                         
 -10  10   2         60.22         94.41        19.43 o                         
  -9  10   2       1284.33       1648.81        92.45 o                         
  -8  10   2       2330.02       2210.71        91.21 o                         
  -7  10   2      17369.55      17189.07       359.54 o                         
  -6  10   2        192.87        226.54        17.09 o                         
  -5  10   2        806.33        878.64        38.37 o                         
  -4  10   2         19.85         26.96        11.22 o                         
  -3  10   2       3468.24       4025.75        67.55 o                         
  -2  10   2       3983.07       3563.59        56.40 o                         
  -1  10   2      16089.41      16897.76       384.34 o                         
   0  10   2         11.36         -6.46        16.13 o                         
   1  10   2      13676.28      14293.75       181.36 o                         
   2  10   2          0.47         16.33        10.90 o                         
   3  10   2       7732.71       7660.23       111.88 o                         
   4  10   2       4180.70       3890.92       107.36 o                         
   5  10   2      10386.98      10549.92       481.08 o                         
   6  10   2       2320.87       2299.71       163.88 o                         
   7  10   2       2607.52       2348.52       200.71 o                         
   8  10   2          0.56         13.41        11.82 o                         
   9  10   2        290.96        376.99        24.56 o                         
  10  10   2         21.18         11.13        11.43 o                         
  11  10   2       9377.37       8838.95        35.58 o                         
  12  10   2        247.48        246.97        17.03 o                         
  13  10   2         34.28         18.03        18.96 o                         
  14  10   2          0.18         10.86        20.44 o                         
  15  10   2        826.12        817.44        31.95 o                         
 -16  11   2         17.23         52.22        41.45 o                         
 -15  11   2       2455.12       2449.25        47.23 o                         
 -14  11   2        429.47        455.49        34.98 o                         
 -13  11   2       1395.86       1423.20        78.70 o                         
 -12  11   2        297.41        347.68        36.05 o                         
 -11  11   2       7041.59       7087.09       306.77 o                         
 -10  11   2        492.78        502.56        23.13 o                         
  -9  11   2       5154.11       5317.04       187.05 o                         
  -8  11   2        103.37        204.36        28.98 o                         
  -7  11   2       2018.43       2686.99        65.09 o                         
  -6  11   2        239.84        224.61        16.37 o                         
  -5  11   2       3376.42       3423.80        54.65 o                         
  -4  11   2        391.46        410.94        34.44 o                         
  -3  11   2       5714.23       6113.98        71.24 o                         
  -2  11   2        166.23        167.83        14.56 o                         
  -1  11   2       9690.31      10387.99       183.93 o                         
   0  11   2         47.70         58.50        14.42 o                         
   1  11   2       6132.78       6367.88       112.64 o                         
   2  11   2        263.17        282.80        25.92 o                         
   3  11   2       1003.05       1108.86        32.97 o                         
   4  11   2       3744.93       3722.40       118.84 o                         
   5  11   2       7685.75       7674.46       287.74 o                         
   6  11   2        926.94        822.69        34.27 o                         
   7  11   2       7405.95       7257.73       339.36 o                         
   8  11   2        471.81        508.12        40.38 o                         
   9  11   2         55.10         57.55        43.67 o                         
  10  11   2        256.79        255.83        46.06 o                         
  11  11   2       3934.95       3674.74        64.60 o                         
  12  11   2        103.74         88.71        43.84 o                         
  13  11   2       6854.32       6510.31       179.90 o                         
  14  11   2         35.31         34.57        15.18 o                         
  15  11   2         11.30         15.54        23.08 o                         
 -16  12   2          1.61         -3.82        31.76 o                         
 -15  12   2        765.53        661.75       123.12 o                         
 -14  12   2        307.43        349.31        47.51 o                         
 -13  12   2       5123.25       4561.82       203.90 o                         
 -12  12   2         86.78         79.27        24.40 o                         
 -11  12   2       2293.66       2199.19       122.06 o                         
 -10  12   2        252.98        229.47        25.01 o                         
  -9  12   2       3017.23       3379.11       110.62 o                         
  -8  12   2         19.70         55.28        22.16 o                         
  -7  12   2       7766.22       7655.14       100.99 o                         
  -6  12   2         72.02         61.17        17.85 o                         
  -5  12   2        218.96        217.32        17.21 o                         
  -4  12   2        404.21        381.02        16.90 o                         
  -3  12   2        614.47        542.09        18.16 o                         
  -2  12   2       3816.35       3911.15        66.93 o                         
  -1  12   2      13254.61      13462.10       239.73 o                         
   0  12   2       1987.02       2079.71        54.40 o                         
   1  12   2      11263.62      11558.96       258.60 o                         
   2  12   2       1273.59       1264.67        37.71 o                         
   3  12   2       4519.10       4398.52       161.64 o                         
   4  12   2        504.80        450.39        13.72 o                         
   5  12   2       7500.87       7744.97       227.83 o                         
   6  12   2        706.01        669.35        47.63 o                         
   7  12   2        542.24        493.84        41.98 o                         
   8  12   2        396.18        325.96        37.58 o                         
   9  12   2         10.25         13.54        38.53 o                         
  10  12   2        258.70        273.61        62.53 o                         
  11  12   2       9011.20       8955.85       210.46 o                         
  12  12   2        301.43        462.84        83.49 o                         
  13  12   2        115.36         97.81        90.82 o                         
  14  12   2         66.53         38.46        82.67 o                         
 -15  13   2       1388.80       1178.63        80.30 o                         
 -14  13   2        724.24        737.11        90.25 o                         
 -13  13   2         17.21         -4.33        28.93 o                         
 -12  13   2        239.87        305.70        58.79 o                         
 -11  13   2        311.42        343.41        67.96 o                         
 -10  13   2       1344.97       1264.44        90.20 o                         
  -9  13   2       6729.50       6622.70       359.35 o                         
  -8  13   2        561.77        654.27        23.84 o                         
  -7  13   2       1299.39       1452.04        43.56 o                         
  -6  13   2       2351.27       2128.75        21.79 o                         
  -5  13   2        751.19        797.69        21.38 o                         
  -4  13   2         37.28         77.75        20.82 o                         
  -3  13   2       4808.73       4682.87        82.74 o                         
  -2  13   2        936.37       1117.80        19.81 o                         
  -1  13   2       4517.40       4402.35       113.49 o                         
   0  13   2       3242.11       3272.91        54.75 o                         
   1  13   2       2618.01       2387.67        58.64 o                         
   2  13   2       1529.13       1541.86        33.88 o                         
   3  13   2       1691.60       1545.88        45.58 o                         
   4  13   2       3668.62       3821.34        90.80 o                         
   5  13   2       5680.60       5661.77       182.97 o                         
   6  13   2        120.57        131.63        18.76 o                         
   7  13   2       5877.84       5705.95       303.38 o                         
   8  13   2         69.32        104.87        38.26 o                         
   9  13   2         37.53        115.37        42.80 o                         
  10  13   2        128.60        175.02        54.20 o                         
  11  13   2       3016.66       3087.71       188.80 o                         
  12  13   2        143.51        176.75        83.49 o                         
  13  13   2       3024.38       2950.28       108.64 o                         
  14  13   2        181.07         92.13        93.09 o                         
 -14  14   2        114.74         79.14        36.66 o                         
 -13  14   2       2123.40       1839.75       135.75 o                         
 -12  14   2         17.29         33.20        26.76 o                         
 -11  14   2         23.27         33.60        23.80 o                         
 -10  14   2         20.95         49.28        24.61 o                         
  -9  14   2        569.63        521.97        47.87 o                         
  -8  14   2         21.67         40.23        24.53 o                         
  -7  14   2      17481.34      16434.62       291.77 o                         
  -6  14   2         90.26        108.39        20.91 o                         
  -5  14   2          5.23          1.68        20.70 o                         
  -4  14   2        705.39        704.56        21.83 o                         
  -3  14   2       4367.27       4024.25        79.66 o                         
  -2  14   2          1.46         24.06        19.72 o                         
  -1  14   2       8038.14       7392.42       113.05 o                         
   0  14   2       3533.63       3574.91       115.74 o                         
   1  14   2       1204.41       1116.97        30.42 o                         
   2  14   2       1182.54       1405.43        34.08 o                         
   3  14   2       5974.89       5590.73       137.14 o                         
   4  14   2        116.62        168.60        15.87 o                         
   5  14   2       7186.84       7167.31       214.73 o                         
   6  14   2          1.51         -1.96        11.74 o                         
   7  14   2        522.37        546.48        84.36 o                         
   8  14   2        186.50        152.12        55.02 o                         
   9  14   2       1738.16       1831.88        58.41 o                         
  10  14   2       2940.22       3012.97        69.03 o                         
  11  14   2       1991.43       2453.61        78.94 o                         
  12  14   2        106.86        139.72        98.85 o                         
  13  14   2         91.13        270.72       102.00 o                         
 -13  15   2         18.73         33.32        35.09 o                         
 -12  15   2        300.34        280.21        30.39 o                         
 -11  15   2        193.93        196.53        26.20 o                         
 -10  15   2       3538.46       3283.92       164.90 o                         
  -9  15   2       1179.92       1101.50        79.73 o                         
  -8  15   2        702.95        649.21        19.97 o                         
  -7  15   2        852.66        915.87        28.22 o                         
  -6  15   2       1378.21       1320.35        26.25 o                         
  -5  15   2        193.57        179.44        23.82 o                         
  -4  15   2       3447.68       3578.25        53.75 o                         
  -3  15   2       2947.78       3070.39        77.19 o                         
  -2  15   2        638.79        702.73        24.65 o                         
  -1  15   2       2105.56       2003.74        44.77 o                         
   0  15   2       3078.56       2952.71        47.75 o                         
   1  15   2        423.00        467.79        21.65 o                         
   2  15   2       4887.66       4877.01       104.30 o                         
   3  15   2       1751.50       1823.00        31.78 o                         
   4  15   2        851.94        912.47        23.31 o                         
   5  15   2       1847.44       1799.70        35.28 o                         
   6  15   2        543.66        450.16        79.23 o                         
   7  15   2       4914.56       5491.74        74.71 o                         
   8  15   2        248.36        240.29        57.64 o                         
   9  15   2          9.84        108.92        60.76 o                         
  10  15   2          0.31          4.47        51.37 o                         
  11  15   2       2414.32       2515.35        79.16 o                         
  12  15   2        283.12        199.46       103.05 o                         
 -12  16   2         17.48         18.96        28.36 o                         
 -11  16   2        253.86        219.58        29.85 o                         
 -10  16   2        609.64        592.84        34.97 o                         
  -9  16   2        499.59        629.12        61.72 o                         
  -8  16   2        879.68        817.38        41.58 o                         
  -7  16   2       8359.37       8306.60       237.20 o                         
  -6  16   2       1246.70       1229.16        32.77 o                         
  -5  16   2        564.60        581.44        24.79 o                         
  -4  16   2         40.96         81.18        26.37 o                         
  -3  16   2       1122.40       1247.90        27.59 o                         
  -2  16   2       2196.47       2032.16        28.79 o                         
  -1  16   2       7975.80       8080.98        85.06 o                         
   0  16   2        373.23        352.89        22.83 o                         
   1  16   2        152.91        150.78        23.49 o                         
   2  16   2         17.34         13.77        22.69 o                         
   3  16   2       2993.05       2817.20        79.15 o                         
   4  16   2        871.76        832.05        31.82 o                         
   5  16   2       4125.66       3961.93        40.42 o                         
   6  16   2       1014.32        871.34        89.29 o                         
   7  16   2        228.41        241.08        54.48 o                         
   8  16   2        225.01        315.16        60.33 o                         
   9  16   2       1359.56       1347.81        70.06 o                         
  10  16   2       1924.27       2138.61        78.09 o                         
  11  16   2        381.81        315.60        71.55 o                         
 -11  17   2         34.81         41.50        28.37 o                         
 -10  17   2       1552.65       1512.47       121.17 o                         
  -9  17   2        623.27        612.59        68.72 o                         
  -8  17   2       1188.02       1172.57        55.90 o                         
  -7  17   2        238.60        492.05        29.41 o                         
  -6  17   2       2803.25       2821.68        52.29 o                         
  -5  17   2       1070.05       1309.56        30.03 o                         
  -4  17   2       3009.02       3103.90        91.36 o                         
  -3  17   2        530.94        551.48        28.37 o                         
  -2  17   2        136.79        140.03        25.79 o                         
  -1  17   2        198.62        381.26        34.63 o                         
   0  17   2       5099.79       5436.30        63.68 o                         
   1  17   2       1549.80       1639.76        28.61 o                         
   2  17   2        472.51        504.12        23.78 o                         
   3  17   2       1389.86       1593.89        37.25 o                         
   4  17   2        374.28        369.77        23.40 o                         
   5  17   2       1200.69       1094.82        77.29 o                         
   6  17   2       2810.72       2605.22       116.15 o                         
   7  17   2       2240.25       2530.34       215.70 o                         
   8  17   2        795.92        964.41        62.00 o                         
   9  17   2         98.41        120.59        33.82 o                         
  10  17   2        189.55        253.78        73.18 o                         
 -10  18   2         46.70         37.98        29.46 o                         
  -9  18   2         21.82         96.28        29.90 o                         
  -8  18   2       1653.26       1536.12        98.26 o                         
  -7  18   2       2166.46       2198.89        80.77 o                         
  -6  18   2       1825.65       1892.56        38.87 o                         
  -5  18   2        215.96        253.61        34.12 o                         
  -4  18   2         10.84         13.47        28.40 o                         
  -3  18   2        418.39        574.28        30.36 o                         
  -2  18   2       1557.91       1472.72        44.93 o                         
  -1  18   2       2367.18       2804.74        35.33 o                         
   0  18   2        531.81        501.64        31.71 o                         
   1  18   2       1014.74       1011.73        36.05 o                         
   2  18   2         21.48         47.88        25.15 o                         
   3  18   2        725.62        754.83        29.80 o                         
   4  18   2       2401.32       2362.31        54.15 o                         
   5  18   2        494.26        765.53        29.07 o                         
   6  18   2       1069.72        900.49       120.81 o                         
   7  18   2          0.06         16.16        61.32 o                         
   8  18   2         13.47         77.73        60.60 o                         
   9  18   2         16.83         47.69        72.34 o                         
  -8  19   2        503.64        516.85        32.02 o                         
  -7  19   2        577.92        724.04        64.36 o                         
  -6  19   2        967.90        939.78        38.46 o                         
  -5  19   2        926.49        929.91        38.16 o                         
  -4  19   2       2565.59       2515.70       118.82 o                         
  -3  19   2        181.89        180.26        33.53 o                         
  -2  19   2          5.78         10.22        29.07 o                         
  -1  19   2        118.81         74.79        28.62 o                         
   0  19   2       2640.82       2637.58        36.88 o                         
   1  19   2       1371.45       1479.15        39.18 o                         
   2  19   2        254.22        206.88        36.29 o                         
   3  19   2        262.29        391.06        35.21 o                         
   4  19   2         33.70         30.08        30.69 o                         
   5  19   2        542.31        574.20        27.46 o                         
   6  19   2       2353.23       1927.63       226.49 o                         
   7  19   2        665.23        804.69        71.50 o                         
  -6  20   2        626.01        617.42        39.55 o                         
  -5  20   2         38.88         87.68        37.47 o                         
  -4  20   2          3.48         11.86        35.26 o                         
  -3  20   2        279.39        222.47        39.38 o                         
  -2  20   2       2122.55       2356.72        52.10 o                         
  -1  20   2       1343.92       1282.59        69.80 o                         
   0  20   2       1030.36       1047.17        55.72 o                         
   1  20   2        464.71        479.92        40.42 o                         
   2  20   2          8.61         26.25        38.30 o                         
   3  20   2       1279.74       1332.29        41.95 o                         
   4  20   2       3538.46       3541.60        80.99 o                         
   5  20   2         44.30         61.48        38.57 o                         
  -1  21   2        495.13        534.35        45.52 o                         
 -19   0   3       4326.79       4191.13        82.36 o                         
 -17   0   3         58.78         36.25        48.39 o                         
 -15   0   3       1038.29       1052.68        58.51 o                         
 -13   0   3      19366.81      18189.47       399.79 o                         
  -9   0   3       5002.92       5193.26       143.39 o                         
  -7   0   3       3039.37       2813.89        73.36 o                         
  -5   0   3       8396.09       8677.94       254.65 o                         
  -3   0   3     284626.38     337520.59     11685.31 o                         
  -1   0   3      39962.10      47000.98      2171.14 o                         
   1   0   3       6295.24       5705.92       273.16 o                         
   3   0   3      18353.15      17798.17       391.05 o                         
   5   0   3       2808.90       3169.10       157.89 o                         
   7   0   3       5819.98       6374.14       126.10 o                         
   9   0   3       4470.34       4499.82        60.78 o                         
  11   0   3       5621.33       5672.84       159.46 o                         
  13   0   3        320.54        317.94        37.78 o                         
  15   0   3       5662.00       5513.68        83.66 o                         
  17   0   3         35.07        -19.85        54.09 o                         
 -19   1   3         63.21        105.15        43.62 o                         
 -18   1   3        190.67        174.90        38.33 o                         
 -17   1   3        787.57        757.21        40.28 o                         
 -16   1   3         26.92         10.68        27.94 o                         
 -15   1   3       1563.71       1516.57        30.50 o                         
 -14   1   3        560.33        701.45        28.22 o                         
 -13   1   3       2027.95       2668.48       141.02 o                         
 -12   1   3        191.35        218.74        20.01 o                         
 -11   1   3      24019.30      24614.43       347.56 o                         
 -10   1   3       1304.19       1469.24        24.06 o                         
  -9   1   3       9243.53       9336.85        38.61 o                         
  -8   1   3        187.85        204.42        13.89 o                         
  -7   1   3       9446.46      12131.68       117.58 o                         
  -6   1   3         45.01        145.91         9.40 o                         
  -5   1   3      36830.99      38740.50       572.14 o                         
  -4   1   3        231.47        286.86         6.87 o                         
  -3   1   3      25005.43      23493.58       506.91 o                         
  -2   1   3       1471.76       1327.51        45.29 o                         
  -1   1   3       2032.22       1955.11        24.69 o                         
   0   1   3       3290.73       3155.97       122.91 o                         
   1   1   3      87697.66      88620.45      1411.28 o                         
   2   1   3          5.16         31.80         7.41 o                         
   3   1   3        584.10        648.95        41.02 o                         
   4   1   3       2299.61       2296.33        43.61 o                         
   5   1   3      13916.17      12841.64       168.05 o                         
   6   1   3         70.02        135.78        11.09 o                         
   7   1   3      15851.05      15596.36       280.43 o                         
   8   1   3          0.10         25.12        14.05 o                         
   9   1   3       1450.29       1515.66        42.62 o                         
  10   1   3        158.57        188.48        24.87 o                         
  11   1   3       3143.93       3177.26        96.20 o                         
  12   1   3         73.42         54.60        24.19 o                         
  13   1   3       2093.04       2050.74        37.65 o                         
  14   1   3        341.75        332.94        29.58 o                         
  15   1   3        477.53        583.84        38.42 o                         
  16   1   3        490.36        458.08        39.37 o                         
  17   1   3       5566.34       5353.26        55.72 o                         
 -19   2   3       4774.76       4121.22        92.15 o                         
 -18   2   3          4.94         22.76        39.07 o                         
 -17   2   3          4.11          4.57        34.88 o                         
 -16   2   3         97.17         90.63        30.50 o                         
 -15   2   3       2941.59       2891.92       107.80 o                         
 -14   2   3        100.35        361.01        65.90 o                         
 -13   2   3      14687.19      14070.48        55.69 o                         
 -12   2   3       4697.23       4674.81        40.09 o                         
 -11   2   3          0.84        279.33        26.13 o                         
 -10   2   3       2838.11       2660.43        59.65 o                         
  -9   2   3      12132.91      12060.30       159.32 o                         
  -8   2   3       2947.06       3067.75        62.06 o                         
  -7   2   3       7245.33       7120.90       171.82 o                         
  -6   2   3       2236.75       2353.40        33.38 o                         
  -5   2   3        725.39        880.30        25.16 o                         
  -4   2   3        790.38        614.72        19.78 o                         
  -3   2   3      25734.08      25799.96       693.05 o                         
  -2   2   3         25.70         52.90         6.50 o                         
  -1   2   3        108.58        346.23       113.16 o                         
   0   2   3       3670.59       3495.29        55.84 o                         
   1   2   3        345.99        305.36         9.43 o                         
   2   2   3       8738.75       8144.28       279.59 o                         
   3   2   3       9829.36       9214.24       185.06 o                         
   4   2   3        238.63        252.66        21.46 o                         
   5   2   3       9506.11       9609.28        73.79 o                         
   6   2   3          0.22         24.80        11.92 o                         
   7   2   3        115.99         95.54        14.10 o                         
   8   2   3          0.40         42.91        14.47 o                         
   9   2   3        782.86        872.89        56.59 o                         
  10   2   3          0.49        102.38        68.46 o                         
  11   2   3       5310.13       5641.76       246.19 o                         
  12   2   3          0.08         22.63        21.87 o                         
  13   2   3        265.27        351.61        26.99 o                         
  14   2   3        128.10        119.39        30.74 o                         
  15   2   3       2391.52       2291.57        47.04 o                         
  16   2   3        105.20         81.32        36.03 o                         
  17   2   3         34.75        236.65        61.87 o                         
 -19   3   3        990.91       1152.04        44.41 o                         
 -18   3   3        411.01        401.66        37.83 o                         
 -17   3   3        438.73        396.54        32.68 o                         
 -16   3   3         87.58        135.01        29.59 o                         
 -15   3   3        427.17        428.62        27.59 o                         
 -14   3   3       1640.41       1601.98        31.17 o                         
 -13   3   3         41.33        344.52       225.04 o                         
 -12   3   3       1148.07       1697.12       187.91 o                         
 -11   3   3       7056.05       7268.78       138.82 o                         
 -10   3   3       1884.29       1783.74        52.59 o                         
  -9   3   3       2709.34       2644.27        38.17 o                         
  -8   3   3       1413.05       1671.75        36.70 o                         
  -7   3   3          9.05         66.57        15.18 o                         
  -6   3   3      12314.12      12914.71       397.92 o                         
  -5   3   3      42834.74      39286.84       375.00 o                         
  -4   3   3        676.33        802.68        22.29 o                         
  -3   3   3      11921.14      11604.00       153.32 o                         
  -2   3   3       6180.24       6075.36        87.28 o                         
  -1   3   3      80053.17      76147.29       596.10 o                         
   0   3   3      16474.21      17920.26       498.21 o                         
   1   3   3       7505.01       6287.84       168.97 o                         
   2   3   3      17758.54      16631.72       608.35 o                         
   3   3   3       1449.40       1394.26        58.75 o                         
   4   3   3      14217.13      13803.97       674.30 o                         
   5   3   3      21633.86      20760.49       491.88 o                         
   6   3   3       7284.91       7783.66       112.05 o                         
   7   3   3      11941.57      11268.86       132.91 o                         
   8   3   3       3867.58       3779.62       158.56 o                         
   9   3   3       3284.63       3403.28        48.20 o                         
  10   3   3       4334.46       4288.62       103.95 o                         
  11   3   3      21842.07      20763.72       446.58 o                         
  12   3   3         37.53         60.42        25.56 o                         
  13   3   3       1038.60       1030.03        28.06 o                         
  14   3   3       2328.63       2243.65        34.83 o                         
  15   3   3       1331.65       1353.98        36.32 o                         
  16   3   3       1985.24       2045.52        58.74 o                         
  17   3   3       6234.03       5698.34       123.68 o                         
 -19   4   3       3806.62       3387.76        84.15 o                         
 -18   4   3       1249.64       1214.31        89.69 o                         
 -17   4   3        153.03        139.20        34.36 o                         
 -16   4   3       1218.73       1174.95        44.68 o                         
 -15   4   3       1503.95       1449.42        36.00 o                         
 -14   4   3        932.72       1071.46       104.06 o                         
 -13   4   3      10870.39      10218.88       203.07 o                         
 -12   4   3       7627.82       7737.53       126.80 o                         
 -11   4   3         96.12        149.18        28.99 o                         
 -10   4   3       6307.51       6478.51       135.57 o                         
  -9   4   3       2842.02       2715.78        27.33 o                         
  -8   4   3       3489.41       3881.41        94.42 o                         
  -7   4   3      24413.32      22150.47       450.84 o                         
  -6   4   3       2324.68       2464.23        39.84 o                         
  -5   4   3        620.55        668.73        16.45 o                         
  -4   4   3       2920.40       3248.97        85.16 o                         
  -3   4   3      19051.68      18805.68       418.27 o                         
  -2   4   3       2034.27       2158.31        30.81 o                         
  -1   4   3       3046.51       2837.41        15.63 o                         
   0   4   3       1126.16        991.49        23.19 o                         
   1   4   3       2769.65       2682.38       159.77 o                         
   2   4   3         39.07         66.45        26.02 o                         
   3   4   3       5186.85       5021.25       335.69 o                         
   4   4   3        345.38        466.05        25.41 o                         
   5   4   3      39793.04      38160.36      1223.36 o                         
   6   4   3       4237.27       4197.67        87.32 o                         
   7   4   3        788.22        825.79        18.05 o                         
   8   4   3        253.54        558.38       201.90 o                         
   9   4   3       5407.88       5871.88       106.54 o                         
  10   4   3        969.17       1032.15        49.14 o                         
  11   4   3        470.49        942.59       227.03 o                         
  12   4   3         49.13         59.78        28.22 o                         
  13   4   3          5.00         17.08        27.14 o                         
  14   4   3          4.75        -10.95        30.02 o                         
  15   4   3        298.73        318.22        31.22 o                         
  16   4   3       1267.82       1140.37        68.92 o                         
  17   4   3        710.01        907.19        42.77 o                         
 -19   5   3        182.10        211.47        45.81 o                         
 -18   5   3          0.88        -34.57        34.57 o                         
 -17   5   3        632.89        617.27        35.31 o                         
 -16   5   3       1472.21       1473.70        87.73 o                         
 -15   5   3        571.05        668.26        45.88 o                         
 -14   5   3        352.49        495.43        32.86 o                         
 -13   5   3       4623.33       4657.42        36.31 o                         
 -12   5   3        675.27        798.26        30.48 o                         
 -11   5   3        248.13        292.45        21.72 o                         
 -10   5   3       3676.07       3686.89       168.89 o                         
  -9   5   3       2172.57       2010.68        94.61 o                         
  -8   5   3        351.21        608.50        20.98 o                         
  -7   5   3          5.73        179.02        15.73 o                         
  -6   5   3       2234.45       2642.89        66.30 o                         
  -5   5   3      34224.61      34809.30       879.91 o                         
  -4   5   3      16653.87      16257.40       437.23 o                         
  -3   5   3       1474.81       1694.69        40.59 o                         
  -2   5   3       1879.71       1775.24        24.36 o                         
  -1   5   3      33460.51      31885.73       356.96 o                         
   0   5   3      25542.49      25605.72       463.10 o                         
   1   5   3       7393.52       6474.23       379.72 o                         
   2   5   3       5411.46       4819.30       120.86 o                         
   3   5   3         80.17         81.85        17.76 o                         
   4   5   3       3968.95       3986.40       176.93 o                         
   5   5   3       1948.30       1603.18        45.74 o                         
   6   5   3       7757.39       7082.33       231.12 o                         
   7   5   3      19879.14      19596.71       412.31 o                         
   8   5   3       3273.80       3014.28        85.89 o                         
   9   5   3       1395.29       1450.37       103.01 o                         
  10   5   3       6741.05       6360.24       229.05 o                         
  11   5   3       9543.90       9114.48       167.65 o                         
  12   5   3       1554.65       1540.34        69.69 o                         
  13   5   3        916.91        919.60        35.37 o                         
  14   5   3         96.58         77.14        25.32 o                         
  15   5   3        546.59        602.27        44.97 o                         
  16   5   3       1524.38       1599.71        80.82 o                         
  17   5   3       2037.00       1900.90        43.39 o                         
 -19   6   3       1175.07       1024.83        48.00 o                         
 -18   6   3       3490.06       3358.21       169.86 o                         
 -17   6   3         87.83        118.80        32.94 o                         
 -16   6   3       4840.05       4432.93       179.39 o                         
 -15   6   3        861.99        757.42        69.53 o                         
 -14   6   3       4629.34       4421.47        50.94 o                         
 -13   6   3       7848.99       7744.85       119.85 o                         
 -12   6   3        620.64        648.24        25.04 o                         
 -11   6   3        841.58        752.18        39.08 o                         
 -10   6   3       4513.85       4439.78       230.36 o                         
  -9   6   3       5844.31       6127.20       251.46 o                         
  -8   6   3       8712.79       8639.03       148.16 o                         
  -7   6   3       4249.31       4016.09       147.63 o                         
  -6   6   3      10929.27      10515.58       279.17 o                         
  -5   6   3        480.41        570.08        32.02 o                         
  -4   6   3      11161.82      10735.34       211.35 o                         
  -3   6   3      10866.57      11278.75       224.22 o                         
  -2   6   3      15065.77      15030.24       320.74 o                         
  -1   6   3       1101.00        941.73        11.70 o                         
   0   6   3        375.65        353.65         8.78 o                         
   1   6   3       1592.59       1788.91        68.92 o                         
   2   6   3        356.67        470.56        20.12 o                         
   3   6   3       6173.00       6057.25        36.92 o                         
   4   6   3       2174.64       1928.08        74.05 o                         
   5   6   3       1487.99       1473.70        28.89 o                         
   6   6   3       8893.43       7973.59       410.59 o                         
   7   6   3         54.31        163.63        58.68 o                         
   8   6   3       1879.87       1896.17        51.60 o                         
   9   6   3        249.98        269.35        16.23 o                         
  10   6   3        737.36        824.54       159.36 o                         
  11   6   3       4121.12       3838.92       202.78 o                         
  12   6   3        933.58        759.05       104.62 o                         
  13   6   3        843.16        958.23        30.45 o                         
  14   6   3          2.82         -3.12        31.94 o                         
  15   6   3         43.25         47.45        37.23 o                         
  16   6   3       1334.54       1264.32        46.06 o                         
 -18   7   3          5.17         71.14        52.54 o                         
 -17   7   3        277.19        208.85        35.57 o                         
 -16   7   3       1857.12       2020.89        95.75 o                         
 -15   7   3        717.84        735.94        56.57 o                         
 -14   7   3       1260.20       1430.99        31.29 o                         
 -13   7   3       1162.88       1635.52       109.40 o                         
 -12   7   3        171.25        164.94        28.31 o                         
 -11   7   3         69.48        189.92        21.30 o                         
 -10   7   3       4594.15       4498.80       270.62 o                         
  -9   7   3       3676.97       3389.95       126.57 o                         
  -8   7   3       4123.71       4243.36       147.37 o                         
  -7   7   3       5824.46       7311.06       219.62 o                         
  -6   7   3       9285.63       8351.46       168.11 o                         
  -5   7   3       5599.39       6977.38       195.19 o                         
  -4   7   3       6524.02       6160.30       151.41 o                         
  -3   7   3       5151.95       5134.74        83.80 o                         
  -2   7   3       4001.72       3350.95        89.16 o                         
  -1   7   3       1978.13       2102.19        30.88 o                         
   0   7   3      17881.34      16243.41       134.42 o                         
   1   7   3       2764.95       2654.22       295.54 o                         
   2   7   3       1835.30       1446.91        52.54 o                         
   3   7   3        757.95        824.88       124.53 o                         
   4   7   3      14657.81      14508.56        71.96 o                         
   5   7   3       2847.17       2822.80       149.16 o                         
   6   7   3       7619.28       7627.90        72.31 o                         
   7   7   3       2141.47       2235.93       135.85 o                         
   8   7   3       8088.46       7381.90       406.66 o                         
   9   7   3         48.85         86.49        15.68 o                         
  10   7   3      18869.75      18407.88       477.92 o                         
  11   7   3        273.36        365.99        25.07 o                         
  12   7   3       2210.67       2149.57        30.77 o                         
  13   7   3        238.55        204.33        24.65 o                         
  14   7   3         18.69         30.64        24.75 o                         
  15   7   3          0.07         -5.88        28.35 o                         
  16   7   3       2443.91       2242.81        91.09 o                         
 -18   8   3       2018.63       1976.43        45.63 o                         
 -17   8   3        457.01        422.86        39.02 o                         
 -16   8   3       2385.97       2183.29        67.53 o                         
 -15   8   3        114.06        130.09        35.53 o                         
 -14   8   3       5616.89       5481.94       178.57 o                         
 -13   8   3       1986.22       1972.59        31.65 o                         
 -12   8   3        716.20        796.20        63.70 o                         
 -11   8   3          6.31         34.46        20.11 o                         
 -10   8   3       5737.41       5272.67       261.04 o                         
  -9   8   3         43.25         84.58        17.43 o                         
  -8   8   3       1262.12       1385.09        18.34 o                         
  -7   8   3       1937.41       1890.22        33.43 o                         
  -6   8   3       6097.46       5856.29       144.80 o                         
  -5   8   3       2721.89       3090.47        59.75 o                         
  -4   8   3       4343.29       3991.21        67.43 o                         
  -3   8   3       7988.07       8209.83       215.87 o                         
  -2   8   3      18696.55      18211.69       129.42 o                         
  -1   8   3       7656.07       7345.88       178.01 o                         
   0   8   3         72.45        122.26        10.08 o                         
   1   8   3        804.38        884.86        37.04 o                         
   2   8   3        273.99        218.01        14.01 o                         
   3   8   3       5256.05       5689.66       319.10 o                         
   4   8   3       2638.35       2565.73        29.51 o                         
   5   8   3       6113.63       6349.07        67.42 o                         
   6   8   3       3574.34       3837.88        61.13 o                         
   7   8   3      11300.59      11398.71        91.17 o                         
   8   8   3       1970.89       1937.59        85.72 o                         
   9   8   3         11.75          0.47        10.59 o                         
  10   8   3       1446.82       1368.24        66.80 o                         
  11   8   3       1646.44       1531.12        54.77 o                         
  12   8   3       1036.38        833.58        42.47 o                         
  13   8   3         40.24         48.51        21.93 o                         
  14   8   3        496.63        475.33        34.28 o                         
  15   8   3        158.16        110.73        34.84 o                         
  16   8   3       1495.96       1343.02        72.05 o                         
 -17   9   3          1.42         -2.50        38.91 o                         
 -16   9   3       2828.46       2596.91        56.18 o                         
 -15   9   3         23.64         66.22        35.04 o                         
 -14   9   3        183.73        268.35        28.28 o                         
 -13   9   3        668.13        658.46        37.56 o                         
 -12   9   3       1279.73       1415.78        42.90 o                         
 -11   9   3         34.41         46.32        19.37 o                         
 -10   9   3       6997.70       7107.05       222.72 o                         
  -9   9   3        512.11        486.80        20.56 o                         
  -8   9   3        117.31        188.71        15.30 o                         
  -7   9   3       2943.45       2829.65        57.58 o                         
  -6   9   3      15467.90      15709.39       371.59 o                         
  -5   9   3       2962.62       2974.64        54.61 o                         
  -4   9   3       5906.83       5717.12        86.01 o                         
  -3   9   3       1660.23       1747.18        17.08 o                         
  -2   9   3       1010.20       1001.24        27.33 o                         
  -1   9   3        234.76        227.17        19.86 o                         
   0   9   3      28696.55      27868.23       791.12 o                         
   1   9   3       1230.16       1334.24        43.86 o                         
   2   9   3       3635.60       3404.10        84.35 o                         
   3   9   3        768.66        727.92        34.65 o                         
   4   9   3       6556.81       6867.52       255.35 o                         
   5   9   3       2448.52       2377.76        55.19 o                         
   6   9   3      15518.08      16417.60       105.49 o                         
   7   9   3        971.51       1083.91        53.79 o                         
   8   9   3       2149.86       1938.67        50.30 o                         
   9   9   3        268.25        302.15        40.87 o                         
  10   9   3       3706.95       3556.05       102.38 o                         
  11   9   3         48.16         42.24        35.15 o                         
  12   9   3       3364.96       3182.72        50.47 o                         
  13   9   3        792.56        727.91        35.42 o                         
  14   9   3        505.40        382.33        46.28 o                         
  15   9   3         89.13        114.56        24.59 o                         
 -17  10   3        250.58        195.98        37.57 o                         
 -16  10   3         78.67        102.95        31.85 o                         
 -15  10   3         18.57         -2.57        36.90 o                         
 -14  10   3       4934.11       4751.49       240.45 o                         
 -13  10   3         91.18         70.25        27.18 o                         
 -12  10   3       8824.92       8587.92       266.63 o                         
 -11  10   3         27.58         69.19        21.14 o                         
 -10  10   3       1829.31       2161.88        99.83 o                         
  -9  10   3        595.14        606.84        35.42 o                         
  -8  10   3      17888.25      17819.55       555.56 o                         
  -7  10   3       2620.43       2727.99        72.34 o                         
  -6  10   3        632.16        603.15        21.02 o                         
  -5  10   3        288.33        278.37        16.37 o                         
  -4  10   3        870.72       1092.63        23.24 o                         
  -3  10   3        139.18        170.02        13.63 o                         
  -2  10   3       8049.24       8313.69       132.20 o                         
  -1  10   3       6331.39       5542.35       199.41 o                         
   0  10   3       3390.15       3253.18        49.04 o                         
   1  10   3         13.27         26.92        11.96 o                         
   2  10   3       1501.13       1437.18        29.70 o                         
   3  10   3       2591.87       2364.78        82.57 o                         
   4  10   3       4085.16       4395.81       470.17 o                         
   5  10   3        827.27        630.16        48.90 o                         
   6  10   3         36.57         37.03        38.42 o                         
   7  10   3       2756.52       3008.61        64.62 o                         
   8  10   3         78.88        148.46        39.82 o                         
   9  10   3        953.00       1004.87        57.46 o                         
  10  10   3        543.50        534.50        81.04 o                         
  11  10   3        244.45        247.31        46.28 o                         
  12  10   3         35.44         74.86        45.78 o                         
  13  10   3        112.79        117.85        18.39 o                         
  14  10   3        339.03        303.17        19.26 o                         
  15  10   3         58.82         66.03        18.28 o                         
 -17  11   3          2.62         51.46        47.73 o                         
 -16  11   3       1243.81       1330.98        56.04 o                         
 -15  11   3         56.35         89.97        40.20 o                         
 -14  11   3        530.60        521.20        40.54 o                         
 -13  11   3       2516.02       2417.82       102.65 o                         
 -12  11   3       3926.72       4747.21       325.10 o                         
 -11  11   3        643.94        697.62        41.73 o                         
 -10  11   3       1061.38       1080.56        23.74 o                         
  -9  11   3        106.74        183.93        21.34 o                         
  -8  11   3        508.77       1098.17        71.34 o                         
  -7  11   3        656.86        580.35        33.39 o                         
  -6  11   3       9870.97      10570.70       166.61 o                         
  -5  11   3       3419.98       3341.31        42.55 o                         
  -4  11   3       1253.93       1208.42        27.93 o                         
  -3  11   3          0.17         -4.03        14.63 o                         
  -2  11   3       1291.17       1758.67        18.99 o                         
  -1  11   3          4.26         23.14        14.47 o                         
   0  11   3      20002.03      20665.39       608.10 o                         
   1  11   3        210.96        193.39        16.84 o                         
   2  11   3       8757.24       9093.35       189.57 o                         
   3  11   3        757.44        693.82        45.14 o                         
   4  11   3       3537.10       3256.56       180.65 o                         
   5  11   3        669.24        724.93        38.51 o                         
   6  11   3      14642.88      15186.91       190.02 o                         
   7  11   3       1425.31       1336.97        44.54 o                         
   8  11   3       2288.17       2191.97       264.08 o                         
   9  11   3        136.70        202.70        37.21 o                         
  10  11   3       1742.60       1824.41        55.68 o                         
  11  11   3        259.64        242.22        61.83 o                         
  12  11   3       6044.66       5861.10       131.69 o                         
  13  11   3          0.87          3.84        90.12 o                         
  14  11   3       1205.90       1126.52        85.35 o                         
 -16  12   3         71.99         73.63        41.30 o                         
 -15  12   3        200.31        189.26        42.98 o                         
 -14  12   3       5985.37       5580.26       211.45 o                         
 -13  12   3        566.77        611.22        32.12 o                         
 -12  12   3       4231.08       4183.77       288.09 o                         
 -11  12   3          4.89         24.13        30.76 o                         
 -10  12   3       2817.96       2984.29       119.51 o                         
  -9  12   3       2861.69       2850.91       136.83 o                         
  -8  12   3      16997.17      17001.40       555.73 o                         
  -7  12   3       1142.63        960.61        35.60 o                         
  -6  12   3        393.02        463.93        32.28 o                         
  -5  12   3       1820.59       1918.95        75.63 o                         
  -4  12   3         48.60        123.91        22.16 o                         
  -3  12   3       1115.21       1181.15        27.53 o                         
  -2  12   3      12635.49      12269.35       323.99 o                         
  -1  12   3        165.33        180.10        15.92 o                         
   0  12   3       3283.09       3074.65        49.26 o                         
   1  12   3          6.28         20.40        14.52 o                         
   2  12   3       1069.47       1125.38        32.40 o                         
   3  12   3         57.92         52.01        14.85 o                         
   4  12   3       8477.56       8225.20       398.83 o                         
   5  12   3       2263.89       2130.27       256.92 o                         
   6  12   3       1817.18       2170.22        48.90 o                         
   7  12   3         51.42         89.74        34.58 o                         
   8  12   3       1226.93       1288.56        50.36 o                         
   9  12   3        694.67        630.46        52.05 o                         
  10  12   3       1118.02       1246.45        56.05 o                         
  11  12   3         46.62        107.25        43.55 o                         
  12  12   3        143.25        241.46        60.15 o                         
  13  12   3        330.32        303.90        90.82 o                         
  14  12   3       1185.41       1273.95        86.28 o                         
 -15  13   3          0.88         55.35        59.98 o                         
 -14  13   3         39.43         51.09        33.04 o                         
 -13  13   3       2738.97       2552.69       100.25 o                         
 -12  13   3        574.63        636.11       113.44 o                         
 -11  13   3       3778.95       3575.10       250.56 o                         
 -10  13   3       1485.30       1454.11        93.65 o                         
  -9  13   3       1343.07       1218.28        27.13 o                         
  -8  13   3         51.92        385.70        53.38 o                         
  -7  13   3       1792.10       1808.33        94.04 o                         
  -6  13   3       4328.80       4123.93       101.26 o                         
  -5  13   3        137.23        173.92        20.51 o                         
  -4  13   3        312.02        384.87        25.97 o                         
  -3  13   3       3235.45       3456.70        69.73 o                         
  -2  13   3       3243.24       3117.72        52.49 o                         
  -1  13   3       1480.91       1443.39        32.11 o                         
   0  13   3       6186.08       6299.93        68.05 o                         
   1  13   3       2797.16       2900.45        52.44 o                         
   2  13   3         49.93         49.95        15.09 o                         
   3  13   3         38.00         36.83        16.96 o                         
   4  13   3        747.22        742.47        16.86 o                         
   5  13   3       1806.69       2112.90       169.94 o                         
   6  13   3       9846.60       9119.55       170.11 o                         
   7  13   3        110.23         78.00        47.16 o                         
   8  13   3         51.27         80.94        49.69 o                         
   9  13   3         87.50        139.41        51.74 o                         
  10  13   3       1368.74       1553.21        79.47 o                         
  11  13   3        160.16        286.88        61.96 o                         
  12  13   3       4181.32       3774.02       161.21 o                         
  13  13   3        262.50        325.56       105.14 o                         
 -14  14   3       5378.45       4888.36       366.01 o                         
 -13  14   3        491.99        530.29        48.81 o                         
 -12  14   3        370.10        353.45        45.58 o                         
 -11  14   3        142.24        333.14        55.49 o                         
 -10  14   3          5.19         19.78        22.69 o                         
  -9  14   3       1234.84       1339.36        65.85 o                         
  -8  14   3      10181.28       9588.97       329.79 o                         
  -7  14   3        112.05        348.80        24.84 o                         
  -6  14   3       3627.60       3746.37       152.40 o                         
  -5  14   3         19.33         20.79        20.88 o                         
  -4  14   3        457.57        463.78        30.68 o                         
  -3  14   3        899.52       1043.97        22.18 o                         
  -2  14   3      13729.72      12717.88       148.08 o                         
  -1  14   3         55.95         63.24        20.26 o                         
   0  14   3        655.15        551.87        19.28 o                         
   1  14   3        641.98        651.58        35.95 o                         
   2  14   3        186.99        177.16        17.18 o                         
   3  14   3        159.47        290.86        20.37 o                         
   4  14   3       6522.13       5940.76       264.20 o                         
   5  14   3        380.38        468.85        45.43 o                         
   6  14   3       1442.21       1554.08       264.43 o                         
   7  14   3        197.58        163.26        72.83 o                         
   8  14   3       1879.29       1755.21        56.93 o                         
   9  14   3         60.51         98.14        54.81 o                         
  10  14   3       1661.64       1892.45       192.12 o                         
  11  14   3        639.92        682.09        64.81 o                         
  12  14   3          0.67         83.58        55.88 o                         
 -14  15   3        398.03        288.68        37.03 o                         
 -13  15   3         97.56         41.33        32.88 o                         
 -12  15   3        265.74        223.23        35.90 o                         
 -11  15   3       1928.93       1797.24        73.45 o                         
 -10  15   3         46.58         70.55        27.57 o                         
  -9  15   3       2095.04       1948.19        73.46 o                         
  -8  15   3        213.77        215.66        20.17 o                         
  -7  15   3        235.02        288.61        26.74 o                         
  -6  15   3       3015.37       2749.28        38.50 o                         
  -5  15   3        930.51        833.35        27.01 o                         
  -4  15   3         46.65         49.35        26.40 o                         
  -3  15   3       1887.91       1846.87        30.50 o                         
  -2  15   3        539.58        510.39        23.16 o                         
  -1  15   3        265.76        341.51        31.01 o                         
   0  15   3       5975.73       5707.88        85.11 o                         
   1  15   3       7553.97       7777.42       212.11 o                         
   2  15   3        124.65        123.11        24.23 o                         
   3  15   3         37.91         59.10        21.71 o                         
   4  15   3        400.11        378.43        15.69 o                         
   5  15   3        383.33        478.54        52.73 o                         
   6  15   3       9540.60       9641.84       373.06 o                         
   7  15   3       1389.20       1394.43        63.57 o                         
   8  15   3       1006.88       1033.42       101.82 o                         
   9  15   3        292.40        293.74        55.72 o                         
  10  15   3       1785.52       1702.82       110.73 o                         
  11  15   3        907.30        921.25        71.75 o                         
  12  15   3       2996.00       2979.85        90.45 o                         
 -13  16   3        801.25        666.05        84.58 o                         
 -12  16   3        395.41        369.88        34.14 o                         
 -11  16   3         14.50         35.76        28.73 o                         
 -10  16   3         86.12         69.97        23.38 o                         
  -9  16   3       2741.79       2794.91       118.77 o                         
  -8  16   3       1876.11       1917.91       112.13 o                         
  -7  16   3       1025.23       1006.95        30.05 o                         
  -6  16   3       5813.29       5765.18       101.04 o                         
  -5  16   3         49.21         87.58        29.02 o                         
  -4  16   3        153.68        170.00        26.86 o                         
  -3  16   3       3584.91       3556.21        40.04 o                         
  -2  16   3      12984.55      13178.14        90.25 o                         
  -1  16   3        302.94        310.54        31.29 o                         
   0  16   3         51.50         77.59        28.66 o                         
   1  16   3        586.77        672.49        29.13 o                         
   2  16   3        590.44        551.16        25.94 o                         
   3  16   3        139.45        140.78        24.49 o                         
   4  16   3       3043.96       2922.90       110.01 o                         
   5  16   3       2129.37       1815.82       145.18 o                         
   6  16   3        926.29        980.18        62.88 o                         
   7  16   3         62.17        128.01        57.18 o                         
   8  16   3       1220.34       1402.32        79.82 o                         
   9  16   3        207.88        313.80        70.88 o                         
  10  16   3        769.59        798.89       125.40 o                         
  11  16   3        995.66       1176.43        95.36 o                         
 -11  17   3        417.29        400.63        27.98 o                         
 -10  17   3        111.12        113.14        31.84 o                         
  -9  17   3       3702.31       3406.22       169.96 o                         
  -8  17   3         89.27        454.71        43.21 o                         
  -7  17   3       1649.58       1573.99        37.31 o                         
  -6  17   3       1909.54       2352.22       103.70 o                         
  -5  17   3       1928.71       1990.37        35.08 o                         
  -4  17   3         64.99         76.55        29.97 o                         
  -3  17   3       1314.62       1340.03        33.62 o                         
  -2  17   3         72.57        324.40        30.96 o                         
  -1  17   3       3908.01       3859.07        52.80 o                         
   0  17   3       2686.02       3053.08        36.84 o                         
   1  17   3        516.01        523.00        29.27 o                         
   2  17   3        108.54         98.83        26.52 o                         
   3  17   3        228.15        267.59        22.79 o                         
   4  17   3         96.58         80.73        19.01 o                         
   5  17   3       1018.75       1117.39        61.65 o                         
   6  17   3       2253.99       2221.43       210.81 o                         
   7  17   3       2262.46       2336.70        75.79 o                         
   8  17   3        105.30         78.94        70.52 o                         
   9  17   3        133.67        164.90        74.23 o                         
 -10  18   3          2.76         55.69        32.64 o                         
  -9  18   3         72.36         56.66        32.30 o                         
  -8  18   3       1955.88       2026.15        68.17 o                         
  -7  18   3       2023.15       1887.25        56.57 o                         
  -6  18   3        802.18        864.15        37.66 o                         
  -5  18   3          0.01         -1.32        29.36 o                         
  -4  18   3          0.64          6.78        29.31 o                         
  -3  18   3       2279.00       2216.60        45.01 o                         
  -2  18   3       2574.23       3032.99        59.92 o                         
  -1  18   3       1058.08       1001.69        73.82 o                         
   0  18   3       1302.29       1362.33        39.85 o                         
   1  18   3        589.63        620.86        40.87 o                         
   2  18   3        595.94        686.40        40.23 o                         
   3  18   3         38.09         53.23        22.93 o                         
   4  18   3       2409.71       2459.83        89.85 o                         
   5  18   3       3102.77       3457.52       250.81 o                         
   6  18   3          2.03        114.32        67.24 o                         
   7  18   3         92.20        155.16        71.61 o                         
   8  18   3        402.45        447.37        74.74 o                         
  -8  19   3        550.53        530.90        54.55 o                         
  -7  19   3       1099.77       1021.84        65.54 o                         
  -6  19   3        127.52        104.70        35.71 o                         
  -5  19   3       2956.15       2951.41        57.25 o                         
  -4  19   3         84.90         73.54        34.31 o                         
  -3  19   3        394.44        381.19        32.50 o                         
  -2  19   3        127.34        145.28        30.53 o                         
  -1  19   3       3275.73       3526.51        66.40 o                         
   0  19   3        159.40        193.58        35.20 o                         
   1  19   3       1768.87       1704.82        33.99 o                         
   2  19   3        339.55        370.20        28.67 o                         
   3  19   3         16.24         12.73        25.85 o                         
   4  19   3        121.73         73.59        21.90 o                         
   5  19   3       1535.07       1689.51       111.60 o                         
   6  19   3        116.06        119.85        67.54 o                         
  -6  20   3        314.30        306.09        45.40 o                         
  -5  20   3         30.35         35.59        34.53 o                         
  -4  20   3         15.00         19.03        35.57 o                         
  -3  20   3       1229.94       1356.12        40.73 o                         
  -2  20   3        442.83        446.49        38.03 o                         
  -1  20   3       1727.01       1989.64        48.86 o                         
   0  20   3       1334.47       1383.47        36.72 o                         
   1  20   3        237.85        324.31        35.37 o                         
   2  20   3        883.56        963.90        75.72 o                         
   3  20   3       1107.41       1123.55        59.70 o                         
   4  20   3        986.73        874.84        60.80 o                         
 -20   0   4       2169.27       2105.63        74.93 o                         
 -18   0   4        643.01        820.74        84.01 o                         
 -16   0   4       2848.96       2895.64       119.64 o                         
 -14   0   4      13004.22      13576.02       535.32 o                         
 -12   0   4       2731.57       3106.77        61.48 o                         
 -10   0   4      20515.16      22500.43       126.45 o                         
  -8   0   4      12818.92      14492.04       366.43 o                         
  -6   0   4       5030.24       6729.68        37.03 o                         
  -4   0   4      52129.27      59210.14      1614.69 o                         
  -2   0   4      22723.35      26410.54        41.25 o                         
   0   0   4     120190.20     126179.91      1977.10 o                         
   2   0   4     129591.24     122058.98      1888.55 o                         
   4   0   4      24544.92      23542.94       136.76 o                         
   6   0   4       4644.23       4695.80        55.54 o                         
   8   0   4       1518.21       1460.12        35.98 o                         
  10   0   4        385.54        579.60        32.79 o                         
  12   0   4          1.95         61.19        34.51 o                         
  14   0   4        262.71        234.46        60.78 o                         
  16   0   4       1532.62       1297.43       237.18 o                         
 -20   1   4        391.01        264.86        48.69 o                         
 -19   1   4         40.25         18.47        43.42 o                         
 -18   1   4        729.88        685.46        36.24 o                         
 -17   1   4         55.80         48.35        35.06 o                         
 -16   1   4       1501.16       1595.89        36.10 o                         
 -15   1   4        705.07        583.40        36.81 o                         
 -14   1   4        137.26        760.90        42.48 o                         
 -13   1   4        660.12        670.31        29.48 o                         
 -12   1   4       2987.17       3320.97        71.41 o                         
 -11   1   4       1901.89       2074.76        44.18 o                         
 -10   1   4       3256.48       3583.88       117.88 o                         
  -9   1   4       3407.13       3482.50        99.27 o                         
  -8   1   4        940.25       1252.35        32.67 o                         
  -7   1   4        178.34        177.44        11.94 o                         
  -6   1   4       1529.97       1919.61        38.46 o                         
  -5   1   4       3487.50       3821.43       103.66 o                         
  -4   1   4      15231.52      15062.52       464.71 o                         
  -3   1   4        676.48        705.53         7.99 o                         
  -2   1   4       7583.86       8297.93       109.85 o                         
  -1   1   4       1481.07       1274.03        16.11 o                         
   0   1   4      31669.55      33288.96       241.32 o                         
   1   1   4       1983.78       1856.44        58.74 o                         
   2   1   4      24764.99      23709.62       217.89 o                         
   3   1   4        359.82        360.64        17.50 o                         
   4   1   4      14088.09      12417.85       139.91 o                         
   5   1   4        964.54        789.35        35.70 o                         
   6   1   4      10548.88       9543.94       106.81 o                         
   7   1   4          3.29          8.86        14.05 o                         
   8   1   4        595.14        767.85       104.44 o                         
   9   1   4         16.05         40.90        23.83 o                         
  10   1   4      24820.96      23729.02       263.71 o                         
  11   1   4        637.69        578.54        24.92 o                         
  12   1   4       5387.09       5010.77       144.83 o                         
  13   1   4         62.51         49.88        27.09 o                         
  14   1   4         46.66         60.25        31.01 o                         
  15   1   4        117.08        150.27        32.80 o                         
  16   1   4       6618.09       6423.49       154.94 o                         
  17   1   4         66.32         61.53        42.10 o                         
 -19   2   4         14.66         17.73        40.51 o                         
 -18   2   4       2754.90       2701.20        67.15 o                         
 -17   2   4        302.90        302.66        37.46 o                         
 -16   2   4       1453.27       1509.18        45.07 o                         
 -15   2   4          7.99         14.11        31.81 o                         
 -14   2   4      11619.64      11382.80       139.05 o                         
 -13   2   4       4186.03       4349.11        68.16 o                         
 -12   2   4       1345.14       1321.81        24.05 o                         
 -11   2   4          1.30         81.77        23.39 o                         
 -10   2   4       9694.12       9587.01       174.92 o                         
  -9   2   4      12441.94      12696.91       184.48 o                         
  -8   2   4       2644.18       2481.85        25.56 o                         
  -7   2   4        956.64       1287.01        34.49 o                         
  -6   2   4       6900.72       7113.90       151.10 o                         
  -5   2   4       1090.26       1114.76        29.41 o                         
  -4   2   4      33261.88      33144.83       403.35 o                         
  -3   2   4          1.08         28.90         6.10 o                         
  -2   2   4       2450.45       2464.20        23.80 o                         
  -1   2   4        279.56        326.32        19.20 o                         
   0   2   4       4172.70       4238.67        46.80 o                         
   1   2   4          3.64         21.66         7.03 o                         
   2   2   4      14602.46      13660.47       251.94 o                         
   3   2   4       7283.89       7187.93        95.46 o                         
   4   2   4       5643.42       5214.59        79.39 o                         
   5   2   4       1170.63       1118.70        33.15 o                         
   6   2   4        140.65        174.41        16.82 o                         
   7   2   4       3409.91       3395.52       117.87 o                         
   8   2   4        575.51        512.89        19.95 o                         
   9   2   4         66.52         68.46        26.60 o                         
  10   2   4       1756.34       2173.60       109.51 o                         
  11   2   4        109.17        266.71        96.87 o                         
  12   2   4       2607.23       2707.07        59.24 o                         
  13   2   4        129.36        123.09        26.24 o                         
  14   2   4          5.43          2.16        29.00 o                         
  15   2   4        868.22        891.74        35.85 o                         
  16   2   4        220.41        338.36        67.31 o                         
  17   2   4        416.55        488.33        41.93 o                         
 -19   3   4        176.90        160.13        40.46 o                         
 -18   3   4        869.15        762.34        52.78 o                         
 -17   3   4        168.92        135.18        33.43 o                         
 -16   3   4        938.55        987.83        38.92 o                         
 -15   3   4          8.28         26.45        25.96 o                         
 -14   3   4       1775.88       1771.65       259.17 o                         
 -13   3   4        450.92        663.40        40.54 o                         
 -12   3   4       2309.48       2412.06        48.47 o                         
 -11   3   4       5903.38       6125.11       164.68 o                         
 -10   3   4        225.26        389.19        18.11 o                         
  -9   3   4         57.46        310.05        15.33 o                         
  -8   3   4       8600.32       7516.51       226.90 o                         
  -7   3   4       4301.29       4847.06        62.82 o                         
  -6   3   4       7485.17       7088.58       112.33 o                         
  -5   3   4       1555.21       1367.09        41.54 o                         
  -4   3   4         15.48         56.94         7.26 o                         
  -3   3   4          0.00         11.11         7.65 o                         
  -2   3   4       6182.48       5617.64        44.05 o                         
  -1   3   4       1458.26       1463.73        39.55 o                         
   0   3   4      29405.05      27427.05       831.95 o                         
   1   3   4      14226.24      14385.91       199.30 o                         
   2   3   4          3.72         24.76         4.78 o                         
   3   3   4       3258.95       3601.55       161.54 o                         
   4   3   4      24563.98      23187.40       296.36 o                         
   5   3   4       8224.69       8258.89       618.98 o                         
   6   3   4      23321.22      23108.47       434.84 o                         
   7   3   4       6206.48       6472.87        32.69 o                         
   8   3   4       3676.38       3692.24       183.91 o                         
   9   3   4       1072.29       1160.82        43.05 o                         
  10   3   4      24946.75      24696.12       373.05 o                         
  11   3   4        819.37        763.17        24.85 o                         
  12   3   4       2292.68       2346.60        61.94 o                         
  13   3   4        377.80        338.14        26.90 o                         
  14   3   4         80.46        112.99        29.10 o                         
  15   3   4        399.49        416.32        33.75 o                         
  16   3   4       6009.46       5698.73        54.78 o                         
  17   3   4       1038.36       1040.62        44.09 o                         
 -19   4   4       1243.09       1207.71        62.32 o                         
 -18   4   4       3514.08       3435.42        50.41 o                         
 -17   4   4          0.05          3.61        32.28 o                         
 -16   4   4        655.02        610.46        46.44 o                         
 -15   4   4        954.50       1076.81        43.53 o                         
 -14   4   4       9413.86       9554.15        88.23 o                         
 -13   4   4       5965.07       6070.28       120.45 o                         
 -12   4   4        160.09        347.24        57.72 o                         
 -11   4   4        897.64       1280.94        58.37 o                         
 -10   4   4       1119.16        972.22        36.37 o                         
  -9   4   4       6495.24       6150.54       190.23 o                         
  -8   4   4      18048.15      16796.02       299.74 o                         
  -7   4   4        227.95        208.26        19.85 o                         
  -6   4   4      16066.80      16560.96       508.62 o                         
  -5   4   4        335.54        588.81        43.40 o                         
  -4   4   4      41140.11      38351.99       677.98 o                         
  -3   4   4      15966.26      16312.36       172.53 o                         
  -2   4   4       8354.64       7748.82       171.63 o                         
  -1   4   4       4883.72       5412.12        88.04 o                         
   0   4   4        590.57        635.21        12.86 o                         
   1   4   4       1966.12       2115.74        54.92 o                         
   2   4   4        529.26        350.67        13.56 o                         
   3   4   4       9117.21       8061.61       482.01 o                         
   4   4   4      20671.61      19173.46       756.64 o                         
   5   4   4         33.35         39.40         9.43 o                         
   6   4   4       1505.93       1374.25        68.80 o                         
   7   4   4        473.37        628.50        19.66 o                         
   8   4   4       2119.32       2095.94        58.86 o                         
   9   4   4       1641.96       1595.16        44.49 o                         
  10   4   4       1923.00       2138.27       128.23 o                         
  11   4   4        849.36        998.92        83.38 o                         
  12   4   4       2107.54       2063.66        36.41 o                         
  13   4   4        118.00        124.74        28.20 o                         
  14   4   4        358.95        353.44        43.86 o                         
  15   4   4        316.91        350.97        53.97 o                         
  16   4   4        227.20        301.84        40.09 o                         
 -19   5   4          2.18         25.20        49.81 o                         
 -18   5   4        442.27        337.41        37.60 o                         
 -17   5   4       1571.88       1683.52        87.83 o                         
 -16   5   4        987.41       1077.36        74.90 o                         
 -15   5   4         16.68        116.53        32.86 o                         
 -14   5   4       1547.49       1772.26        85.61 o                         
 -13   5   4          1.62        242.96        60.96 o                         
 -12   5   4        978.93       1051.08        51.54 o                         
 -11   5   4       3914.29       3984.40        74.80 o                         
 -10   5   4        322.86        350.77        43.73 o                         
  -9   5   4        265.65        596.92        37.15 o                         
  -8   5   4       1513.22       1790.46        22.52 o                         
  -7   5   4       3660.69       3807.86       125.19 o                         
  -6   5   4       6252.27       6388.77       218.46 o                         
  -5   5   4      12071.54      11383.60       325.50 o                         
  -4   5   4        323.31        485.34        10.47 o                         
  -3   5   4       1363.41       1524.47        66.10 o                         
  -2   5   4       4715.28       4623.81        69.83 o                         
  -1   5   4       7365.69       7134.87       131.46 o                         
   0   5   4       8828.62       8248.53       136.38 o                         
   1   5   4       4804.75       4318.26       163.00 o                         
   2   5   4       2865.72       3139.62        87.85 o                         
   3   5   4         54.06         75.05        15.89 o                         
   4   5   4         49.40         49.57        21.61 o                         
   5   5   4       3412.32       3304.70       160.57 o                         
   6   5   4      20841.91      19611.01       743.57 o                         
   7   5   4       7392.65       7088.40       272.64 o                         
   8   5   4       1028.44        958.58        70.62 o                         
   9   5   4          1.17         49.61        39.53 o                         
  10   5   4      11392.60      11278.99       313.14 o                         
  11   5   4       9612.35       9658.69       232.61 o                         
  12   5   4       3110.81       3207.73       119.11 o                         
  13   5   4        739.13        740.90        32.03 o                         
  14   5   4         68.51        105.94        41.77 o                         
  15   5   4       1379.89       1428.88        44.49 o                         
  16   5   4       2224.55       2096.27       102.11 o                         
 -19   6   4       4672.87       4118.24       133.71 o                         
 -18   6   4        481.82        516.16        41.97 o                         
 -17   6   4          1.04         -5.76        32.99 o                         
 -16   6   4        385.12        381.45        33.30 o                         
 -15   6   4       4110.64       3766.30        56.53 o                         
 -14   6   4       8369.85       8501.38       242.30 o                         
 -13   6   4      10396.18      10036.49       229.25 o                         
 -12   6   4        216.13        312.88        24.64 o                         
 -11   6   4          4.43        145.45        32.64 o                         
 -10   6   4       1787.94       2012.87        81.38 o                         
  -9   6   4       9908.98       8893.02       423.95 o                         
  -8   6   4       2347.58       2243.71        66.68 o                         
  -7   6   4       6400.41       5990.35       158.31 o                         
  -6   6   4       2063.38       2117.36        59.49 o                         
  -5   6   4         61.73        290.21        12.67 o                         
  -4   6   4      10858.87      11811.83       200.21 o                         
  -3   6   4      41432.00      38903.82       569.13 o                         
  -2   6   4       6146.97       5663.42        88.84 o                         
  -1   6   4       4170.08       4153.87        77.67 o                         
   0   6   4        362.94        417.34         8.65 o                         
   1   6   4        262.96        287.71        12.01 o                         
   2   6   4       3003.01       2976.85        86.45 o                         
   3   6   4       3857.24       3647.84       119.64 o                         
   4   6   4        636.72        463.28        34.23 o                         
   5   6   4        259.81        191.02        26.06 o                         
   6   6   4       2301.48       2416.00       191.74 o                         
   7   6   4         16.67         14.07         8.62 o                         
   8   6   4       1626.38       1553.98        47.12 o                         
   9   6   4       2659.16       2498.65        66.24 o                         
  10   6   4       1549.12       1421.59        31.48 o                         
  11   6   4       1077.91       1191.01        65.35 o                         
  12   6   4        704.13        724.41        23.61 o                         
  13   6   4        475.67        516.47        26.96 o                         
  14   6   4         25.15          4.70        32.87 o                         
  15   6   4         79.40        112.81        35.70 o                         
  16   6   4         61.32         68.30        42.32 o                         
 -18   7   4        209.24        194.60        38.82 o                         
 -17   7   4        641.88        638.37        34.93 o                         
 -16   7   4        635.90        574.51        40.98 o                         
 -15   7   4        122.51        197.04        66.61 o                         
 -14   7   4          5.13        282.53        91.54 o                         
 -13   7   4       1088.77       1041.05        60.15 o                         
 -12   7   4       3241.96       3156.89       192.13 o                         
 -11   7   4         13.35         42.76        19.74 o                         
 -10   7   4       2591.94       2711.52        92.26 o                         
  -9   7   4        430.05        338.10        19.96 o                         
  -8   7   4        470.27        926.55        55.91 o                         
  -7   7   4        275.50        243.03        43.31 o                         
  -6   7   4       3934.67       4178.05        85.98 o                         
  -5   7   4      21811.49      20280.66       187.65 o                         
  -4   7   4        797.33        947.80        18.65 o                         
  -3   7   4       9523.54       8907.16        60.83 o                         
  -2   7   4        315.00        561.43        37.44 o                         
  -1   7   4      25198.18      23805.05       196.75 o                         
   0   7   4      12461.63      12090.91       401.79 o                         
   1   7   4       8021.57       7277.10       149.29 o                         
   2   7   4       1076.88       1038.42        60.26 o                         
   3   7   4          7.17         -0.58        21.73 o                         
   4   7   4       1279.86       1307.78        59.21 o                         
   5   7   4      11429.07      11331.99        77.55 o                         
   6   7   4       6289.40       6003.60        63.23 o                         
   7   7   4      14551.41      15026.65       102.70 o                         
   8   7   4       1259.03       1198.43        84.11 o                         
   9   7   4       3757.68       3612.95        88.48 o                         
  10   7   4       1800.45       1834.17        46.37 o                         
  11   7   4      11460.33      11619.87       214.38 o                         
  12   7   4       1861.94       1788.23        54.55 o                         
  13   7   4        491.78        470.55        25.76 o                         
  14   7   4         27.84         44.99        22.98 o                         
  15   7   4       1445.94       1455.94        32.82 o                         
  16   7   4        266.93        308.02        32.03 o                         
 -18   8   4        493.91        414.96        38.79 o                         
 -17   8   4          7.30          3.62        33.67 o                         
 -16   8   4         78.44         80.77        38.68 o                         
 -15   8   4       7364.90       7247.11       143.60 o                         
 -14   8   4       1468.03       1443.58        37.60 o                         
 -13   8   4       7408.63       7287.39       311.67 o                         
 -12   8   4         10.90        151.17        46.09 o                         
 -11   8   4        364.84        384.58        23.97 o                         
 -10   8   4         17.81         20.37        24.31 o                         
  -9   8   4       9342.35       8832.02       257.22 o                         
  -8   8   4       1800.38       1844.15        47.80 o                         
  -7   8   4       9441.63       9667.82       148.55 o                         
  -6   8   4       2243.05       2424.61        88.13 o                         
  -5   8   4        393.01        362.75        14.43 o                         
  -4   8   4        132.67        344.76        29.29 o                         
  -3   8   4      37033.45      35865.54       663.69 o                         
  -2   8   4       4340.70       4526.90        69.18 o                         
  -1   8   4        663.05        602.96        24.56 o                         
   0   8   4       1564.65       1436.06        35.88 o                         
   1   8   4       2161.14       1852.84        37.28 o                         
   2   8   4       1237.62       1108.14        60.55 o                         
   3   8   4       3246.93       3141.99        51.17 o                         
   4   8   4       2634.78       2649.17        52.05 o                         
   5   8   4        839.99        908.21        48.20 o                         
   6   8   4        762.78        756.61        37.73 o                         
   7   8   4       1367.33       1434.62        58.33 o                         
   8   8   4         77.17         20.26        38.07 o                         
   9   8   4       2292.94       2227.54       205.96 o                         
  10   8   4        303.05        295.92        27.87 o                         
  11   8   4         74.16        296.08       116.62 o                         
  12   8   4         89.91        122.08        16.84 o                         
  13   8   4       1025.46       1070.26        42.07 o                         
  14   8   4        326.44        287.82        35.85 o                         
  15   8   4        592.52        606.57        40.33 o                         
 -18   9   4         18.11         20.31        36.73 o                         
 -17   9   4        416.45        469.53        36.88 o                         
 -16   9   4         87.06         74.70        39.06 o                         
 -15   9   4         20.43         77.93        54.51 o                         
 -14   9   4          1.00         46.21        29.46 o                         
 -13   9   4          9.63        219.03        49.11 o                         
 -12   9   4       1771.62       1587.81        64.64 o                         
 -11   9   4       5185.87       5106.69       133.36 o                         
 -10   9   4        642.17        682.27        38.80 o                         
  -9   9   4        170.22        432.46        32.87 o                         
  -8   9   4          0.98         49.13        17.33 o                         
  -7   9   4       2612.41       3054.84        71.06 o                         
  -6   9   4        979.52        964.29        46.90 o                         
  -5   9   4       2637.61       2550.01        85.71 o                         
  -4   9   4        429.86        407.38        18.76 o                         
  -3   9   4         74.32        174.85        13.44 o                         
  -2   9   4        395.40        493.05        14.63 o                         
  -1   9   4      13610.64      13723.05       257.19 o                         
   0   9   4       7414.29       7008.79       279.92 o                         
   1   9   4       9682.11       9172.72       180.65 o                         
   2   9   4        185.02        194.89         9.08 o                         
   3   9   4        896.43        963.41        69.69 o                         
   4   9   4       1301.80       1380.82        49.25 o                         
   5   9   4      13252.24      12538.51        88.03 o                         
   6   9   4       2385.87       2457.40        63.23 o                         
   7   9   4       1890.44       1959.98        61.13 o                         
   8   9   4       1071.06       1066.10        47.51 o                         
   9   9   4       1020.55       1118.05        75.98 o                         
  10   9   4        191.76        101.27        33.58 o                         
  11   9   4       8047.26       8174.48        78.92 o                         
  12   9   4        768.77        758.47        18.28 o                         
  13   9   4        709.73        620.54        70.85 o                         
  14   9   4         68.49         90.07        17.69 o                         
  15   9   4       2473.23       2306.29       120.05 o                         
 -17  10   4         68.19         43.23        38.84 o                         
 -16  10   4        180.21        164.79        38.00 o                         
 -15  10   4       2819.39       2666.31       153.68 o                         
 -14  10   4        658.41        608.87        31.03 o                         
 -13  10   4       8737.68       8476.15       367.87 o                         
 -12  10   4        199.40        293.42        38.62 o                         
 -11  10   4       1430.19       1676.30        27.43 o                         
 -10  10   4         12.61          5.75        19.95 o                         
  -9  10   4      13704.58      13923.74       444.68 o                         
  -8  10   4        436.38        439.40        19.79 o                         
  -7  10   4       2582.66       2667.28        43.56 o                         
  -6  10   4        258.98        295.36        23.55 o                         
  -5  10   4       1466.06       1776.24        31.26 o                         
  -4  10   4       1831.67       1641.66        52.49 o                         
  -3  10   4      10161.36      10570.09       254.65 o                         
  -2  10   4       1720.03       1644.11        33.53 o                         
  -1  10   4        241.51        221.53        16.13 o                         
   0  10   4        238.78        253.48        11.61 o                         
   1  10   4       1336.82       1277.25        69.43 o                         
   2  10   4        152.22        144.10        23.29 o                         
   3  10   4       9352.70       9958.25       578.98 o                         
   4  10   4        520.90        578.70        82.61 o                         
   5  10   4          7.51        141.12        51.35 o                         
   6  10   4          2.53         39.82        37.73 o                         
   7  10   4       5194.32       4914.45        67.77 o                         
   8  10   4         59.75         84.06        38.42 o                         
   9  10   4        284.62        328.80        70.04 o                         
  10  10   4         12.90          6.58        55.54 o                         
  11  10   4          5.14         38.96        43.89 o                         
  12  10   4        204.06        295.28        58.30 o                         
  13  10   4        672.28        780.01        53.79 o                         
  14  10   4          1.24        -26.20        96.06 o                         
 -17  11   4        217.75        194.16        37.44 o                         
 -16  11   4          5.95         -6.90        40.02 o                         
 -15  11   4       1045.54       1063.03        94.33 o                         
 -14  11   4          0.32         91.61        31.71 o                         
 -13  11   4       1405.33       1711.07        34.85 o                         
 -12  11   4          4.96          5.94        26.97 o                         
 -11  11   4       3675.55       3611.59       139.08 o                         
 -10  11   4        238.67        380.06        30.91 o                         
  -9  11   4       1355.07       1323.54        26.42 o                         
  -8  11   4        545.73        532.29        27.78 o                         
  -7  11   4      19028.52      20694.57       653.12 o                         
  -6  11   4         36.01         43.82        18.72 o                         
  -5  11   4       2292.46       2486.00        30.57 o                         
  -4  11   4       1186.70       1372.28        20.04 o                         
  -3  11   4       4347.32       4356.32       106.23 o                         
  -2  11   4       1057.71       1072.61        31.66 o                         
  -1  11   4      13776.17      14735.01       349.26 o                         
   0  11   4          1.48         -4.59        12.76 o                         
   1  11   4      19480.90      20878.07       615.01 o                         
   2  11   4       9597.21       8898.46       253.12 o                         
   3  11   4         53.53        102.95        21.43 o                         
   4  11   4         32.35        128.51        55.54 o                         
   5  11   4      15440.06      16269.53       385.81 o                         
   6  11   4         84.40         74.40        54.84 o                         
   7  11   4      11102.74      10933.26       678.54 o                         
   8  11   4        900.47        879.79       115.62 o                         
   9  11   4       1193.01       1326.95        51.38 o                         
  10  11   4        363.35        377.49        57.99 o                         
  11  11   4       1941.08       2197.99       289.58 o                         
  12  11   4        152.67         94.83        58.78 o                         
  13  11   4       3172.40       3229.30       278.58 o                         
  14  11   4        174.04         11.53       109.68 o                         
 -16  12   4         15.21        -23.08        37.42 o                         
 -15  12   4       1406.49       1239.89        66.86 o                         
 -14  12   4         79.49        106.76        30.48 o                         
 -13  12   4       7151.54       6919.21       359.43 o                         
 -12  12   4        332.60        446.24        27.38 o                         
 -11  12   4        489.68        645.94        61.54 o                         
 -10  12   4       1002.29       1070.34        28.74 o                         
  -9  12   4       5678.27       5490.55       172.63 o                         
  -8  12   4          4.18          7.58        19.05 o                         
  -7  12   4       3550.66       3390.68        29.49 o                         
  -6  12   4       2400.08       2272.63        36.89 o                         
  -5  12   4        201.19        296.28        20.45 o                         
  -4  12   4       1090.37       1130.47        20.95 o                         
  -3  12   4       5681.10       5737.58        89.80 o                         
  -2  12   4        577.24        455.92        25.63 o                         
  -1  12   4          8.21         42.67        18.57 o                         
   0  12   4        853.20        930.42        49.46 o                         
   1  12   4        485.12        476.03        19.46 o                         
   2  12   4       1683.94       1545.72        50.32 o                         
   3  12   4        988.93       1167.30        26.67 o                         
   4  12   4       2041.03       2060.97        47.22 o                         
   5  12   4       1776.82       1975.16        93.79 o                         
   6  12   4       2920.41       3037.73        80.17 o                         
   7  12   4       4184.10       3903.40        58.02 o                         
   8  12   4         40.15         49.02        47.55 o                         
   9  12   4          5.72         73.51        50.26 o                         
  10  12   4         70.57        114.96        49.96 o                         
  11  12   4        603.27        768.78        62.49 o                         
  12  12   4        305.28        276.31        65.29 o                         
  13  12   4       2900.01       2899.31        84.19 o                         
 -15  13   4         55.64        106.41        35.22 o                         
 -14  13   4       1455.73       1325.98        83.90 o                         
 -13  13   4       1644.53       1518.29       132.90 o                         
 -12  13   4         23.72         12.59        26.97 o                         
 -11  13   4       1313.46       1224.11        62.63 o                         
 -10  13   4       1219.97       1207.62        60.55 o                         
  -9  13   4         98.29         94.12        23.82 o                         
  -8  13   4         42.59         23.20        21.27 o                         
  -7  13   4      11684.38      11375.21       161.92 o                         
  -6  13   4        157.60        233.10        28.18 o                         
  -5  13   4       2219.22       2281.73        28.49 o                         
  -4  13   4        441.06        444.72        20.73 o                         
  -3  13   4        556.62        543.82        25.29 o                         
  -2  13   4        917.48       1088.00        46.82 o                         
  -1  13   4      13307.45      12833.70       339.87 o                         
   0  13   4        177.64        232.75        32.35 o                         
   1  13   4       4281.53       4203.13        59.98 o                         
   2  13   4       6462.72       6683.26       203.12 o                         
   3  13   4       1646.96       1568.55        67.86 o                         
   4  13   4       5215.14       5347.63       192.47 o                         
   5  13   4      10057.19      10317.98       568.50 o                         
   6  13   4        230.54        339.39        45.69 o                         
   7  13   4       3189.38       3082.72       298.14 o                         
   8  13   4        217.31        219.57        43.12 o                         
   9  13   4       1293.43       1404.42        56.24 o                         
  10  13   4        357.98        332.08        57.92 o                         
  11  13   4       3852.58       3818.18        69.53 o                         
  12  13   4        235.83        296.10        67.59 o                         
  13  13   4        788.63        895.44        76.41 o                         
 -15  14   4       2742.52       2322.83       165.50 o                         
 -14  14   4        628.33        651.70        82.94 o                         
 -13  14   4       4617.58       4323.51       213.75 o                         
 -12  14   4          8.43         -2.81        32.01 o                         
 -11  14   4         16.87         26.83        29.56 o                         
 -10  14   4       2110.52       2349.68        96.45 o                         
  -9  14   4       3233.99       3039.99       128.54 o                         
  -8  14   4       1562.12       1671.97        31.52 o                         
  -7  14   4       5528.22       5125.11       152.67 o                         
  -6  14   4        199.57        182.91        22.92 o                         
  -5  14   4        241.63        257.23        22.78 o                         
  -4  14   4       2100.81       2192.87        50.97 o                         
  -3  14   4       3433.36       3473.50       158.72 o                         
  -2  14   4        328.50        379.26        21.27 o                         
  -1  14   4       3524.05       3268.09        65.19 o                         
   0  14   4        945.73        984.84        44.77 o                         
   1  14   4       1807.04       1665.60        25.54 o                         
   2  14   4       4650.71       4672.52       150.05 o                         
   3  14   4         50.15         60.89        17.24 o                         
   4  14   4       1545.39       1648.73        46.68 o                         
   5  14   4       1237.74       1387.15        54.46 o                         
   6  14   4        673.83        649.23        86.80 o                         
   7  14   4       1129.77       1306.98        57.29 o                         
   8  14   4          1.87        206.59       111.08 o                         
   9  14   4        511.21        661.58        61.41 o                         
  10  14   4         83.21         86.97        46.68 o                         
  11  14   4        182.01        232.23        67.66 o                         
  12  14   4          0.19         45.07        69.78 o                         
 -14  15   4          0.01         54.46        38.59 o                         
 -13  15   4       3315.09       2910.48       233.78 o                         
 -12  15   4          5.47         11.54        33.02 o                         
 -11  15   4        396.53        383.92        31.06 o                         
 -10  15   4        321.59        347.71        30.90 o                         
  -9  15   4         96.72        120.85        24.12 o                         
  -8  15   4        310.44        255.20        27.76 o                         
  -7  15   4       2004.44       1816.32        50.42 o                         
  -6  15   4       1633.15       1738.53        37.72 o                         
  -5  15   4       4817.28       4444.97        77.34 o                         
  -4  15   4        674.73        599.94        27.53 o                         
  -3  15   4       1815.30       1833.95        47.77 o                         
  -2  15   4         71.21         81.65        22.56 o                         
  -1  15   4      17915.21      17549.80       436.78 o                         
   0  15   4       3887.56       4036.45        56.17 o                         
   1  15   4          3.53         19.44        21.49 o                         
   2  15   4          4.41         15.62        15.85 o                         
   3  15   4         64.43         76.66        14.75 o                         
   4  15   4         82.15         70.25        77.55 o                         
   5  15   4       2497.25       2381.24        63.40 o                         
   6  15   4       3871.24       3953.79        68.54 o                         
   7  15   4       3258.24       3246.19       423.02 o                         
   8  15   4          0.73         28.40        55.93 o                         
   9  15   4       1116.63        943.21        62.91 o                         
  10  15   4        891.26        995.16       140.25 o                         
  11  15   4       3556.58       3504.48       167.84 o                         
 -13  16   4       1138.01       1133.65       108.36 o                         
 -12  16   4         10.91         24.89        35.97 o                         
 -11  16   4        182.28        153.65        33.66 o                         
 -10  16   4       1144.80       1201.91        70.13 o                         
  -9  16   4        152.70        105.25        30.23 o                         
  -8  16   4       3322.78       3126.65       111.22 o                         
  -7  16   4       3651.62       3530.47        61.71 o                         
  -6  16   4          0.71        106.06        26.73 o                         
  -5  16   4         69.44        167.31        28.49 o                         
  -4  16   4       2906.05       2869.37        92.32 o                         
  -3  16   4       4870.97       4975.11        98.65 o                         
  -2  16   4        714.16        725.26        26.98 o                         
  -1  16   4       2686.92       2787.74        78.25 o                         
   0  16   4        321.27        327.60        30.15 o                         
   1  16   4        502.30        658.86        23.50 o                         
   2  16   4       1248.08       1262.39        23.46 o                         
   3  16   4        572.45        593.94        24.37 o                         
   4  16   4        372.43        424.04        66.37 o                         
   5  16   4       1562.94       1688.36       283.81 o                         
   6  16   4        431.66        409.80        61.35 o                         
   7  16   4       1093.75       1098.77        64.90 o                         
   8  16   4         62.52         68.89        63.58 o                         
   9  16   4        661.99        705.99        70.56 o                         
  10  16   4          4.04         43.18        69.28 o                         
 -12  17   4        557.26        512.03        33.12 o                         
 -11  17   4        284.79        232.99        27.30 o                         
 -10  17   4        785.53        719.42        48.45 o                         
  -9  17   4        106.85         92.80        31.75 o                         
  -8  17   4          5.91         56.41        30.82 o                         
  -7  17   4       3216.88       4148.25        97.86 o                         
  -6  17   4       1190.21       1155.14        32.74 o                         
  -5  17   4        603.05        750.98        38.22 o                         
  -4  17   4       2499.90       2508.73        67.46 o                         
  -3  17   4         15.52         90.02        27.88 o                         
  -2  17   4        883.95        832.57        29.71 o                         
  -1  17   4       6432.25       7498.20       152.74 o                         
   0  17   4       3416.20       3456.74       123.03 o                         
   1  17   4        397.79        438.96        38.91 o                         
   2  17   4         99.06        143.50        23.02 o                         
   3  17   4       1620.86       1768.68        64.08 o                         
   4  17   4        226.90        282.07        53.71 o                         
   5  17   4        484.67        399.86        59.01 o                         
   6  17   4       4088.61       4215.85       566.23 o                         
   7  17   4         59.10        119.01        79.82 o                         
   8  17   4        161.56        127.49       107.24 o                         
   9  17   4         73.37        113.12        71.61 o                         
 -10  18   4          7.12         50.48        36.28 o                         
  -9  18   4        649.48        620.61        58.28 o                         
  -8  18   4       3901.45       3775.84       116.01 o                         
  -7  18   4        780.74        830.77        55.91 o                         
  -6  18   4         31.43         12.41        32.08 o                         
  -5  18   4        313.88        263.86        33.25 o                         
  -4  18   4       2713.99       2759.97        36.90 o                         
  -3  18   4        522.56        630.01        31.84 o                         
  -2  18   4       1644.70       1673.66        69.95 o                         
  -1  18   4       1165.47       1352.85        46.28 o                         
   0  18   4        686.75        667.57        31.03 o                         
   1  18   4        126.93        146.31        26.04 o                         
   2  18   4        423.18        428.02        37.11 o                         
   3  18   4       1010.85       1077.09        76.44 o                         
   4  18   4        962.98        985.74        69.86 o                         
   5  18   4        280.81        416.38       124.35 o                         
   6  18   4          9.31         37.50        91.69 o                         
   7  18   4        354.03        322.49        72.30 o                         
  -8  19   4          0.54         24.20        35.79 o                         
  -7  19   4        752.42        871.89        40.77 o                         
  -6  19   4       3467.01       3539.92        78.65 o                         
  -5  19   4         24.90         63.84        34.04 o                         
  -4  19   4        255.99        290.78        31.78 o                         
  -3  19   4          0.29         34.44        30.66 o                         
  -2  19   4        382.08        315.44        32.91 o                         
  -1  19   4       1100.97       1392.17        36.35 o                         
   0  19   4       5708.07       5688.34       141.77 o                         
   1  19   4        304.73        280.81        30.09 o                         
   2  19   4        101.80         89.33        24.67 o                         
   3  19   4        647.82        567.42        33.23 o                         
   4  19   4         78.26         85.35        58.57 o                         
   5  19   4        995.64        996.87        58.32 o                         
   6  19   4       5191.97       5060.17        83.85 o                         
  -6  20   4         23.77         19.12        36.79 o                         
  -5  20   4        314.36        373.23        38.44 o                         
  -4  20   4       1781.92       1811.03        47.29 o                         
  -3  20   4        121.14        102.00        35.55 o                         
  -2  20   4       1395.61       1592.68        61.31 o                         
  -1  20   4        390.40        435.99        36.21 o                         
   0  20   4          5.02        -23.69        39.46 o                         
   1  20   4         30.80         31.63        30.08 o                         
   2  20   4       1635.13       1684.46        85.21 o                         
   3  20   4        309.92        246.85        23.70 o                         
 -19   0   5       4571.80       4654.42       168.19 o                         
 -17   0   5        713.43        692.70        53.58 o                         
 -15   0   5       6593.53       6578.79       135.01 o                         
 -13   0   5      10542.97      10467.44        94.31 o                         
 -11   0   5       1013.18       1987.92        36.90 o                         
  -9   0   5     100542.40     101924.98      1740.09 o                         
  -7   0   5        102.10        255.97        32.84 o                         
  -5   0   5        138.70        420.11        12.83 o                         
  -3   0   5      44066.27      48481.06      1305.55 o                         
  -1   0   5       7865.92       8588.83       292.02 o                         
   1   0   5         59.65        206.33        10.83 o                         
   3   0   5      25527.13      22621.56       540.73 o                         
   5   0   5       3707.40       4313.10       119.11 o                         
   7   0   5       3874.02       3699.80       154.40 o                         
   9   0   5        199.91        213.01        24.20 o                         
  11   0   5       1754.59       2206.68       165.05 o                         
  13   0   5        358.14        445.46        93.62 o                         
  15   0   5       1148.92       1059.28        52.12 o                         
 -20   1   5        260.38        272.10        48.91 o                         
 -19   1   5        630.13        508.36        43.28 o                         
 -18   1   5         29.38        -27.92        37.07 o                         
 -17   1   5        701.67        742.42        35.79 o                         
 -16   1   5          1.69         18.94        24.72 o                         
 -15   1   5       1073.65       1189.46        82.84 o                         
 -14   1   5        251.08        240.00        27.61 o                         
 -13   1   5       2427.35       2670.67        58.63 o                         
 -12   1   5        634.88        604.47        41.05 o                         
 -11   1   5       2940.20       3136.76        42.52 o                         
 -10   1   5       1059.48       1007.88        53.14 o                         
  -9   1   5      18728.92      22973.56       474.34 o                         
  -8   1   5        374.22        433.35        29.49 o                         
  -7   1   5       4306.55       4295.12       132.35 o                         
  -6   1   5        164.74        213.95        11.24 o                         
  -5   1   5       4087.48       4308.82        72.96 o                         
  -4   1   5       5074.16       5009.95        78.15 o                         
  -3   1   5       2234.95       2487.92        50.42 o                         
  -2   1   5        205.35        227.56        11.37 o                         
  -1   1   5      25443.67      26044.43       804.93 o                         
   0   1   5        584.68        547.00        13.61 o                         
   1   1   5      13858.68      13457.25        90.35 o                         
   2   1   5        198.91        144.03         9.73 o                         
   3   1   5      16946.51      15912.94       153.07 o                         
   4   1   5       1236.02       1050.96        27.33 o                         
   5   1   5      18818.07      18001.88       320.72 o                         
   6   1   5        345.54        289.30        21.45 o                         
   7   1   5       3947.00       3829.75        71.72 o                         
   8   1   5         30.41          0.90        20.19 o                         
   9   1   5       5676.27       5844.97       144.79 o                         
  10   1   5       1265.30       1239.46        51.33 o                         
  11   1   5      19571.59      18763.69       420.01 o                         
  12   1   5         20.05         26.33        27.06 o                         
  13   1   5        353.24        335.44        28.47 o                         
  14   1   5         24.03         42.95        32.41 o                         
  15   1   5       1298.10       1357.20        39.02 o                         
  16   1   5        444.43        460.07        40.03 o                         
 -20   2   5        264.22        322.24        47.78 o                         
 -19   2   5       3465.42       3594.84        82.61 o                         
 -18   2   5        113.19         74.04        36.82 o                         
 -17   2   5        891.42        856.07        42.60 o                         
 -16   2   5        194.47        197.26        32.33 o                         
 -15   2   5       6791.18       6784.54       179.68 o                         
 -14   2   5         33.63        405.39        50.82 o                         
 -13   2   5       2274.33       2420.12        30.19 o                         
 -12   2   5        567.93        609.44        23.75 o                         
 -11   2   5       3264.48       3136.06        29.85 o                         
 -10   2   5       9975.97      10244.69       199.71 o                         
  -9   2   5      37503.12      36407.41       603.46 o                         
  -8   2   5       1433.37       1391.14        41.09 o                         
  -7   2   5       6991.46       7799.42        97.20 o                         
  -6   2   5       1760.86       2200.45        41.60 o                         
  -5   2   5       4071.18       3766.06        91.96 o                         
  -4   2   5         10.50          9.05         7.81 o                         
  -3   2   5      19261.39      18144.38       153.83 o                         
  -2   2   5          9.96         93.56        10.17 o                         
  -1   2   5       3890.48       3921.37        94.14 o                         
   0   2   5        596.68        513.70        13.45 o                         
   1   2   5      15652.99      14624.48       485.30 o                         
   2   2   5       8854.65       8035.15       225.91 o                         
   3   2   5        145.10         49.63        20.41 o                         
   4   2   5        696.88        774.86        39.91 o                         
   5   2   5        106.18        298.96        36.65 o                         
   6   2   5       2855.72       2488.40        53.37 o                         
   7   2   5       3965.26       4101.54        94.29 o                         
   8   2   5        649.63        737.39        39.12 o                         
   9   2   5       2640.69       2845.83        30.53 o                         
  10   2   5        140.37        263.23        68.32 o                         
  11   2   5       5119.69       5160.32        84.79 o                         
  12   2   5       1264.52       1260.51        65.30 o                         
  13   2   5        627.32        712.83        30.40 o                         
  14   2   5         73.83        142.87        31.48 o                         
  15   2   5         96.37        112.61        33.83 o                         
  16   2   5        104.11        138.25        37.65 o                         
 -20   3   5        983.82        852.93        48.30 o                         
 -19   3   5       1469.16       1320.92        52.79 o                         
 -18   3   5         20.65         28.86        42.70 o                         
 -17   3   5       1002.06       1034.09        37.67 o                         
 -16   3   5        135.26        200.79        41.17 o                         
 -15   3   5          9.10          4.65        31.36 o                         
 -14   3   5         83.61        125.31        28.31 o                         
 -13   3   5       3589.83       3532.32        84.48 o                         
 -12   3   5        650.43        904.60        35.62 o                         
 -11   3   5       2182.79       2155.08        58.58 o                         
 -10   3   5       1516.61       1683.57       116.15 o                         
  -9   3   5       4928.83       4116.06        85.02 o                         
  -8   3   5       8474.18       8579.72       173.54 o                         
  -7   3   5      12128.62      10948.57       161.29 o                         
  -6   3   5       1397.55       1882.13        40.98 o                         
  -5   3   5      15202.11      14031.19       150.35 o                         
  -4   3   5        986.37       1181.84        18.91 o                         
  -3   3   5      20210.91      19343.99       254.16 o                         
  -2   3   5       9710.02      10284.24        87.10 o                         
  -1   3   5      10442.24       9660.22       199.72 o                         
   0   3   5       1128.24       1053.44        10.56 o                         
   1   3   5       5577.01       5158.98        89.44 o                         
   2   3   5      36305.52      35737.70       184.51 o                         
   3   3   5       6441.36       6209.10       111.60 o                         
   4   3   5      16555.92      15138.60       267.07 o                         
   5   3   5      15559.30      14367.58       216.23 o                         
   6   3   5         95.98        126.30        12.90 o                         
   7   3   5       9842.92      10388.64       480.30 o                         
   8   3   5         60.17         67.76        20.54 o                         
   9   3   5       3229.55       3372.39        79.49 o                         
  10   3   5       2219.36       2197.29        36.70 o                         
  11   3   5      17310.04      18174.66       117.62 o                         
  12   3   5         26.55         46.14        26.65 o                         
  13   3   5        754.96        850.55        28.76 o                         
  14   3   5         42.99         64.25        31.00 o                         
  15   3   5       1377.96       1368.19        40.11 o                         
  16   3   5       1330.62       1211.80        51.12 o                         
 -19   4   5       2941.23       2914.08        53.30 o                         
 -18   4   5       1035.48       1060.89        43.91 o                         
 -17   4   5         86.63        101.41        35.45 o                         
 -16   4   5       2808.94       2695.72        91.12 o                         
 -15   4   5       6476.98       6385.78       117.98 o                         
 -14   4   5       1107.64       1206.16        57.73 o                         
 -13   4   5       1829.27       1973.34        28.63 o                         
 -12   4   5       1127.19       1074.20        60.83 o                         
 -11   4   5        858.69        834.92        39.12 o                         
 -10   4   5       7070.40       6687.32       125.37 o                         
  -9   4   5      13664.25      12980.05       414.54 o                         
  -8   4   5        189.09        406.19        16.42 o                         
  -7   4   5       1561.67       1745.29        47.81 o                         
  -6   4   5         65.81         55.44        12.87 o                         
  -5   4   5         26.88         90.22        12.00 o                         
  -4   4   5       4828.05       5109.78        76.50 o                         
  -3   4   5      50477.43      48341.78       822.62 o                         
  -2   4   5      10142.38      12075.32        81.12 o                         
  -1   4   5         34.97         55.88         7.19 o                         
   0   4   5       2207.26       2585.87        39.50 o                         
   1   4   5       8746.19       7646.43       169.05 o                         
   2   4   5       3951.13       3629.98        54.96 o                         
   3   4   5       5755.87       5517.65        76.96 o                         
   4   4   5         99.88        169.16        22.29 o                         
   5   4   5        320.55        280.31        15.52 o                         
   6   4   5       1716.79       1521.59        42.90 o                         
   7   4   5       2339.46       2303.72       110.16 o                         
   8   4   5       3514.47       3398.91        57.25 o                         
   9   4   5       2903.35       3068.78       197.29 o                         
  10   4   5          1.47         94.84        27.55 o                         
  11   4   5       4124.64       4157.04        74.29 o                         
  12   4   5       1516.92       1680.13        83.83 o                         
  13   4   5        977.25        938.67        67.51 o                         
  14   4   5         85.42         88.55        29.14 o                         
  15   4   5        443.90        481.06        35.03 o                         
  16   4   5          0.55         30.49        39.33 o                         
 -19   5   5       1269.93       1109.46        50.77 o                         
 -18   5   5       1037.99       1001.99        48.00 o                         
 -17   5   5        872.76        881.69        40.44 o                         
 -16   5   5         25.12        109.03        37.93 o                         
 -15   5   5        189.17        224.24        28.85 o                         
 -14   5   5       3840.01       3745.52        36.38 o                         
 -13   5   5       6107.16       5922.43       264.90 o                         
 -12   5   5        513.36        557.89        34.41 o                         
 -11   5   5        116.30        246.97        22.34 o                         
 -10   5   5        752.37       1238.66        69.16 o                         
  -9   5   5        813.63       1067.50        19.31 o                         
  -8   5   5       2236.76       2028.15        48.50 o                         
  -7   5   5      10549.33       9492.02       165.03 o                         
  -6   5   5        524.35        522.43        29.19 o                         
  -5   5   5      12679.20      12911.38       238.81 o                         
  -4   5   5       7092.75       6910.14       113.06 o                         
  -3   5   5      13342.22      13875.01       118.72 o                         
  -2   5   5       6806.22       7044.67       119.55 o                         
  -1   5   5       6857.19       6565.17       105.28 o                         
   0   5   5       6153.88       6310.53       124.11 o                         
   1   5   5       3195.14       3320.71        66.60 o                         
   2   5   5       5221.42       5498.67       157.63 o                         
   3   5   5        548.61        426.40        37.03 o                         
   4   5   5       7861.86       7369.21       356.61 o                         
   5   5   5      11558.98      10892.94       289.19 o                         
   6   5   5       1662.51       1528.37        70.84 o                         
   7   5   5       8707.39       8557.44       436.36 o                         
   8   5   5       2952.44       2986.90        73.28 o                         
   9   5   5       2154.03       2238.86        47.95 o                         
  10   5   5      12857.76      12957.52       387.01 o                         
  11   5   5      13151.58      12963.48       309.11 o                         
  12   5   5         95.06         99.54        28.24 o                         
  13   5   5         77.45         56.70        31.56 o                         
  14   5   5         59.09         61.65        36.82 o                         
  15   5   5        531.47        617.72        42.47 o                         
  16   5   5        753.42        686.54        58.18 o                         
 -19   6   5       1439.71       1593.26        67.22 o                         
 -18   6   5       2319.62       2229.44        97.41 o                         
 -17   6   5        283.12        242.29        39.84 o                         
 -16   6   5       5700.24       5411.89       114.96 o                         
 -15   6   5       1212.23       1438.94        37.73 o                         
 -14   6   5       4261.39       4422.44        69.53 o                         
 -13   6   5       3488.81       3680.77       129.82 o                         
 -12   6   5        174.32        194.28        23.98 o                         
 -11   6   5       1528.06       1554.01        84.29 o                         
 -10   6   5       5309.16       5330.47       219.83 o                         
  -9   6   5      11514.05      11235.39       289.26 o                         
  -8   6   5       1543.67       1487.40        28.25 o                         
  -7   6   5        400.91        362.56        31.56 o                         
  -6   6   5        535.21        487.46        14.44 o                         
  -5   6   5       2592.59       2690.09        63.93 o                         
  -4   6   5      12783.32      11560.11       169.10 o                         
  -3   6   5       5991.09       5562.21       108.90 o                         
  -2   6   5       9098.18       8517.53        86.45 o                         
  -1   6   5       3077.14       3203.14       109.16 o                         
   0   6   5       7533.62       7122.48        36.18 o                         
   1   6   5      13529.83      14401.36       552.90 o                         
   2   6   5       7138.34       6802.66       129.59 o                         
   3   6   5       1546.60       1689.70        40.00 o                         
   4   6   5        136.67        133.17        24.45 o                         
   5   6   5       2590.62       2500.02       327.83 o                         
   6   6   5       2700.72       2482.90       185.83 o                         
   7   6   5        917.82        987.91        42.80 o                         
   8   6   5       2261.07       2081.90        40.08 o                         
   9   6   5        636.65        615.02        33.83 o                         
  10   6   5        994.03        921.11        53.35 o                         
  11   6   5        498.03        511.70        20.17 o                         
  12   6   5       1277.11       1341.73        63.78 o                         
  13   6   5        583.77        637.39        25.18 o                         
  14   6   5          3.90          3.39        32.60 o                         
  15   6   5         11.38         12.20        29.08 o                         
 -19   7   5        416.73        389.78        47.55 o                         
 -18   7   5       1295.42       1193.28        64.38 o                         
 -17   7   5         42.19         71.23        42.17 o                         
 -16   7   5          1.93         51.20        56.53 o                         
 -15   7   5        103.01        183.85        29.55 o                         
 -14   7   5       8613.60       7811.42       276.41 o                         
 -13   7   5       3054.84       3443.57        95.27 o                         
 -12   7   5         22.20         48.58        24.31 o                         
 -11   7   5        285.32        288.47        24.04 o                         
 -10   7   5         80.39         82.97        36.84 o                         
  -9   7   5        737.12       1201.20        49.11 o                         
  -8   7   5       1266.56       1182.05        21.02 o                         
  -7   7   5       4431.15       4964.77       152.01 o                         
  -6   7   5       5990.92       5434.07        55.66 o                         
  -5   7   5       1435.40       1522.56        18.88 o                         
  -4   7   5       5632.51       5005.02        52.33 o                         
  -3   7   5       1633.39       1861.84        45.78 o                         
  -2   7   5       8295.40       7546.72        48.30 o                         
  -1   7   5       9755.72      10154.86       326.66 o                         
   0   7   5      39077.82      38991.24       748.87 o                         
   1   7   5        142.73        127.94        12.93 o                         
   2   7   5        364.94        346.13        20.03 o                         
   3   7   5       7312.74       7219.68       423.54 o                         
   4   7   5       9461.40       9958.50        78.25 o                         
   5   7   5        536.25        420.92        42.62 o                         
   6   7   5       3903.31       3969.57        55.54 o                         
   7   7   5        102.47        164.50        57.64 o                         
   8   7   5       3247.98       2921.08       221.04 o                         
   9   7   5       1788.53       1576.90        51.90 o                         
  10   7   5      17828.63      17331.37       176.84 o                         
  11   7   5       2144.08       1952.79        20.11 o                         
  12   7   5       2487.24       2514.74       125.54 o                         
  13   7   5        128.28         85.30        22.18 o                         
  14   7   5        235.34        202.51        28.18 o                         
  15   7   5        687.96        670.93        29.20 o                         
 -18   8   5       1203.38       1030.10        48.86 o                         
 -17   8   5        155.24        181.58        42.42 o                         
 -16   8   5       4494.09       4177.89       135.88 o                         
 -15   8   5        260.49        284.41        49.18 o                         
 -14   8   5       1444.40       1587.91        87.17 o                         
 -13   8   5       1049.56        978.44        42.70 o                         
 -12   8   5        768.26        781.28        26.10 o                         
 -11   8   5        811.48        847.86        65.52 o                         
 -10   8   5       6759.68       6603.42       192.13 o                         
  -9   8   5       6534.34       6631.92        89.17 o                         
  -8   8   5       2355.78       2340.62        92.47 o                         
  -7   8   5        807.63        835.59        18.21 o                         
  -6   8   5        165.63        167.95        14.12 o                         
  -5   8   5        331.06        305.37        14.58 o                         
  -4   8   5       4373.87       3905.14        21.77 o                         
  -3   8   5        973.81       1270.64        27.89 o                         
  -2   8   5       4238.86       3962.32        74.62 o                         
  -1   8   5       8667.57       9055.42        60.55 o                         
   0   8   5       3391.10       3133.92        64.28 o                         
   1   8   5        923.96       1086.42        43.19 o                         
   2   8   5       3643.56       3512.01        64.27 o                         
   3   8   5       6545.55       6073.12        59.38 o                         
   4   8   5       5342.31       5711.58        68.46 o                         
   5   8   5       3552.57       3698.15        63.57 o                         
   6   8   5       9044.92       9023.04        87.68 o                         
   7   8   5       2411.90       2768.64        66.37 o                         
   8   8   5       2117.10       2181.66       132.56 o                         
   9   8   5        282.44        382.21        44.90 o                         
  10   8   5       1061.91       1044.26       132.91 o                         
  11   8   5        284.78        334.93        36.57 o                         
  12   8   5       2424.34       2233.83        51.23 o                         
  13   8   5        372.14        384.93        18.07 o                         
  14   8   5         22.59         27.19        21.43 o                         
  15   8   5        419.80        397.94        25.52 o                         
 -18   9   5        894.71        781.15        76.84 o                         
 -17   9   5        464.08        393.13        39.52 o                         
 -16   9   5         90.31        140.13        35.10 o                         
 -15   9   5        115.49        143.02        34.65 o                         
 -14   9   5       4650.57       4420.04       183.71 o                         
 -13   9   5        390.89        394.98        42.70 o                         
 -12   9   5       4110.53       4227.09       129.53 o                         
 -11   9   5         42.76         86.04        20.32 o                         
 -10   9   5       3450.98       3553.19       108.80 o                         
  -9   9   5         61.41         90.90        19.46 o                         
  -8   9   5       2902.75       2870.45        79.46 o                         
  -7   9   5       6362.51       6723.99       144.92 o                         
  -6   9   5       7316.37       7347.16       118.72 o                         
  -5   9   5       3142.27       3155.15        22.53 o                         
  -4   9   5         22.04         58.41        14.44 o                         
  -3   9   5        395.01        433.68        15.11 o                         
  -2   9   5       4027.94       4102.91       139.51 o                         
  -1   9   5       5008.91       4905.44        92.87 o                         
   0   9   5      18077.98      18048.37       334.12 o                         
   1   9   5          6.16         14.04        13.23 o                         
   2   9   5         24.95         43.94        22.29 o                         
   3   9   5       6805.45       6955.47        73.01 o                         
   4   9   5      11443.41      11416.52        89.77 o                         
   5   9   5         68.23         11.53        37.03 o                         
   6   9   5       2785.49       2943.64        66.72 o                         
   7   9   5          0.61         25.85        39.47 o                         
   8   9   5       1180.54       1341.02        45.20 o                         
   9   9   5       1208.09       1280.35        51.50 o                         
  10   9   5      13982.60      14139.93      1058.41 o                         
  11   9   5          1.29          1.01        54.06 o                         
  12   9   5       1476.15       1585.37        63.67 o                         
  13   9   5        558.85        426.24        56.32 o                         
  14   9   5        276.71        326.95        74.05 o                         
 -17  10   5         15.24          2.99        37.41 o                         
 -16  10   5        514.18        508.38        55.71 o                         
 -15  10   5          0.07         92.51        31.57 o                         
 -14  10   5       6629.01       6413.10       246.04 o                         
 -13  10   5         36.90         72.10        29.40 o                         
 -12  10   5       1274.05       1319.84        65.05 o                         
 -11  10   5        125.42        165.91        21.61 o                         
 -10  10   5      14500.46      14598.92       510.64 o                         
  -9  10   5          4.91         60.45        21.83 o                         
  -8  10   5       4674.53       4395.81       140.59 o                         
  -7  10   5         22.88         59.88        18.43 o                         
  -6  10   5       3240.44       3907.53        87.78 o                         
  -5  10   5         36.07         38.94        16.16 o                         
  -4  10   5       3815.45       4074.38        30.09 o                         
  -3  10   5       1759.77       1665.78        19.74 o                         
  -2  10   5       7902.60       7960.92       214.72 o                         
  -1  10   5       3460.37       3217.05        72.60 o                         
   0  10   5       1695.43       1697.80        65.45 o                         
   1  10   5       1913.02       1652.41        60.45 o                         
   2  10   5      18061.78      16839.19       696.75 o                         
   3  10   5       2596.65       2741.30        41.80 o                         
   4  10   5        190.67        294.12        54.14 o                         
   5  10   5        143.32        130.29        49.60 o                         
   6  10   5       4290.41       4508.55        74.40 o                         
   7  10   5        256.76        336.74        55.89 o                         
   8  10   5       6446.58       6404.82       296.04 o                         
   9  10   5        990.01       1035.21        51.37 o                         
  10  10   5        165.44        300.18        53.83 o                         
  11  10   5        589.34        605.04        49.27 o                         
  12  10   5        499.27        556.71        66.72 o                         
  13  10   5         53.45        107.57        65.71 o                         
  14  10   5       1356.24       1279.87       105.49 o                         
 -17  11   5        143.70        159.28        36.94 o                         
 -16  11   5         18.90          4.76        39.72 o                         
 -15  11   5        192.78        236.79        39.78 o                         
 -14  11   5        944.00       1203.55        60.40 o                         
 -13  11   5        976.95        961.58        42.30 o                         
 -12  11   5       2967.66       3426.70       171.27 o                         
 -11  11   5          5.04         45.12        24.26 o                         
 -10  11   5        204.95        378.51        22.95 o                         
  -9  11   5        767.63        756.83        25.40 o                         
  -8  11   5       7065.88       8379.17       205.61 o                         
  -7  11   5       1751.46       1760.87        30.45 o                         
  -6  11   5       7130.83       7356.27        80.08 o                         
  -5  11   5         96.81        130.09        17.35 o                         
  -4  11   5        371.39        412.00        18.42 o                         
  -3  11   5        455.13        471.23        16.83 o                         
  -2  11   5        236.87        326.97        16.30 o                         
  -1  11   5       5385.87       5022.11       105.91 o                         
   0  11   5       5099.35       5109.06        61.65 o                         
   1  11   5         66.04         61.20        11.92 o                         
   2  11   5       5971.35       5802.39       264.35 o                         
   3  11   5       5499.28       5323.05        49.60 o                         
   4  11   5       9643.80       9836.12        93.62 o                         
   5  11   5         49.95        127.85        55.19 o                         
   6  11   5       3487.50       3861.63        75.45 o                         
   7  11   5          1.91         19.19        33.97 o                         
   8  11   5        622.85        630.27        60.95 o                         
   9  11   5         16.68         98.20        48.15 o                         
  10  11   5       2560.47       2669.46        63.60 o                         
  11  11   5          5.19        -25.43        57.50 o                         
  12  11   5       1682.88       1832.06       105.49 o                         
  13  11   5         30.92         40.12        61.77 o                         
 -16  12   5        639.57        524.95        45.53 o                         
 -15  12   5        233.69        244.97        38.30 o                         
 -14  12   5       5577.75       5219.90       286.89 o                         
 -13  12   5         27.62        121.13        32.09 o                         
 -12  12   5        323.11        377.30        30.53 o                         
 -11  12   5        655.70        609.77        48.19 o                         
 -10  12   5       5186.17       5035.26       189.59 o                         
  -9  12   5       3540.31       3429.84       101.64 o                         
  -8  12   5       3762.88       3843.84        65.04 o                         
  -7  12   5       4495.10       4146.37        54.63 o                         
  -6  12   5        754.16       1250.64        47.01 o                         
  -5  12   5        227.04        230.87        19.87 o                         
  -4  12   5       3865.73       4155.44       115.61 o                         
  -3  12   5        152.10        227.97        19.29 o                         
  -2  12   5      10143.33      10244.44        93.57 o                         
  -1  12   5        665.72        572.76        18.76 o                         
   0  12   5        953.58        878.97        38.09 o                         
   1  12   5        826.58        818.49        15.18 o                         
   2  12   5       5991.50       5750.38       148.07 o                         
   3  12   5       4682.99       5003.74        55.49 o                         
   4  12   5       2250.86       2284.93        73.70 o                         
   5  12   5       1343.35       1342.76        48.73 o                         
   6  12   5       2446.97       2624.93       210.28 o                         
   7  12   5       1825.07       1911.33        71.08 o                         
   8  12   5       5537.85       5398.47       147.76 o                         
   9  12   5         59.10         79.62        49.80 o                         
  10  12   5        186.23        262.91        56.06 o                         
  11  12   5        336.19        347.95        66.32 o                         
  12  12   5        824.54        743.03        60.17 o                         
  13  12   5        139.40        114.53        70.76 o                         
 -16  13   5          1.14         27.17        42.32 o                         
 -15  13   5         11.36         34.18        36.96 o                         
 -14  13   5        966.47        793.58        37.26 o                         
 -13  13   5          2.25         11.41        33.23 o                         
 -12  13   5       6744.38       6281.80       284.92 o                         
 -11  13   5        758.48        781.77        35.84 o                         
 -10  13   5        781.15        817.27        37.26 o                         
  -9  13   5       1410.52       1393.55        59.14 o                         
  -8  13   5       3891.20       3847.69        31.45 o                         
  -7  13   5        264.66        534.97        22.81 o                         
  -6  13   5      13252.76      12705.49       335.08 o                         
  -5  13   5         96.33         83.50        21.28 o                         
  -4  13   5       3399.19       3243.51        83.49 o                         
  -3  13   5         12.25         41.34        19.38 o                         
  -2  13   5       4210.00       3928.00        72.60 o                         
  -1  13   5        153.27        281.04        31.36 o                         
   0  13   5      10170.27       9821.04       111.12 o                         
   1  13   5       2302.12       2279.56        67.36 o                         
   2  13   5       1888.16       1735.98        62.19 o                         
   3  13   5        131.26        176.15        38.00 o                         
   4  13   5       5490.14       5337.02        60.14 o                         
   5  13   5        892.88        930.85        69.34 o                         
   6  13   5       2997.44       2920.47       279.45 o                         
   7  13   5         34.61         90.09        50.49 o                         
   8  13   5        319.73        386.69        45.88 o                         
   9  13   5          0.35         30.16        52.97 o                         
  10  13   5       4382.04       4262.84        95.36 o                         
  11  13   5        431.21        481.78        71.26 o                         
  12  13   5       1277.56       1293.67        77.84 o                         
 -15  14   5        389.47        414.97        43.21 o                         
 -14  14   5       2710.95       2431.24       163.45 o                         
 -13  14   5        987.60        900.70        64.59 o                         
 -12  14   5         60.56         79.70        31.22 o                         
 -11  14   5         33.09          1.25        29.35 o                         
 -10  14   5        729.35        650.81        34.85 o                         
  -9  14   5       3017.83       2974.02       105.78 o                         
  -8  14   5       1269.27       1221.92        29.00 o                         
  -7  14   5        111.28         99.60        23.79 o                         
  -6  14   5         88.51        152.95        23.99 o                         
  -5  14   5        938.87        882.74        24.87 o                         
  -4  14   5        749.62        743.61        23.86 o                         
  -3  14   5        499.22        515.12        33.63 o                         
  -2  14   5       4109.24       3984.74        37.26 o                         
  -1  14   5        593.68        568.32        24.35 o                         
   0  14   5       6857.67       6060.91       187.00 o                         
   1  14   5        116.70        134.42        24.93 o                         
   2  14   5        546.29        577.25        25.21 o                         
   3  14   5       1580.01       1663.43       125.05 o                         
   4  14   5        105.80         72.82        39.07 o                         
   5  14   5        132.56        114.71        48.04 o                         
   6  14   5        551.57        612.43        53.70 o                         
   7  14   5       3089.26       2912.44        53.96 o                         
   8  14   5       1880.41       1863.86       254.65 o                         
   9  14   5        414.84        425.74        68.29 o                         
  10  14   5         84.00        277.99        66.07 o                         
  11  14   5        212.14        160.66        57.88 o                         
 -14  15   5       2479.87       2198.21       128.77 o                         
 -13  15   5        589.78        546.70       108.70 o                         
 -12  15   5       1690.24       1497.38        99.61 o                         
 -11  15   5         12.06          4.70        32.47 o                         
 -10  15   5          0.95         -3.82        24.66 o                         
  -9  15   5        232.16        255.01        29.65 o                         
  -8  15   5       1094.02       1060.95        55.46 o                         
  -7  15   5        403.74        505.61        27.67 o                         
  -6  15   5       8781.21       8834.05       217.05 o                         
  -5  15   5        222.60        236.50        25.24 o                         
  -4  15   5          0.04          2.58        23.24 o                         
  -3  15   5        200.89        192.01        25.60 o                         
  -2  15   5       5011.68       4940.98       102.80 o                         
  -1  15   5       1556.02       1570.48        39.73 o                         
   0  15   5      12947.47      12518.83        53.95 o                         
   1  15   5        573.09        675.09        49.32 o                         
   2  15   5        713.18        662.47        14.56 o                         
   3  15   5         52.96        158.80        45.69 o                         
   4  15   5       1765.96       1792.13       175.53 o                         
   5  15   5       3826.99       3969.37       157.02 o                         
   6  15   5       4316.93       4440.69       281.37 o                         
   7  15   5        469.15        552.68        53.88 o                         
   8  15   5         10.38         44.28        62.98 o                         
   9  15   5        149.05        235.10        64.53 o                         
  10  15   5       2760.28       2856.44       184.26 o                         
 -13  16   5       1072.63        986.17        80.65 o                         
 -12  16   5         91.71        144.91        37.75 o                         
 -11  16   5        807.84        775.70        54.34 o                         
 -10  16   5        121.73         91.92        32.16 o                         
  -9  16   5       2706.56       2608.80       142.84 o                         
  -8  16   5       1826.65       1832.95        62.82 o                         
  -7  16   5        417.12        434.47        31.72 o                         
  -6  16   5        852.61        741.65        30.87 o                         
  -5  16   5       2162.58       2310.17        70.23 o                         
  -4  16   5       3025.02       3057.71        81.43 o                         
  -3  16   5       3669.36       3512.49        34.76 o                         
  -2  16   5        768.34        830.64        28.41 o                         
  -1  16   5         41.80         24.93        25.07 o                         
   0  16   5       2240.58       2195.47        63.21 o                         
   1  16   5       4160.33       3955.65        90.55 o                         
   2  16   5        166.86        217.62        16.92 o                         
   3  16   5        112.76        124.59        48.93 o                         
   4  16   5        764.59        754.86        52.17 o                         
   5  16   5        285.71        348.26        48.53 o                         
   6  16   5         83.64        110.38        60.72 o                         
   7  16   5       1348.54       1423.71        54.22 o                         
   8  16   5        666.19        686.03        69.32 o                         
   9  16   5          1.16        -10.47        61.16 o                         
 -12  17   5       1784.97       1607.89        77.19 o                         
 -11  17   5         54.19         27.52        34.23 o                         
 -10  17   5         90.40         98.70        37.55 o                         
  -9  17   5         14.33         11.82        34.06 o                         
  -8  17   5       1253.89       1524.41        46.54 o                         
  -7  17   5        272.28        254.73        31.79 o                         
  -6  17   5       1843.05       1981.80        42.86 o                         
  -5  17   5       1710.27       1594.08        34.86 o                         
  -4  17   5         50.19         41.41        28.58 o                         
  -3  17   5        988.79       1028.34        31.36 o                         
  -2  17   5       3841.33       4337.43        38.10 o                         
  -1  17   5       1017.23        959.16        28.25 o                         
   0  17   5       3131.07       3477.64       181.36 o                         
   1  17   5        393.68        388.82        23.84 o                         
   2  17   5       2680.21       2790.87        36.59 o                         
   3  17   5        708.40        673.79        40.99 o                         
   4  17   5       1144.44       1260.04       130.12 o                         
   5  17   5        802.16        961.93        68.24 o                         
   6  17   5        142.81        150.23        64.64 o                         
   7  17   5       1002.93        982.08        72.76 o                         
   8  17   5        209.04        260.37        76.81 o                         
 -10  18   5        706.97        622.73        50.39 o                         
  -9  18   5       1831.50       1651.93        72.29 o                         
  -8  18   5        261.44        213.54        37.38 o                         
  -7  18   5        764.97        829.39        51.29 o                         
  -6  18   5          3.45        104.68        33.23 o                         
  -5  18   5        829.74        845.38        36.72 o                         
  -4  18   5         36.90         43.77        30.75 o                         
  -3  18   5       4372.06       4304.55        94.08 o                         
  -2  18   5       1839.13       1881.53        49.25 o                         
  -1  18   5          5.25         36.78        27.62 o                         
   0  18   5         47.72         61.42        26.86 o                         
   1  18   5       3780.78       3640.33       124.18 o                         
   2  18   5        529.37        615.37        35.65 o                         
   3  18   5         63.21         73.24        47.81 o                         
   4  18   5        564.32        582.96        39.49 o                         
   5  18   5        702.27        703.16        54.37 o                         
   6  18   5          9.97         17.01        70.10 o                         
   7  18   5       2975.14       2919.23       156.67 o                         
  -8  19   5        704.13        807.89        42.79 o                         
  -7  19   5       2835.27       2823.76        44.31 o                         
  -6  19   5       2341.94       2429.12        73.96 o                         
  -5  19   5        389.01        358.77        44.47 o                         
  -4  19   5        288.86        297.98        34.37 o                         
  -3  19   5       1337.81       1341.58        37.90 o                         
  -2  19   5       1298.29       1359.58        38.44 o                         
  -1  19   5       1449.44       1344.57        55.73 o                         
   0  19   5        191.84        375.80        30.18 o                         
   1  19   5        321.29        285.63        26.74 o                         
   2  19   5          1.19         -1.10        21.42 o                         
   3  19   5         97.85        231.91        63.99 o                         
   4  19   5       3028.95       3572.86        81.32 o                         
   5  19   5       3758.29       3917.31       245.04 o                         
  -6  20   5          1.77         10.58        37.97 o                         
  -5  20   5       2064.56       2276.50        55.27 o                         
  -4  20   5        129.49        143.68        38.50 o                         
  -3  20   5       1163.76       1249.95        38.30 o                         
  -2  20   5         15.37         25.82        34.69 o                         
  -1  20   5        315.05        371.07        35.50 o                         
   0  20   5        476.66        526.06        32.30 o                         
   1  20   5       4298.94       4165.55        45.98 o                         
   2  20   5         69.67         89.20        26.48 o                         
 -20   0   6       4080.54       4210.10        88.03 o                         
 -18   0   6         91.62        112.48        52.73 o                         
 -16   0   6       3818.57       3314.48        95.54 o                         
 -14   0   6       1755.63       2329.08        58.16 o                         
 -12   0   6       3557.39       3706.33        47.46 o                         
 -10   0   6      29811.29      29119.82       374.81 o                         
  -8   0   6      13504.77      12794.94       340.58 o                         
  -6   0   6         74.33        420.34        17.78 o                         
  -4   0   6      14232.83      14112.47       359.27 o                         
  -2   0   6      13503.88      13730.32       575.66 o                         
   0   0   6       2150.00       2122.55        99.20 o                         
   2   0   6      30264.02      28749.78       190.55 o                         
   4   0   6       5952.41       6751.78        33.84 o                         
   6   0   6      22047.33      20694.28       713.82 o                         
   8   0   6         57.73         52.40        29.34 o                         
  10   0   6       1880.49       1584.22        32.71 o                         
  12   0   6       4905.02       4933.82       392.45 o                         
  14   0   6         13.41        -13.28        44.06 o                         
  16   0   6        709.17        921.97        61.47 o                         
 -20   1   6       3500.65       2984.72        55.03 o                         
 -19   1   6        439.11        406.06        38.93 o                         
 -18   1   6       1609.89       1614.75        60.25 o                         
 -17   1   6        349.65        366.14        34.43 o                         
 -16   1   6        726.57        914.92        35.00 o                         
 -15   1   6        179.77        270.51        34.38 o                         
 -14   1   6      10470.25      10192.45       213.67 o                         
 -13   1   6          5.43         38.29        25.91 o                         
 -12   1   6        940.94        931.08        26.15 o                         
 -11   1   6        164.21        204.15        20.36 o                         
 -10   1   6       6972.31       9916.31       156.50 o                         
  -9   1   6       6084.76       5793.87       113.08 o                         
  -8   1   6      34785.62      36789.42       526.27 o                         
  -7   1   6       2248.54       2443.18        70.43 o                         
  -6   1   6       3348.18       3499.17        77.73 o                         
  -5   1   6       8884.62       9001.26       145.70 o                         
  -4   1   6        753.23       1059.40        29.70 o                         
  -3   1   6        239.96        208.37         8.25 o                         
  -2   1   6      21274.08      22316.61       438.79 o                         
  -1   1   6         52.35         85.01         7.90 o                         
   0   1   6       1059.83       1134.46        45.28 o                         
   1   1   6        899.73        792.20        17.34 o                         
   2   1   6        901.14        813.44        11.90 o                         
   3   1   6          1.27         29.69        11.09 o                         
   4   1   6      55040.88      51977.16      1111.78 o                         
   5   1   6       3372.81       3303.92        55.51 o                         
   6   1   6         59.63         52.77        14.28 o                         
   7   1   6         55.06         58.33        20.39 o                         
   8   1   6         56.14        145.58        22.33 o                         
   9   1   6          4.03         25.78        18.25 o                         
  10   1   6       3432.43       3576.62       150.05 o                         
  11   1   6        615.94        559.07        28.60 o                         
  12   1   6       2133.72       2150.32        55.71 o                         
  13   1   6         15.03         25.54        31.51 o                         
  14   1   6         80.16        111.94        32.05 o                         
  15   1   6         80.82         56.08        35.49 o                         
  16   1   6       2890.78       2668.68        72.96 o                         
 -20   2   6       1078.81       1261.25        56.15 o                         
 -19   2   6          3.96        -10.95        43.35 o                         
 -18   2   6         65.84         57.90        35.40 o                         
 -17   2   6        315.76        325.39        38.92 o                         
 -16   2   6       4135.94       4198.97       237.26 o                         
 -15   2   6       1444.89       1433.80        33.83 o                         
 -14   2   6       1899.30       2351.07        56.77 o                         
 -13   2   6        981.06       1010.77        38.09 o                         
 -12   2   6        437.25        449.97        22.15 o                         
 -11   2   6        197.32        356.91        19.30 o                         
 -10   2   6      17371.96      16527.67       534.83 o                         
  -9   2   6       9239.80       9096.12       158.04 o                         
  -8   2   6       6666.66       6277.29       179.69 o                         
  -7   2   6       2611.03       2661.23        52.99 o                         
  -6   2   6         79.18        255.11        13.08 o                         
  -5   2   6       3781.04       3835.59        34.63 o                         
  -4   2   6      11533.54      10545.20       114.45 o                         
  -3   2   6        102.07        110.25         7.56 o                         
  -2   2   6      23611.04      22865.48       461.37 o                         
  -1   2   6        846.12        833.16        21.26 o                         
   0   2   6      21289.18      20058.02       291.52 o                         
   1   2   6        413.03        469.53        14.64 o                         
   2   2   6       7495.45       6911.28       113.91 o                         
   3   2   6       5183.98       4786.10        67.39 o                         
   4   2   6        666.91        841.89        36.46 o                         
   5   2   6       1357.72       1319.55        53.80 o                         
   6   2   6      17632.06      16180.91       336.90 o                         
   7   2   6       1761.54       1604.30        36.41 o                         
   8   2   6       1241.91       1124.32        46.05 o                         
   9   2   6        247.78        308.36        36.45 o                         
  10   2   6       2247.83       2027.04        60.80 o                         
  11   2   6        331.43        419.42        25.88 o                         
  12   2   6       3731.30       3748.44        76.73 o                         
  13   2   6         10.58         59.63        29.80 o                         
  14   2   6         84.12         62.31        33.45 o                         
  15   2   6        184.29        181.09        37.69 o                         
  16   2   6        473.97        420.31        41.94 o                         
 -20   3   6       1598.37       1303.43        47.87 o                         
 -19   3   6        421.54        475.55        43.69 o                         
 -18   3   6       1996.50       1845.25        43.82 o                         
 -17   3   6        258.47        291.10        32.15 o                         
 -16   3   6        594.08        478.09        40.33 o                         
 -15   3   6       1399.61       1453.40        35.88 o                         
 -14   3   6      18312.62      17471.62       254.06 o                         
 -13   3   6          4.99         75.83        24.81 o                         
 -12   3   6        599.25        618.10        53.72 o                         
 -11   3   6       2778.20       2839.86        35.23 o                         
 -10   3   6       5492.59       5361.01       180.34 o                         
  -9   3   6       9585.93      11062.80       212.12 o                         
  -8   3   6      20825.99      19737.89       371.03 o                         
  -7   3   6        118.84        212.96        12.88 o                         
  -6   3   6       1597.80       1322.49        47.65 o                         
  -5   3   6       6459.32       7732.54        80.83 o                         
  -4   3   6       6421.43       6324.50       112.42 o                         
  -3   3   6          5.89         57.49         8.09 o                         
  -2   3   6      53843.77      52483.08       532.12 o                         
  -1   3   6        774.85       1002.43        65.59 o                         
   0   3   6      19526.71      19423.46       115.85 o                         
   1   3   6       1529.10       1526.75        14.60 o                         
   2   3   6       9781.85       8926.50       278.81 o                         
   3   3   6       1193.55       1216.89        29.99 o                         
   4   3   6      11575.14      10720.03        93.38 o                         
   5   3   6        369.05        323.26        17.26 o                         
   6   3   6       1742.92       1454.00        31.26 o                         
   7   3   6        460.92        535.26        23.75 o                         
   8   3   6        523.47        469.91        51.40 o                         
   9   3   6        497.65        455.78        27.73 o                         
  10   3   6       9297.22       9352.93       352.33 o                         
  11   3   6       1684.83       1611.88        50.22 o                         
  12   3   6       1248.52       1587.32       169.29 o                         
  13   3   6         27.87         42.31        28.15 o                         
  14   3   6        201.72        180.61        34.88 o                         
  15   3   6        884.89        709.27        39.41 o                         
  16   3   6        349.01        333.70        40.74 o                         
 -20   4   6        817.12        817.74        51.99 o                         
 -19   4   6         73.42         91.46        43.06 o                         
 -18   4   6        308.66        288.17        40.39 o                         
 -17   4   6         25.19         52.07        40.07 o                         
 -16   4   6       4923.05       4790.38       106.48 o                         
 -15   4   6       1800.67       2064.76       115.41 o                         
 -14   4   6       1925.43       2306.66        78.35 o                         
 -13   4   6        631.29        601.95        43.58 o                         
 -12   4   6          3.51         82.66        25.46 o                         
 -11   4   6       2704.41       3071.86        92.47 o                         
 -10   4   6       5929.24       5695.23        79.68 o                         
  -9   4   6       9446.07       9550.79       293.00 o                         
  -8   4   6       1345.36       1317.07        22.89 o                         
  -7   4   6        864.87       1047.86        44.17 o                         
  -6   4   6       2398.97       2283.10        23.24 o                         
  -5   4   6       3869.65       3962.30        65.90 o                         
  -4   4   6      12497.59      11682.33       204.90 o                         
  -3   4   6      15572.08      15022.88       165.40 o                         
  -2   4   6       3324.06       2958.15        92.87 o                         
  -1   4   6          1.30         61.84        21.16 o                         
   0   4   6       1464.99       1220.99        41.30 o                         
   1   4   6        100.30         85.01        13.87 o                         
   2   4   6       5326.45       4827.04        93.48 o                         
   3   4   6      33520.63      32951.75       341.12 o                         
   4   4   6       1703.26       1694.73        41.09 o                         
   5   4   6       3530.87       3056.02        78.30 o                         
   6   4   6       8907.53       8333.12       470.17 o                         
   7   4   6       4187.65       3996.95       118.95 o                         
   8   4   6       1252.95       1400.05        50.22 o                         
   9   4   6        169.04        183.32        29.05 o                         
  10   4   6        827.38        963.16        30.00 o                         
  11   4   6        962.86       1323.24        34.38 o                         
  12   4   6       4552.56       4494.95        96.99 o                         
  13   4   6        357.78        323.69        40.56 o                         
  14   4   6        268.30        377.49        33.23 o                         
  15   4   6         85.94        118.22        32.76 o                         
 -19   5   6       1415.69       1278.84        75.53 o                         
 -18   5   6       1484.89       1404.10        43.11 o                         
 -17   5   6       1546.81       1738.20        43.62 o                         
 -16   5   6        399.21        438.83        35.09 o                         
 -15   5   6       5813.30       5447.19       130.57 o                         
 -14   5   6       4212.53       3985.68        40.62 o                         
 -13   5   6       4541.59       4329.82       151.14 o                         
 -12   5   6       1134.53       1162.24        38.02 o                         
 -11   5   6         26.42        135.61        18.91 o                         
 -10   5   6         86.64        129.04        22.10 o                         
  -9   5   6       6628.06       7013.51       122.58 o                         
  -8   5   6      13156.09      13072.90       238.70 o                         
  -7   5   6       1313.54       1249.94        41.95 o                         
  -6   5   6       2184.49       1943.84        17.25 o                         
  -5   5   6       1173.73       1117.81        15.69 o                         
  -4   5   6       2592.67       2947.99        29.46 o                         
  -3   5   6       9166.25       9776.47       186.75 o                         
  -2   5   6      13820.93      13370.45        57.63 o                         
  -1   5   6       1046.53        982.74        18.97 o                         
   0   5   6      15011.05      15075.29       200.89 o                         
   1   5   6       1234.53       1229.50        33.46 o                         
   2   5   6       5219.88       4425.49        85.89 o                         
   3   5   6        245.77        166.02        13.31 o                         
   4   5   6       5916.99       5420.15       159.37 o                         
   5   5   6        830.14        662.72        18.94 o                         
   6   5   6       2932.38       2776.78       127.06 o                         
   7   5   6          0.70         14.12        20.72 o                         
   8   5   6        460.69        469.36        15.01 o                         
   9   5   6        210.61        259.89        63.64 o                         
  10   5   6       7158.86       7071.35       181.36 o                         
  11   5   6       3080.21       2932.90        90.60 o                         
  12   5   6        800.28        782.29        72.90 o                         
  13   5   6         13.86          8.00        36.79 o                         
  14   5   6        348.27        420.69        37.33 o                         
  15   5   6         25.99         71.23        42.61 o                         
 -19   6   6       1295.84       1207.15        62.69 o                         
 -18   6   6          4.70         57.57        46.91 o                         
 -17   6   6         12.39         49.86        37.11 o                         
 -16   6   6       2801.14       2609.63        39.20 o                         
 -15   6   6       2505.25       2942.22       119.09 o                         
 -14   6   6       2503.12       2419.53        42.10 o                         
 -13   6   6          2.16        459.19        30.41 o                         
 -12   6   6       3185.31       3237.49        86.96 o                         
 -11   6   6        803.38        768.70        48.86 o                         
 -10   6   6       2021.00       1965.78        37.59 o                         
  -9   6   6       3384.93       3390.44        28.75 o                         
  -8   6   6       2599.31       2626.52        86.47 o                         
  -7   6   6         55.11         76.19        14.20 o                         
  -6   6   6        413.84        694.96        18.07 o                         
  -5   6   6        262.13        284.95        25.96 o                         
  -4   6   6       3752.60       3715.99        72.66 o                         
  -3   6   6      22095.13      20752.36        80.57 o                         
  -2   6   6       7601.90       7461.04        72.03 o                         
  -1   6   6       8960.54       8375.31       107.55 o                         
   0   6   6      11272.64      11876.39        84.40 o                         
   1   6   6      11247.37      10828.94        31.63 o                         
   2   6   6         86.65        168.96        27.42 o                         
   3   6   6        999.71        760.12        71.61 o                         
   4   6   6        238.71        259.03        23.07 o                         
   5   6   6       6513.43       6345.58        69.86 o                         
   6   6   6        411.26        401.20        25.32 o                         
   7   6   6       2587.26       2319.74        41.60 o                         
   8   6   6       2532.76       2442.72       134.77 o                         
   9   6   6       1192.34       1162.25        27.36 o                         
  10   6   6       1606.47       1581.00        27.01 o                         
  11   6   6       4235.91       4068.10        49.16 o                         
  12   6   6        486.40        456.95        24.30 o                         
  13   6   6       1750.78       1829.24        41.80 o                         
  14   6   6         96.99         57.53        26.44 o                         
  15   6   6        850.62        823.93        41.27 o                         
 -19   7   6       2595.43       2194.61       167.04 o                         
 -18   7   6        129.61         91.12        43.93 o                         
 -17   7   6       1946.90       1860.78        56.07 o                         
 -16   7   6        196.50        213.41        36.45 o                         
 -15   7   6       7058.32       6465.15       358.75 o                         
 -14   7   6          7.47        128.37        26.28 o                         
 -13   7   6      11483.18      10934.99       367.85 o                         
 -12   7   6       3706.50       3625.38       224.39 o                         
 -11   7   6        116.59        153.80        23.49 o                         
 -10   7   6       2011.09       2663.69        64.59 o                         
  -9   7   6      13282.60      12896.28       276.75 o                         
  -8   7   6       6711.96       7582.00       126.45 o                         
  -7   7   6       2655.21       2629.80        39.22 o                         
  -6   7   6       4584.40       4561.96        58.12 o                         
  -5   7   6       5121.73       4761.54       113.19 o                         
  -4   7   6       3542.55       3635.41        62.67 o                         
  -3   7   6       6539.23       5717.64        51.55 o                         
  -2   7   6       4289.33       4595.94       258.95 o                         
  -1   7   6       9406.84       8833.32       213.86 o                         
   0   7   6       2435.57       2369.06        75.12 o                         
   1   7   6        153.56        112.03         6.70 o                         
   2   7   6       3332.14       3156.62       292.55 o                         
   3   7   6       1867.08       1521.60        44.36 o                         
   4   7   6      10927.82      11660.69        88.03 o                         
   5   7   6      10211.18       9921.47        79.99 o                         
   6   7   6       1303.69       1280.57        55.54 o                         
   7   7   6         17.82         28.39        28.28 o                         
   8   7   6        319.66        392.95        40.60 o                         
   9   7   6        987.39       1024.38        30.04 o                         
  10   7   6        617.05        604.69        19.90 o                         
  11   7   6       3942.12       4077.39       145.69 o                         
  12   7   6        945.62        887.22        34.13 o                         
  13   7   6         34.62         99.36        20.43 o                         
  14   7   6        550.36        487.52        26.87 o                         
  15   7   6        618.24        573.08        53.80 o                         
 -18   8   6       1076.31       1075.22        48.26 o                         
 -17   8   6        407.86        317.04        38.85 o                         
 -16   8   6          5.03          1.81        35.09 o                         
 -15   8   6        933.63       1079.17        35.37 o                         
 -14   8   6        505.69        524.69        30.61 o                         
 -13   8   6        328.79        430.55        53.75 o                         
 -12   8   6       1019.63       1213.14        86.12 o                         
 -11   8   6        431.39        461.16        21.85 o                         
 -10   8   6       3789.63       3974.30        64.64 o                         
  -9   8   6       3164.53       3018.69       143.24 o                         
  -8   8   6       4300.84       4109.33        68.51 o                         
  -7   8   6        818.61        870.73        18.74 o                         
  -6   8   6       1132.19       1454.79        28.34 o                         
  -5   8   6       3330.48       3140.32        41.39 o                         
  -4   8   6        407.16        413.49        23.72 o                         
  -3   8   6      12101.45      11186.58       117.80 o                         
  -2   8   6         52.76         37.94        11.62 o                         
  -1   8   6       5778.26       5789.01        96.35 o                         
   0   8   6        128.99        160.43        11.14 o                         
   1   8   6       6072.36       5658.60       158.08 o                         
   2   8   6       1417.23       1248.79        35.98 o                         
   3   8   6       4086.05       4319.23        62.88 o                         
   4   8   6       1886.03       2122.06        54.84 o                         
   5   8   6       8851.37       9310.53        88.72 o                         
   6   8   6         12.50         64.27        53.10 o                         
   7   8   6       2328.76       2413.32       115.97 o                         
   8   8   6          1.06         85.42        40.59 o                         
   9   8   6       1446.48       1400.93        71.78 o                         
  10   8   6        221.14        360.72        53.97 o                         
  11   8   6       3915.77       3700.83       171.34 o                         
  12   8   6          0.67         94.44        64.11 o                         
  13   8   6       2452.87       2172.18        52.64 o                         
  14   8   6        642.68        562.30        19.80 o                         
 -18   9   6        250.21        232.95        45.98 o                         
 -17   9   6        169.37        174.11        38.80 o                         
 -16   9   6        446.02        500.03        36.80 o                         
 -15   9   6       3036.69       2864.18       167.84 o                         
 -14   9   6        205.28        284.35        33.93 o                         
 -13   9   6       6223.16       6169.51       131.14 o                         
 -12   9   6        239.27        308.88        24.52 o                         
 -11   9   6        248.75        377.23        42.25 o                         
 -10   9   6        152.31        143.42        21.49 o                         
  -9   9   6      14761.97      14742.63       492.55 o                         
  -8   9   6       1657.99       1663.86        47.24 o                         
  -7   9   6      11239.92      11179.69       106.13 o                         
  -6   9   6       2284.64       2296.00        22.47 o                         
  -5   9   6       1021.52       1189.03        21.38 o                         
  -4   9   6       3785.16       3665.52        22.90 o                         
  -3   9   6       7415.58       7644.10       216.14 o                         
  -2   9   6         36.39         54.00        13.37 o                         
  -1   9   6       5760.25       5703.72        48.89 o                         
   0   9   6       7289.83       6934.65       100.74 o                         
   1   9   6        630.61        625.45        39.63 o                         
   2   9   6       1507.81       1461.17        51.00 o                         
   3   9   6       7287.25       6960.02        75.80 o                         
   4   9   6       5065.42       5057.32        73.36 o                         
   5   9   6       5418.38       5772.71        78.59 o                         
   6   9   6       4015.47       3918.57        64.62 o                         
   7   9   6         25.31        133.23        39.38 o                         
   8   9   6       3928.77       3872.48       219.72 o                         
   9   9   6       3563.27       3629.65        55.09 o                         
  10   9   6          0.51         -5.13        51.97 o                         
  11   9   6       2516.00       2213.88       124.18 o                         
  12   9   6        716.89        749.12        55.05 o                         
  13   9   6        125.31        129.57        63.67 o                         
  14   9   6        321.90        235.44        81.04 o                         
 -17  10   6        328.30        339.12        47.80 o                         
 -16  10   6        254.64        270.74        38.73 o                         
 -15  10   6       6311.89       5916.75       284.32 o                         
 -14  10   6         67.78         97.45        30.53 o                         
 -13  10   6       1041.61       1256.34        44.25 o                         
 -12  10   6         34.87         97.97        25.87 o                         
 -11  10   6       5772.00       6343.34       170.11 o                         
 -10  10   6       1288.02       1468.97        61.68 o                         
  -9  10   6      10026.91       9939.55       208.76 o                         
  -8  10   6        516.06        412.32        22.41 o                         
  -7  10   6        139.10        545.02        26.29 o                         
  -6  10   6        640.00        642.92        19.40 o                         
  -5  10   6      10839.16      11295.75        66.86 o                         
  -4  10   6        791.32        762.24        18.26 o                         
  -3  10   6       7618.54       7566.07        34.89 o                         
  -2  10   6         33.90         40.93        14.04 o                         
  -1  10   6         60.52         79.02        11.75 o                         
   0  10   6        455.66        397.89        19.81 o                         
   1  10   6      10335.71       9798.39       365.67 o                         
   2  10   6        361.77        536.47        90.30 o                         
   3  10   6       4151.06       3711.43        58.33 o                         
   4  10   6        658.16        625.96        56.24 o                         
   5  10   6        447.43        368.17        54.49 o                         
   6  10   6         22.63         77.20        54.49 o                         
   7  10   6       5844.07       5793.85       255.70 o                         
   8  10   6        317.05        311.28        39.48 o                         
   9  10   6        119.39        130.52        48.25 o                         
  10  10   6         11.50         32.58        51.92 o                         
  11  10   6         36.58         57.23        50.94 o                         
  12  10   6        264.74        435.94        65.32 o                         
  13  10   6       1724.02       1779.22        76.87 o                         
 -17  11   6         25.61         33.15        40.19 o                         
 -16  11   6          4.22         33.17        38.46 o                         
 -15  11   6        814.00       1092.43       112.62 o                         
 -14  11   6         58.53         54.43        31.58 o                         
 -13  11   6       1626.35       1810.38       101.59 o                         
 -12  11   6        613.17        643.44        38.52 o                         
 -11  11   6       3691.91       3630.33        99.38 o                         
 -10  11   6         78.91        143.10        24.38 o                         
  -9  11   6       5768.13       6457.62       151.68 o                         
  -8  11   6        212.21        256.51        23.28 o                         
  -7  11   6       7629.51       7782.43       161.44 o                         
  -6  11   6       3287.91       3150.86        81.65 o                         
  -5  11   6       1802.37       2238.40        29.84 o                         
  -4  11   6          0.40         -9.58        17.85 o                         
  -3  11   6       2796.07       2960.99        68.22 o                         
  -2  11   6       2670.16       2540.19        43.66 o                         
  -1  11   6       2596.78       2656.55        69.02 o                         
   0  11   6       4823.40       4287.29       166.38 o                         
   1  11   6        399.53        372.78        26.85 o                         
   2  11   6       2343.82       2308.10        78.77 o                         
   3  11   6       4893.09       5168.96        54.17 o                         
   4  11   6        216.01        235.78        54.84 o                         
   5  11   6       3625.08       3732.73        75.80 o                         
   6  11   6        393.10        316.48        53.27 o                         
   7  11   6         58.20         63.84        43.23 o                         
   8  11   6        227.04        322.00        49.64 o                         
   9  11   6       6218.93       6477.53       380.92 o                         
  10  11   6        109.15        168.67        55.82 o                         
  11  11   6       2604.75       2575.30        58.80 o                         
  12  11   6         99.03        129.84        67.91 o                         
  13  11   6        114.46         85.91        76.28 o                         
 -16  12   6         84.99         76.88        38.28 o                         
 -15  12   6       1457.22       1397.47        79.80 o                         
 -14  12   6        164.16        198.81        33.70 o                         
 -13  12   6       1612.39       1683.04        49.26 o                         
 -12  12   6          0.41         66.69        29.37 o                         
 -11  12   6       4383.38       4412.07       131.44 o                         
 -10  12   6       2600.06       2594.50        84.85 o                         
  -9  12   6       3680.77       3786.62       116.62 o                         
  -8  12   6         71.42        104.90        23.34 o                         
  -7  12   6         10.81        343.24        31.45 o                         
  -6  12   6         11.81         90.73        21.23 o                         
  -5  12   6      12117.11      12250.70        66.05 o                         
  -4  12   6       4787.00       4564.87        30.18 o                         
  -3  12   6        152.64        225.12        19.31 o                         
  -2  12   6          1.25          4.62        20.47 o                         
  -1  12   6        252.50        288.33        29.75 o                         
   0  12   6       1462.17       1407.62        22.35 o                         
   1  12   6       3691.18       3491.74        64.24 o                         
   2  12   6       2046.11       2046.80       180.24 o                         
   3  12   6       4772.84       4771.05        65.85 o                         
   4  12   6         15.32         30.70        30.09 o                         
   5  12   6       1803.28       1878.94        43.70 o                         
   6  12   6       1576.22       1664.36        53.10 o                         
   7  12   6       4235.77       4190.72       102.00 o                         
   8  12   6         11.22         17.91        42.29 o                         
   9  12   6         77.57        229.55        44.20 o                         
  10  12   6         12.46         28.67        60.75 o                         
  11  12   6        474.00        547.20        57.81 o                         
  12  12   6        408.99        441.59        59.40 o                         
 -16  13   6        107.80         91.90        41.09 o                         
 -15  13   6        731.09        591.53        66.41 o                         
 -14  13   6       1370.30       1372.21       127.00 o                         
 -13  13   6       8027.06       7330.28       378.80 o                         
 -12  13   6         11.00         92.63        30.62 o                         
 -11  13   6        230.21        256.51        29.42 o                         
 -10  13   6        936.02       1041.22        49.06 o                         
  -9  13   6       2161.16       2066.90        70.38 o                         
  -8  13   6        251.92        268.64        21.23 o                         
  -7  13   6      12580.20      12175.46       261.47 o                         
  -6  13   6         12.15         81.86        23.24 o                         
  -5  13   6        300.96        324.48        23.06 o                         
  -4  13   6       2309.07       2249.01        33.38 o                         
  -3  13   6       2092.55       1991.33        44.97 o                         
  -2  13   6        264.88        345.55        36.25 o                         
  -1  13   6      11499.29      10452.60       272.97 o                         
   0  13   6        309.55        356.39        49.01 o                         
   1  13   6         43.92         24.95        13.34 o                         
   2  13   6        145.10        232.49        38.73 o                         
   3  13   6       5894.32       5838.72       272.64 o                         
   4  13   6        882.37        866.46        41.74 o                         
   5  13   6       2783.48       2876.17       102.17 o                         
   6  13   6        243.58        176.02        72.13 o                         
   7  13   6        384.83        457.98        50.62 o                         
   8  13   6         23.46        102.84        52.45 o                         
   9  13   6       4804.61       5003.49       151.43 o                         
  10  13   6         46.75         46.85        55.00 o                         
  11  13   6       1755.29       2034.80        79.99 o                         
 -15  14   6        711.09        625.88        55.21 o                         
 -14  14   6        114.89        143.06        38.07 o                         
 -13  14   6          6.37         76.24        36.24 o                         
 -12  14   6        270.92        242.90        33.71 o                         
 -11  14   6       3139.71       2978.83       123.90 o                         
 -10  14   6        779.32        773.43        40.82 o                         
  -9  14   6         66.33        128.61        24.34 o                         
  -8  14   6        845.46        825.54        39.68 o                         
  -7  14   6          9.86         66.25        24.53 o                         
  -6  14   6        292.89        303.84        26.83 o                         
  -5  14   6       4656.90       4353.69        35.19 o                         
  -4  14   6        366.21        366.32        23.17 o                         
  -3  14   6        507.04        528.40        28.23 o                         
  -2  14   6        456.95        436.75        20.53 o                         
  -1  14   6       1640.75       1416.56        37.43 o                         
   0  14   6          3.10         -2.60        18.13 o                         
   1  14   6       6012.44       5511.47        97.06 o                         
   2  14   6       5577.19       5140.80        89.85 o                         
   3  14   6         66.02        102.09        46.29 o                         
   4  14   6         67.92         96.93        85.23 o                         
   5  14   6        104.02        104.25        55.02 o                         
   6  14   6       4572.07       4537.66       165.75 o                         
   7  14   6       2515.98       2841.11        66.03 o                         
   8  14   6        120.11         68.42        62.95 o                         
   9  14   6        116.56        379.45       130.47 o                         
  10  14   6        333.86        490.12        66.11 o                         
  11  14   6        650.44        623.62        67.46 o                         
 -14  15   6       1653.33       1623.26       148.48 o                         
 -13  15   6       3374.37       3194.75       194.67 o                         
 -12  15   6        895.92        846.52        39.26 o                         
 -11  15   6          7.35         37.71        30.51 o                         
 -10  15   6        408.37        368.60        26.15 o                         
  -9  15   6        282.43        303.13        30.09 o                         
  -8  15   6        423.49        480.04        29.43 o                         
  -7  15   6       3860.11       3728.31        55.66 o                         
  -6  15   6        918.58        893.46        28.92 o                         
  -5  15   6       3466.89       3509.96        34.65 o                         
  -4  15   6        211.71        179.82        24.78 o                         
  -3  15   6       3070.22       2940.30        43.11 o                         
  -2  15   6       1033.54       1060.92        26.45 o                         
  -1  15   6       4872.52       4884.96       130.43 o                         
   0  15   6        438.83        463.73        22.59 o                         
   1  15   6          0.41         20.09        13.80 o                         
   2  15   6        435.93        358.75        43.81 o                         
   3  15   6       6190.40       6584.72       222.69 o                         
   4  15   6       1536.38       1492.78        96.24 o                         
   5  15   6       2763.18       2999.12        68.28 o                         
   6  15   6          2.59         49.27        54.28 o                         
   7  15   6        127.94         73.29        61.77 o                         
   8  15   6         32.81         77.04        65.08 o                         
   9  15   6       2772.11       2797.52        76.97 o                         
  10  15   6         35.66         74.74        71.85 o                         
 -13  16   6          0.31        167.59        41.54 o                         
 -12  16   6       1258.69       1205.00        47.24 o                         
 -11  16   6        909.96        825.22        33.52 o                         
 -10  16   6        131.24        178.06        31.55 o                         
  -9  16   6        181.10        117.38        31.35 o                         
  -8  16   6        748.60        671.85        39.33 o                         
  -7  16   6        459.60        486.65        31.58 o                         
  -6  16   6        163.23        260.70        29.12 o                         
  -5  16   6       2286.99       2445.43        41.22 o                         
  -4  16   6       3363.12       3291.38        36.32 o                         
  -3  16   6          3.03         58.68        38.97 o                         
  -2  16   6        316.33        299.24        25.71 o                         
  -1  16   6        408.62        411.65        24.59 o                         
   0  16   6       3083.85       3000.13       130.15 o                         
   1  16   6       2240.78       2018.70        22.60 o                         
   2  16   6        938.77        832.57        48.96 o                         
   3  16   6          5.77         11.62        45.76 o                         
   4  16   6        570.37        602.53        58.86 o                         
   5  16   6         32.03         44.64        49.28 o                         
   6  16   6        998.90       1090.75        83.31 o                         
   7  16   6        147.59        101.63        65.67 o                         
   8  16   6        934.09        971.65        64.45 o                         
   9  16   6        353.69        458.34        76.47 o                         
 -12  17   6        411.21        478.65        40.34 o                         
 -11  17   6          0.37         58.69        38.38 o                         
 -10  17   6       1568.14       1514.49        41.55 o                         
  -9  17   6        680.03        673.84        36.39 o                         
  -8  17   6        135.20        151.37        32.20 o                         
  -7  17   6       3507.80       3894.94        68.13 o                         
  -6  17   6       2353.88       2382.31        37.55 o                         
  -5  17   6        557.88        535.55        31.73 o                         
  -4  17   6        540.51        512.51        40.13 o                         
  -3  17   6       3494.86       3764.32        47.25 o                         
  -2  17   6       1948.66       1887.66        43.77 o                         
  -1  17   6       4748.72       5293.61        79.56 o                         
   0  17   6       1912.10       1903.92        27.98 o                         
   1  17   6        165.20        149.28        20.35 o                         
   2  17   6       1979.18       1808.63       146.90 o                         
   3  17   6       4342.66       4588.87       341.84 o                         
   4  17   6         75.53         55.99        97.11 o                         
   5  17   6        755.74        863.24        77.02 o                         
   6  17   6       1373.60       1586.30        74.80 o                         
   7  17   6          9.51         31.94        68.92 o                         
 -10  18   6        815.37        803.55        43.95 o                         
  -9  18   6        303.64        327.27        38.82 o                         
  -8  18   6       1063.62       1126.90        38.25 o                         
  -7  18   6         35.89        211.84        38.22 o                         
  -6  18   6        377.26        300.75        34.60 o                         
  -5  18   6        425.47        637.27        33.94 o                         
  -4  18   6       2981.40       2953.64        82.03 o                         
  -3  18   6         33.11         48.84        33.22 o                         
  -2  18   6         91.28         84.81        30.27 o                         
  -1  18   6         63.51         74.81        28.16 o                         
   0  18   6       1058.93        981.79        26.92 o                         
   1  18   6        144.00        179.15        21.09 o                         
   2  18   6       1739.25       1481.90        61.61 o                         
   3  18   6          3.38          5.94        43.56 o                         
   4  18   6         35.12         82.41        42.41 o                         
   5  18   6          0.36         -8.71        70.57 o                         
   6  18   6       1723.42       1746.74        94.66 o                         
  -8  19   6       1042.46        985.79        56.91 o                         
  -7  19   6       2387.24       2581.15        45.99 o                         
  -6  19   6       2114.47       2208.69        62.62 o                         
  -5  19   6        431.46        496.62        36.60 o                         
  -4  19   6       1862.68       1852.24        83.08 o                         
  -3  19   6         42.14         97.71        36.69 o                         
  -2  19   6       1472.29       1409.93        47.70 o                         
  -1  19   6       1221.91       1260.67        44.82 o                         
   0  19   6        710.71        710.72        51.72 o                         
   1  19   6       1255.50       1196.54        56.92 o                         
   2  19   6       1989.52       1997.25       124.18 o                         
   3  19   6       1191.93       1164.63       119.11 o                         
   4  19   6       1206.35       1093.44        44.89 o                         
  -5  20   6        221.40        282.02        48.75 o                         
  -4  20   6       1974.06       2124.39        52.44 o                         
  -3  20   6        752.25        758.91        39.58 o                         
  -2  20   6         19.30         49.98        35.98 o                         
  -1  20   6          8.65         10.01        32.25 o                         
   0  20   6       1124.02       1131.12        89.85 o                         
   1  20   6         73.31         56.58        24.23 o                         
 -19   0   7        160.30        148.10        59.76 o                         
 -17   0   7        575.02        584.12        48.99 o                         
 -15   0   7       2528.01       3060.00       111.95 o                         
 -13   0   7        224.46        359.78        34.54 o                         
 -11   0   7       1224.78       1138.58        98.16 o                         
  -9   0   7       9852.82      10314.61       350.71 o                         
  -5   0   7        487.10        992.25        47.33 o                         
  -3   0   7       3783.07       3907.14        57.99 o                         
  -1   0   7        628.78        496.83        54.67 o                         
   1   0   7       4621.17       4583.50        35.46 o                         
   3   0   7       3340.10       4017.88       132.39 o                         
   5   0   7      22705.38      22181.37       752.94 o                         
   7   0   7       2122.02       2244.67        42.97 o                         
   9   0   7         98.91         38.90        25.32 o                         
  11   0   7       1066.41       1142.94        56.94 o                         
  13   0   7       1574.69       1461.12        51.72 o                         
  15   0   7        285.06        320.00        57.15 o                         
 -20   1   7        405.60        384.80        45.82 o                         
 -19   1   7       4472.24       4316.29        98.72 o                         
 -18   1   7        516.56        374.20        38.15 o                         
 -17   1   7        259.62        339.84        41.99 o                         
 -16   1   7        232.86        136.37        32.18 o                         
 -15   1   7      10024.71      10782.96       275.55 o                         
 -14   1   7        294.41        471.43        32.42 o                         
 -13   1   7       5331.59       5402.62       203.19 o                         
 -12   1   7        239.89        211.44        23.66 o                         
 -11   1   7       2175.59       2040.61        47.44 o                         
 -10   1   7        587.61        561.15        30.75 o                         
  -9   1   7      43010.97      45472.37       991.68 o                         
  -8   1   7       1345.92       1161.20        30.83 o                         
  -7   1   7      40922.52      40773.96       920.24 o                         
  -6   1   7        372.82        411.10        12.51 o                         
  -5   1   7       5741.02       5893.65       139.05 o                         
  -4   1   7        486.02        552.70        11.79 o                         
  -3   1   7      47007.90      51699.91       276.20 o                         
  -2   1   7        967.72        912.44        10.24 o                         
  -1   1   7      14728.25      15188.31       254.77 o                         
   0   1   7         59.41         93.79         8.82 o                         
   1   1   7         16.23         91.51         9.45 o                         
   2   1   7         64.17         90.47        10.12 o                         
   3   1   7      30137.04      28280.70        72.35 o                         
   4   1   7       3618.83       3301.10        78.72 o                         
   5   1   7      12037.53      11132.63       189.12 o                         
   6   1   7       1547.96       1504.17        36.48 o                         
   7   1   7       8245.74       7977.96        93.96 o                         
   8   1   7         69.58         66.82        17.65 o                         
   9   1   7       1121.11       1179.95        24.50 o                         
  10   1   7         19.07         20.11        23.92 o                         
  11   1   7       1104.66       1104.67        27.93 o                         
  12   1   7         66.40         47.40        31.58 o                         
  13   1   7        464.76        466.05        32.25 o                         
  14   1   7         51.96         40.11        35.74 o                         
  15   1   7        231.33        212.70        38.50 o                         
 -20   2   7          0.27         19.84        45.89 o                         
 -19   2   7         79.93         92.79        40.74 o                         
 -18   2   7        380.83        416.53        35.73 o                         
 -17   2   7       2591.60       2506.84        92.66 o                         
 -16   2   7        191.05        277.07        34.47 o                         
 -15   2   7       1098.34       1361.06        42.91 o                         
 -14   2   7        211.83        240.98        44.80 o                         
 -13   2   7        480.16        691.67        40.34 o                         
 -12   2   7        215.45        209.90        35.16 o                         
 -11   2   7        144.39        203.83        23.47 o                         
 -10   2   7       4777.46       5001.07       120.29 o                         
  -9   2   7      11660.86      11306.24       123.70 o                         
  -8   2   7        429.83        363.30        26.77 o                         
  -7   2   7       8460.11       9334.92       173.64 o                         
  -6   2   7       2368.55       2358.17        85.71 o                         
  -5   2   7         61.24        125.63        11.70 o                         
  -4   2   7         16.38         14.11        13.92 o                         
  -3   2   7       6855.02       6699.19        28.94 o                         
  -2   2   7        407.96        485.00        11.65 o                         
  -1   2   7      11618.48      11319.25       204.90 o                         
   0   2   7        236.80        164.99         9.59 o                         
   1   2   7      11411.91      10983.72        82.34 o                         
   2   2   7       1481.58       1368.74        16.51 o                         
   3   2   7        993.44        820.15        16.08 o                         
   4   2   7        128.72        186.45        16.16 o                         
   5   2   7      13400.41      12992.86       306.70 o                         
   6   2   7       1376.18       1260.87        53.90 o                         
   7   2   7       6277.93       6373.24       112.32 o                         
   8   2   7          0.42         13.47        27.13 o                         
   9   2   7        423.13        409.58        24.78 o                         
  10   2   7        186.19        135.94        24.71 o                         
  11   2   7       3512.77       3509.94       109.66 o                         
  12   2   7        318.62        283.94        33.26 o                         
  13   2   7       1735.41       1793.70        44.82 o                         
  14   2   7        197.42        204.14        37.56 o                         
  15   2   7        562.63        559.19        41.43 o                         
 -20   3   7        953.16        812.91        75.28 o                         
 -19   3   7       1682.84       1581.02        73.41 o                         
 -18   3   7          3.32         22.40        43.70 o                         
 -17   3   7        102.81        152.40        37.19 o                         
 -16   3   7        327.27        402.46        32.37 o                         
 -15   3   7       7007.19       7101.70       162.70 o                         
 -14   3   7       1448.74       1567.14        71.34 o                         
 -13   3   7      11045.52      10900.24       346.13 o                         
 -12   3   7        760.74        860.76        55.51 o                         
 -11   3   7        432.89        453.35        29.71 o                         
 -10   3   7        162.43        546.16        21.35 o                         
  -9   3   7      16056.62      15452.28       359.99 o                         
  -8   3   7      15329.88      16373.98       187.71 o                         
  -7   3   7       8588.22       8786.43       174.26 o                         
  -6   3   7        355.57        517.63        13.33 o                         
  -5   3   7        490.09        511.95        15.49 o                         
  -4   3   7      11717.49      12290.93       128.67 o                         
  -3   3   7      44269.57      43904.50       333.31 o                         
  -2   3   7       6646.27       6828.52        72.08 o                         
  -1   3   7       2043.46       1925.00        13.43 o                         
   0   3   7        364.10        371.96        20.49 o                         
   1   3   7       3057.99       2622.96        37.05 o                         
   2   3   7       1747.62       1649.33        17.71 o                         
   3   3   7      12531.41      11723.51       184.85 o                         
   4   3   7      22406.60      21600.61       128.54 o                         
   5   3   7       2781.54       2493.31        93.09 o                         
   6   3   7       3046.10       3124.71        72.66 o                         
   7   3   7       3429.03       3476.68        29.44 o                         
   8   3   7        930.66        883.43        61.48 o                         
   9   3   7          9.94          4.81        27.27 o                         
  10   3   7        115.84        144.78        23.41 o                         
  11   3   7       4907.87       5558.13       219.12 o                         
  12   3   7        311.32        367.03        26.06 o                         
  13   3   7       2466.22       2435.36        46.76 o                         
  14   3   7        122.49         62.43        36.31 o                         
  15   3   7        408.65        453.81        39.01 o                         
 -20   4   7         50.25         57.28        49.03 o                         
 -19   4   7        148.87        163.44        43.41 o                         
 -18   4   7         23.51         22.73        44.69 o                         
 -17   4   7       1743.93       1604.16        41.98 o                         
 -16   4   7       1225.30       1304.62        48.17 o                         
 -15   4   7        837.44       1236.31        47.80 o                         
 -14   4   7         95.10        447.41        34.47 o                         
 -13   4   7        465.20        468.20        42.35 o                         
 -12   4   7        814.90        785.61        38.78 o                         
 -11   4   7       2844.41       2851.98        58.92 o                         
 -10   4   7       1490.98       1398.26        50.48 o                         
  -9   4   7       3733.73       4007.61        60.09 o                         
  -8   4   7       7265.83       7385.70        37.11 o                         
  -7   4   7       2166.59       2206.55        47.21 o                         
  -6   4   7       1429.49       1611.05        16.14 o                         
  -5   4   7       1698.56       1721.23        20.92 o                         
  -4   4   7        184.47        555.94        18.81 o                         
  -3   4   7       2484.53       2720.23        61.91 o                         
  -2   4   7       5460.48       5702.01        52.40 o                         
  -1   4   7      10889.70       9746.15       194.79 o                         
   0   4   7       1231.41       1101.68        22.08 o                         
   1   4   7      22031.86      21392.54       227.89 o                         
   2   4   7       1841.85       1777.53        36.35 o                         
   3   4   7         68.45         55.15        11.39 o                         
   4   4   7        833.47       1086.37        48.15 o                         
   5   4   7       2400.36       2113.95        59.79 o                         
   6   4   7        552.88        501.45        29.43 o                         
   7   4   7      10243.25      10174.24       529.10 o                         
   8   4   7         38.20         41.16        25.80 o                         
   9   4   7          0.12         30.98        25.88 o                         
  10   4   7        318.90        399.17        29.96 o                         
  11   4   7       9686.54       9483.01       121.34 o                         
  12   4   7       1071.57       1103.90        36.54 o                         
  13   4   7       1557.69       1822.57        46.85 o                         
  14   4   7        491.12        485.98        42.79 o                         
  15   4   7        333.28        499.27        45.93 o                         
 -19   5   7       1142.32       1119.39        47.52 o                         
 -18   5   7       1092.79       1001.96        78.91 o                         
 -17   5   7          4.54         42.87        35.67 o                         
 -16   5   7         22.74        124.51        34.12 o                         
 -15   5   7       4735.84       4480.81       138.70 o                         
 -14   5   7      10474.62       9811.12       209.49 o                         
 -13   5   7       8678.73       8433.17       435.85 o                         
 -12   5   7       1063.92        968.96        37.78 o                         
 -11   5   7       2319.30       2208.18       106.58 o                         
 -10   5   7       5443.55       5402.52        36.16 o                         
  -9   5   7      11770.57      11914.50       194.21 o                         
  -8   5   7       8517.11       8503.15       160.16 o                         
  -7   5   7       1929.30       1721.64        81.33 o                         
  -6   5   7       1731.73       1715.10        31.46 o                         
  -5   5   7        420.64        524.07        17.80 o                         
  -4   5   7       4003.36       3964.46        47.95 o                         
  -3   5   7      19765.65      18623.10       138.43 o                         
  -2   5   7      26210.65      25465.65       237.62 o                         
  -1   5   7       4738.36       4603.80        29.83 o                         
   0   5   7       1340.62       1098.11        22.59 o                         
   1   5   7        137.84        209.65         8.57 o                         
   2   5   7       5013.89       4642.22        52.89 o                         
   3   5   7       9469.76       8836.73       169.15 o                         
   4   5   7      10370.34       9484.29       200.87 o                         
   5   5   7       3031.86       2917.67        66.96 o                         
   6   5   7       2133.64       2408.26        51.31 o                         
   7   5   7        261.63        221.24        25.66 o                         
   8   5   7         51.37         96.19        22.04 o                         
   9   5   7        263.83        333.18        24.88 o                         
  10   5   7       2252.43       2350.21        53.34 o                         
  11   5   7       3619.07       3678.39        48.10 o                         
  12   5   7        372.94        420.49        26.20 o                         
  13   5   7       1062.59       1126.87        32.27 o                         
  14   5   7          4.77         28.50        31.63 o                         
  15   5   7       1288.01       1300.78        40.93 o                         
 -19   6   7        204.04        309.37        53.26 o                         
 -18   6   7        320.99        432.15        45.13 o                         
 -17   6   7       1759.25       1683.76        84.65 o                         
 -16   6   7       7533.30       7404.98       382.63 o                         
 -15   6   7       1042.89       1210.89        52.94 o                         
 -14   6   7       2314.26       2460.02        47.75 o                         
 -13   6   7        479.74       1130.66        95.16 o                         
 -12   6   7       1321.19       1134.88        30.61 o                         
 -11   6   7        552.59        597.96        26.75 o                         
 -10   6   7        433.70        549.58        20.64 o                         
  -9   6   7       4662.75       4490.89       128.52 o                         
  -8   6   7       1753.13       1952.84        25.49 o                         
  -7   6   7        259.11        711.69        17.89 o                         
  -6   6   7       4023.37       4477.45        94.33 o                         
  -5   6   7        885.95        882.44        28.21 o                         
  -4   6   7       6405.62       6123.13        26.12 o                         
  -3   6   7        982.73       1133.67        23.69 o                         
  -2   6   7       1741.77       1615.50        19.36 o                         
  -1   6   7       1525.40       1745.73       120.89 o                         
   0   6   7      24736.13      23778.77       374.96 o                         
   1   6   7        106.25         73.97         8.98 o                         
   2   6   7       1109.75       1059.63        46.03 o                         
   3   6   7         32.55         42.98        26.30 o                         
   4   6   7       2290.16       2441.33        53.10 o                         
   5   6   7       1467.70       1517.75        51.70 o                         
   6   6   7       3333.58       3309.44       100.92 o                         
   7   6   7       1621.90       1500.63        39.73 o                         
   8   6   7        591.65        606.43        34.69 o                         
   9   6   7        548.82        590.71        20.98 o                         
  10   6   7        645.77        648.73        18.61 o                         
  11   6   7        849.20        964.38        31.46 o                         
  12   6   7       3153.58       3297.39        74.04 o                         
  13   6   7        389.30        393.29        32.91 o                         
  14   6   7         87.80         87.45        27.67 o                         
 -19   7   7       1656.55       1718.42       107.90 o                         
 -18   7   7       2440.96       2161.48       134.13 o                         
 -17   7   7        590.56        656.19        41.70 o                         
 -16   7   7        122.86        102.61        32.68 o                         
 -15   7   7       1752.07       1718.29        40.43 o                         
 -14   7   7       7453.06       7362.51       169.18 o                         
 -13   7   7       3182.68       3330.88       123.94 o                         
 -12   7   7        219.27        282.52        24.54 o                         
 -11   7   7        958.42       1330.19        49.82 o                         
 -10   7   7         88.06        112.67        20.64 o                         
  -9   7   7       5204.13       5660.84        91.28 o                         
  -8   7   7       7679.50       7259.33        61.51 o                         
  -7   7   7       8884.82       9171.04       127.76 o                         
  -6   7   7       1523.72       1499.71        34.84 o                         
  -5   7   7       1587.32       1788.08        52.18 o                         
  -4   7   7       2829.97       2402.10        54.31 o                         
  -3   7   7      12148.48      12492.04       342.18 o                         
  -2   7   7      14147.98      12693.53        81.49 o                         
  -1   7   7        590.63        590.54        79.58 o                         
   0   7   7        821.32        820.38        14.54 o                         
   1   7   7        388.18        313.59        12.18 o                         
   2   7   7      11992.69      11644.62        83.14 o                         
   3   7   7      10312.19      10553.37        83.49 o                         
   4   7   7       3952.39       4016.02        65.32 o                         
   5   7   7       1267.09       1415.76        53.79 o                         
   6   7   7       2424.50       2249.92        77.55 o                         
   7   7   7         46.03         63.71        48.20 o                         
   8   7   7        166.87        136.36       117.19 o                         
   9   7   7       2449.70       2497.62        88.23 o                         
  10   7   7       1703.30       1800.86        73.57 o                         
  11   7   7        346.66        366.77        16.11 o                         
  12   7   7         13.57        191.01        36.00 o                         
  13   7   7         14.28         39.60        20.28 o                         
  14   7   7        151.86        158.93        24.10 o                         
 -18   8   7        156.55        130.59        40.83 o                         
 -17   8   7        418.75        517.83        37.74 o                         
 -16   8   7       2256.68       2194.49        98.47 o                         
 -15   8   7          5.85          2.36        30.83 o                         
 -14   8   7        167.67        166.72        29.67 o                         
 -13   8   7       1640.94       1518.04        49.31 o                         
 -12   8   7       2456.14       2193.46       105.38 o                         
 -11   8   7        211.00        271.17        22.35 o                         
 -10   8   7        713.10        780.39        37.56 o                         
  -9   8   7          3.21        -13.62        19.61 o                         
  -8   8   7        342.71        395.17        25.46 o                         
  -7   8   7         37.15        266.91        18.28 o                         
  -6   8   7       7300.36       7315.04        76.51 o                         
  -5   8   7       1091.95       1105.69        18.32 o                         
  -4   8   7       4851.58       4687.88        72.11 o                         
  -3   8   7       3189.82       3557.60        78.25 o                         
  -2   8   7       1341.73       1281.93        19.66 o                         
  -1   8   7       4967.49       4894.04        57.76 o                         
   0   8   7      14801.70      14064.30       258.65 o                         
   1   8   7       1965.23       1929.93        71.22 o                         
   2   8   7      14231.21      14740.56        96.06 o                         
   3   8   7        700.66        730.06        37.38 o                         
   4   8   7      10127.62      10292.44        92.92 o                         
   5   8   7        932.89        854.06        56.94 o                         
   6   8   7       4088.59       4136.23       242.42 o                         
   7   8   7       1701.58       1783.22       163.48 o                         
   8   8   7       2598.63       2732.79       330.45 o                         
   9   8   7       1052.52       1074.51        52.65 o                         
  10   8   7       1733.12       1922.62        60.49 o                         
  11   8   7        131.99        220.99        56.07 o                         
  12   8   7       4074.40       4407.10       269.49 o                         
  13   8   7        117.94         68.35        67.42 o                         
  14   8   7         10.57         95.01        98.51 o                         
 -18   9   7       1417.15       1202.08        84.68 o                         
 -17   9   7       2268.02       2178.18       134.00 o                         
 -16   9   7        897.83       1018.65        41.16 o                         
 -15   9   7          6.66         60.86        33.52 o                         
 -14   9   7      10214.01       9934.72       376.58 o                         
 -13   9   7         16.67         23.11        25.94 o                         
 -12   9   7       1937.80       1795.28        76.94 o                         
 -11   9   7        172.53        237.96        35.72 o                         
 -10   9   7       4010.78       4057.62       144.20 o                         
  -9   9   7       1803.86       1830.63        41.29 o                         
  -8   9   7      11448.32      12223.67       305.64 o                         
  -7   9   7       3213.20       3153.74        29.44 o                         
  -6   9   7       2913.20       2823.82        37.76 o                         
  -5   9   7       1113.69       1114.41        19.61 o                         
  -4   9   7      13587.79      13482.21        31.48 o                         
  -3   9   7        135.95        135.97        15.38 o                         
  -2   9   7      22485.42      22362.86        97.91 o                         
  -1   9   7       2135.77       2051.04        18.45 o                         
   0   9   7        163.87        174.42        11.13 o                         
   1   9   7       1382.50       1218.35        33.68 o                         
   2   9   7       8754.57       8615.05        81.39 o                         
   3   9   7       4690.43       5183.07        73.36 o                         
   4   9   7       9889.21      10415.75        95.36 o                         
   5   9   7       2875.38       2883.21        59.03 o                         
   6   9   7        769.78        647.94        49.43 o                         
   7   9   7        593.13        503.60        83.49 o                         
   8   9   7       1865.83       1947.16        55.05 o                         
   9   9   7        971.84        994.32       145.49 o                         
  10   9   7        972.55       1083.22        51.78 o                         
  11   9   7        215.67        198.29        45.76 o                         
  12   9   7         28.09        -10.10        62.64 o                         
  13   9   7        154.30        182.75        60.92 o                         
 -18  10   7        324.30        326.70        47.42 o                         
 -17  10   7        379.21        387.36        41.94 o                         
 -16  10   7       2095.38       1953.96        74.24 o                         
 -15  10   7         32.46         78.15        34.21 o                         
 -14  10   7         14.14        288.22        30.54 o                         
 -13  10   7          6.32         31.05        30.74 o                         
 -12  10   7        225.82        445.81        28.96 o                         
 -11  10   7        519.46        490.39        26.15 o                         
 -10  10   7       7441.66       7707.41       220.22 o                         
  -9  10   7        331.49        385.43        24.57 o                         
  -8  10   7       3066.56       2913.93        33.53 o                         
  -7  10   7          2.31         19.28        17.46 o                         
  -6  10   7       7404.23       8287.98       158.47 o                         
  -5  10   7       1438.50       1328.91        22.10 o                         
  -4  10   7        488.98        513.55        18.96 o                         
  -3  10   7       5283.75       4883.94        52.13 o                         
  -2  10   7        995.95       1062.79        28.28 o                         
  -1  10   7        106.49         98.54        12.92 o                         
   0  10   7       2842.23       2877.52       101.34 o                         
   1  10   7       1111.44       1022.60        40.23 o                         
   2  10   7       2332.99       2210.09        51.70 o                         
   3  10   7        592.55        619.33        54.14 o                         
   4  10   7       1063.98       1135.26        59.03 o                         
   5  10   7        326.08        397.86        43.66 o                         
   6  10   7       2020.01       2089.42       224.96 o                         
   7  10   7          2.59         53.23        46.06 o                         
   8  10   7         24.05         52.69        49.96 o                         
   9  10   7        823.48        791.00        74.75 o                         
  10  10   7       2367.06       2658.73       241.02 o                         
  11  10   7         56.72         71.73        53.11 o                         
  12  10   7        653.55        587.71        71.66 o                         
  13  10   7         79.00        102.30        79.01 o                         
 -17  11   7        301.88        254.00        43.74 o                         
 -16  11   7       1756.20       1598.74       100.94 o                         
 -15  11   7         12.00         35.60        31.54 o                         
 -14  11   7       2663.84       2465.52       112.81 o                         
 -13  11   7         77.43         81.90        31.57 o                         
 -12  11   7       5328.07       5417.42       185.09 o                         
 -11  11   7        244.11        269.21        28.16 o                         
 -10  11   7       8469.97       9539.15       300.85 o                         
  -9  11   7        515.15        513.77        23.67 o                         
  -8  11   7       7454.21       7925.14       222.30 o                         
  -7  11   7          5.50         19.26        18.43 o                         
  -6  11   7       2096.47       2064.57        44.32 o                         
  -5  11   7        284.39        320.82        22.04 o                         
  -4  11   7      24503.06      25131.45       257.00 o                         
  -3  11   7         81.30         96.10        17.77 o                         
  -2  11   7       5719.22       5954.23        45.12 o                         
  -1  11   7        336.15        314.82        15.92 o                         
   0  11   7       1227.04       1158.44        20.35 o                         
   1  11   7       3902.51       3596.42        61.13 o                         
   2  11   7       8029.62       8620.16        63.57 o                         
   3  11   7        135.87        144.61        52.75 o                         
   4  11   7      24461.58      25551.38       148.11 o                         
   5  11   7        214.60        298.11        42.48 o                         
   6  11   7        605.92        548.39        38.74 o                         
   7  11   7        847.94        961.47        53.60 o                         
   8  11   7       3031.68       3077.02       120.69 o                         
   9  11   7        359.58        400.16        58.44 o                         
  10  11   7       2604.94       2470.27       172.73 o                         
  11  11   7         39.86        106.97        65.75 o                         
  12  11   7        643.58        642.48        71.66 o                         
 -16  12   7        501.95        503.01        46.99 o                         
 -15  12   7          7.92         71.03        33.77 o                         
 -14  12   7        197.21        222.55        33.46 o                         
 -13  12   7         17.75         42.09        33.23 o                         
 -12  12   7        229.63        443.85        30.56 o                         
 -11  12   7        245.38        206.71        28.34 o                         
 -10  12   7       5201.46       4927.77       170.86 o                         
  -9  12   7       1302.10       1293.51        49.61 o                         
  -8  12   7       2291.50       2458.64        29.50 o                         
  -7  12   7         93.32        137.86        24.16 o                         
  -6  12   7       9821.87       9960.34       321.72 o                         
  -5  12   7        467.84        509.24        22.25 o                         
  -4  12   7        250.21        391.89        24.61 o                         
  -3  12   7         77.67         72.48        18.02 o                         
  -2  12   7        825.31        845.61        20.71 o                         
  -1  12   7        108.73         89.76        15.49 o                         
   0  12   7        950.96       1056.01        37.73 o                         
   1  12   7         61.62         58.21         9.32 o                         
   2  12   7       6928.08       7240.76       155.97 o                         
   3  12   7        675.50        700.60        44.54 o                         
   4  12   7        705.74        634.65        47.79 o                         
   5  12   7        657.59        711.34        41.78 o                         
   6  12   7        739.32        804.54        44.54 o                         
   7  12   7        179.70        125.73        43.62 o                         
   8  12   7        947.84       1058.64        55.53 o                         
   9  12   7         23.63         19.60        59.18 o                         
  10  12   7       4458.92       4849.40       321.19 o                         
  11  12   7         55.65         49.47        70.89 o                         
  12  12   7        300.17        220.45        65.90 o                         
 -16  13   7        453.92        421.53        63.50 o                         
 -15  13   7        524.55        521.97        47.24 o                         
 -14  13   7       3026.94       2852.88       170.20 o                         
 -13  13   7        124.21        184.85        33.88 o                         
 -12  13   7       2987.69       3024.12       143.64 o                         
 -11  13   7        499.05        688.77        31.82 o                         
 -10  13   7       5210.53       4895.74       220.18 o                         
  -9  13   7       2585.70       2842.58        83.52 o                         
  -8  13   7       5172.06       5143.66        90.10 o                         
  -7  13   7       1890.77       1989.49        69.83 o                         
  -6  13   7       1533.03       1485.37        28.15 o                         
  -5  13   7        725.22        681.07        23.77 o                         
  -4  13   7       8815.50       8605.50        64.99 o                         
  -3  13   7       1573.15       1626.74        31.06 o                         
  -2  13   7       6164.75       6119.41        72.15 o                         
  -1  13   7        372.62        426.09        19.22 o                         
   0  13   7         37.51         40.14        14.96 o                         
   1  13   7       2143.53       1931.84        54.40 o                         
   2  13   7       4796.93       4599.46       122.26 o                         
   3  13   7        437.18        455.01        40.42 o                         
   4  13   7       4479.69       4578.83       373.59 o                         
   5  13   7         87.26         62.47        47.51 o                         
   6  13   7        129.72         87.28        38.13 o                         
   7  13   7        860.02        811.69       105.14 o                         
   8  13   7       2636.40       2697.14        68.25 o                         
   9  13   7          5.74        -27.36        62.37 o                         
  10  13   7       1212.10       1531.69        64.10 o                         
  11  13   7        224.57        302.80        75.84 o                         
 -15  14   7         60.70         29.07        41.86 o                         
 -14  14   7          8.75         77.01        38.86 o                         
 -13  14   7          0.28        -10.07        33.15 o                         
 -12  14   7       3082.94       2812.21       105.32 o                         
 -11  14   7         46.57         27.23        34.27 o                         
 -10  14   7        864.95        756.16        26.51 o                         
  -9  14   7       1378.69       1372.75        32.28 o                         
  -8  14   7         53.71         73.74        25.51 o                         
  -7  14   7        259.60        359.56        31.01 o                         
  -6  14   7       4674.70       4130.82        62.17 o                         
  -5  14   7        139.78        221.06        25.35 o                         
  -4  14   7       3309.91       3045.20        65.95 o                         
  -3  14   7        584.43        589.28        23.55 o                         
  -2  14   7        523.75        493.80        24.05 o                         
  -1  14   7        174.38        212.36        28.99 o                         
   0  14   7       4014.88       3879.94       113.60 o                         
   1  14   7       5234.68       5275.72       162.37 o                         
   2  14   7        564.52        517.57        49.12 o                         
   3  14   7        202.42        302.76        53.49 o                         
   4  14   7       2132.00       2062.41       204.52 o                         
   5  14   7       1459.40       1593.72       176.23 o                         
   6  14   7        639.16        604.67        48.43 o                         
   7  14   7       2130.57       2339.65       151.78 o                         
   8  14   7       1867.33       2241.34        70.47 o                         
   9  14   7        136.91        229.89        49.96 o                         
  10  14   7       2300.17       2441.68       189.15 o                         
 -14  15   7        831.66        754.76        81.10 o                         
 -13  15   7       1523.69       1449.88       106.82 o                         
 -12  15   7        508.81        562.11        35.30 o                         
 -11  15   7        148.30        175.12        33.80 o                         
 -10  15   7       2121.54       2001.48        83.80 o                         
  -9  15   7       1091.78       1200.95        38.27 o                         
  -8  15   7       1237.51       1129.57        70.31 o                         
  -7  15   7       1437.82       1356.03        44.77 o                         
  -6  15   7       1153.55       1256.83        52.59 o                         
  -5  15   7        230.51        281.23        26.45 o                         
  -4  15   7       3273.05       3051.87        45.90 o                         
  -3  15   7       1127.71       1161.51        28.84 o                         
  -2  15   7       1114.90       1019.71        27.18 o                         
  -1  15   7          3.07         -2.21        20.85 o                         
   0  15   7       2458.09       2429.11        78.55 o                         
   1  15   7          0.88         15.23        12.14 o                         
   2  15   7       3810.07       4445.63       146.01 o                         
   3  15   7       1210.16       1117.88        57.06 o                         
   4  15   7       2375.55       2732.61        89.95 o                         
   5  15   7        374.45        443.47        59.18 o                         
   6  15   7       1238.93       1309.07        58.82 o                         
   7  15   7        177.00        167.13        54.86 o                         
   8  15   7       1598.55       1640.37        63.36 o                         
   9  15   7         55.77         69.65        69.28 o                         
 -13  16   7        248.21        258.63        35.12 o                         
 -12  16   7       1123.61       1019.24        36.92 o                         
 -11  16   7       1089.31       1099.47        82.03 o                         
 -10  16   7        180.28        212.50        32.79 o                         
  -9  16   7        214.84        239.26        32.51 o                         
  -8  16   7        124.84        212.57        32.98 o                         
  -7  16   7         13.52         96.34        29.21 o                         
  -6  16   7       2124.77       2121.58        48.31 o                         
  -5  16   7       1989.71       2037.73        80.93 o                         
  -4  16   7        863.60       1008.67        30.15 o                         
  -3  16   7       1509.97       1474.88        76.08 o                         
  -2  16   7        142.62        147.07        23.12 o                         
  -1  16   7       1433.10       1399.42        41.90 o                         
   0  16   7       3221.63       3211.81        70.61 o                         
   1  16   7       4672.46       4325.68       225.93 o                         
   2  16   7          1.13          0.52        31.67 o                         
   3  16   7        172.93        154.81        85.06 o                         
   4  16   7       2549.06       2807.73       227.23 o                         
   5  16   7        145.27        171.69        52.63 o                         
   6  16   7          4.69        -41.97       101.30 o                         
   7  16   7       1319.93       1416.57        74.20 o                         
   8  16   7        226.76        290.28        78.59 o                         
 -12  17   7        678.44        680.45        44.53 o                         
 -11  17   7        317.01        309.30        39.65 o                         
 -10  17   7       1421.77       1604.98        69.63 o                         
  -9  17   7       1031.36       1062.72        41.29 o                         
  -8  17   7        465.24        517.11        37.85 o                         
  -7  17   7       1835.33       1750.43        38.24 o                         
  -6  17   7       1441.84       1408.50        35.76 o                         
  -5  17   7          6.13         10.65        31.80 o                         
  -4  17   7       2002.03       2110.04        72.80 o                         
  -3  17   7       5476.20       5373.42        91.96 o                         
  -2  17   7       2767.62       3095.31        66.37 o                         
  -1  17   7        657.89        630.82        28.95 o                         
   0  17   7        110.07        113.30        24.62 o                         
   1  17   7       1560.95       1438.28       101.85 o                         
   2  17   7        928.09        968.58        99.20 o                         
   3  17   7        871.15        804.62        73.90 o                         
   4  17   7       1224.91       1579.96       132.74 o                         
   5  17   7          1.16         47.83        58.24 o                         
   6  17   7        641.52        734.15        74.91 o                         
   7  17   7         53.83        108.20        75.10 o                         
 -10  18   7        913.38        856.61        55.61 o                         
  -9  18   7          1.46         29.05        38.74 o                         
  -8  18   7         10.83         88.86        36.62 o                         
  -7  18   7         45.05         35.49        33.99 o                         
  -6  18   7        906.03       1026.30        37.61 o                         
  -5  18   7       1267.18       1153.34        42.25 o                         
  -4  18   7          3.34         -4.03        34.74 o                         
  -3  18   7        570.91        557.47        34.28 o                         
  -2  18   7         42.51        105.48        28.62 o                         
  -1  18   7        167.60        125.82        24.37 o                         
   0  18   7        114.70        177.34        36.70 o                         
   1  18   7       4185.61       3684.62       287.94 o                         
   2  18   7         15.87         74.37        64.43 o                         
   3  18   7        295.63        269.28        41.57 o                         
   4  18   7         71.36         55.30        45.07 o                         
   5  18   7        315.60        381.59        80.33 o                         
  -8  19   7       1060.48       1054.04        54.40 o                         
  -7  19   7       1637.71       1608.63        69.02 o                         
  -6  19   7         15.42         23.44        36.97 o                         
  -5  19   7        461.09        388.79        36.96 o                         
  -4  19   7        378.80        462.13        36.24 o                         
  -3  19   7       4049.41       4302.37        47.62 o                         
  -2  19   7        395.99        449.66        33.92 o                         
  -1  19   7        994.73        950.68        30.80 o                         
   0  19   7        708.82        718.13        33.07 o                         
   1  19   7        257.56        244.76        24.20 o                         
   2  19   7         16.47         22.38        65.61 o                         
   3  19   7       3935.01       4295.04       227.93 o                         
  -4  20   7       1088.57       1129.48        65.34 o                         
  -3  20   7         25.76         17.56        39.00 o                         
  -2  20   7        513.75        495.24        35.33 o                         
  -1  20   7        580.20        579.96        31.93 o                         
 -20   0   8       1443.70       1335.57       130.47 o                         
 -18   0   8       1483.40       1550.89        57.70 o                         
 -16   0   8        195.74        588.89        49.92 o                         
 -14   0   8        721.20       1790.46        49.43 o                         
 -12   0   8         45.44        885.23       480.30 o                         
 -10   0   8       2290.06       2427.27        30.58 o                         
  -8   0   8       1358.61       2717.18        47.86 o                         
  -6   0   8      19203.99      22011.71       235.26 o                         
  -4   0   8       1685.92       2856.57        26.30 o                         
  -2   0   8        575.78        984.82        49.08 o                         
   0   0   8       9333.24       8541.96        35.53 o                         
   2   0   8      13498.99      13727.46       134.31 o                         
   4   0   8       1192.21       1110.61        22.69 o                         
   6   0   8      14320.71      14055.91        80.34 o                         
   8   0   8       1253.41       1176.91        28.62 o                         
  10   0   8       1061.76       1047.06        36.25 o                         
  12   0   8       3116.53       2918.73       134.48 o                         
  14   0   8        153.04        141.85        51.39 o                         
 -20   1   8       5910.85       5471.94        79.11 o                         
 -19   1   8          0.54         45.45        34.72 o                         
 -18   1   8        152.48        257.57        45.05 o                         
 -17   1   8          1.70        -20.28        35.30 o                         
 -16   1   8       4780.72       4748.30        51.81 o                         
 -15   1   8        880.11        990.23        52.89 o                         
 -14   1   8      13262.59      13817.38       333.71 o                         
 -13   1   8          0.10        136.47        22.27 o                         
 -12   1   8        266.96        306.19        21.19 o                         
 -11   1   8          0.50         20.20        19.46 o                         
 -10   1   8       1204.11       1103.53        28.34 o                         
  -9   1   8       3861.57       3870.07        80.42 o                         
  -8   1   8      24003.49      23959.58       308.82 o                         
  -7   1   8        113.51        235.73        13.66 o                         
  -6   1   8       1106.53       1356.65        51.36 o                         
  -5   1   8       2807.61       2718.78        18.90 o                         
  -4   1   8      33633.39      35227.77       149.73 o                         
  -3   1   8        990.19       1053.42        24.05 o                         
  -2   1   8      37464.78      39046.16       247.11 o                         
  -1   1   8        449.31        474.24        24.20 o                         
   0   1   8       4374.09       4394.36        46.03 o                         
   1   1   8        118.12        120.75        11.37 o                         
   2   1   8       8063.39       7398.48        80.32 o                         
   3   1   8       1779.68       1740.28        21.79 o                         
   4   1   8      11204.11      10642.68        85.71 o                         
   5   1   8        413.74        490.95        61.55 o                         
   6   1   8      10695.45      10823.30       292.72 o                         
   7   1   8        851.89        860.19        19.59 o                         
   8   1   8       4841.35       4247.10        62.92 o                         
   9   1   8        451.76        477.59        23.75 o                         
  10   1   8         34.20         94.73        22.65 o                         
  11   1   8        236.79        253.48        27.74 o                         
  12   1   8        187.75        232.88        33.89 o                         
  13   1   8         10.37         67.02        31.14 o                         
  14   1   8        972.33        911.66        41.05 o                         
 -20   2   8        235.13        193.08        64.13 o                         
 -19   2   8        629.76        629.40        43.19 o                         
 -18   2   8        914.05        929.46        82.32 o                         
 -17   2   8        297.51        199.61        39.78 o                         
 -16   2   8        391.71        510.65        32.53 o                         
 -15   2   8         65.94        113.46        35.71 o                         
 -14   2   8         62.72        823.01        55.26 o                         
 -13   2   8        111.38         59.62        26.89 o                         
 -12   2   8       1715.41       1882.72        78.45 o                         
 -11   2   8        495.12        389.33        24.31 o                         
 -10   2   8        476.74        532.69        23.55 o                         
  -9   2   8       7172.00       6948.66       143.69 o                         
  -8   2   8         99.82        466.00        25.77 o                         
  -7   2   8       1781.68       1772.21        23.85 o                         
  -6   2   8       3415.52       3246.30        78.05 o                         
  -5   2   8         11.53         18.06        11.37 o                         
  -4   2   8       8017.19       8214.65        87.06 o                         
  -3   2   8       6313.54       7061.98        70.84 o                         
  -2   2   8      21502.71      22156.09       367.75 o                         
  -1   2   8        245.48        354.02        24.81 o                         
   0   2   8       6357.83       5962.08        58.23 o                         
   1   2   8        114.34        131.49        15.93 o                         
   2   2   8       1120.70       1333.79        14.85 o                         
   3   2   8       1193.61       1157.25        30.45 o                         
   4   2   8       4788.49       5011.86        77.13 o                         
   5   2   8       3662.20       3614.32        65.87 o                         
   6   2   8       8289.46       8326.11       242.05 o                         
   7   2   8        629.87        693.08        49.41 o                         
   8   2   8        871.67        906.82        30.20 o                         
   9   2   8       2426.26       2334.77        48.75 o                         
  10   2   8       1520.07       1368.35        68.52 o                         
  11   2   8         85.74        100.26        26.34 o                         
  12   2   8       3838.12       3838.30        57.35 o                         
  13   2   8         96.40        101.30        36.36 o                         
  14   2   8        684.41        710.75        50.82 o                         
 -20   3   8       2135.19       2044.57        57.38 o                         
 -19   3   8        169.38        140.78        52.18 o                         
 -18   3   8        755.49        699.97        43.37 o                         
 -17   3   8        196.55        245.88        38.53 o                         
 -16   3   8       1876.49       1796.78        38.80 o                         
 -15   3   8        956.49       1092.80        44.27 o                         
 -14   3   8      15853.66      15878.60       365.80 o                         
 -13   3   8       1334.17       1440.20        63.15 o                         
 -12   3   8          0.84         57.97        26.68 o                         
 -11   3   8        171.41        199.55        25.10 o                         
 -10   3   8       9408.46       9254.42       192.79 o                         
  -9   3   8      17653.92      20104.38       172.94 o                         
  -8   3   8      33744.59      32335.70       386.71 o                         
  -7   3   8        423.89        398.69        12.69 o                         
  -6   3   8        431.10        280.58        13.31 o                         
  -5   3   8       4365.62       4257.06        32.07 o                         
  -4   3   8      13115.04      11997.55       179.95 o                         
  -3   3   8       5471.02       5613.80        94.28 o                         
  -2   3   8      22696.91      20949.17       214.49 o                         
  -1   3   8       5930.12       5936.53       156.50 o                         
   0   3   8       2550.29       2326.37        15.85 o                         
   1   3   8       5404.67       4809.30        53.51 o                         
   2   3   8      21153.85      19171.45       140.16 o                         
   3   3   8       1519.47       1485.44        41.62 o                         
   4   3   8       9190.83       9286.14        41.35 o                         
   5   3   8       4194.68       4135.55       132.21 o                         
   6   3   8        644.27        654.79        35.11 o                         
   7   3   8       2393.36       2376.34        36.80 o                         
   8   3   8       4197.47       4484.61        52.41 o                         
   9   3   8          1.86          3.51        36.42 o                         
  10   3   8       1069.71       1144.22        42.81 o                         
  11   3   8        129.27        121.08        26.99 o                         
  12   3   8       1142.03       1126.54        30.47 o                         
  13   3   8        201.20        198.90        35.71 o                         
  14   3   8       1037.31       1082.40        52.47 o                         
 -20   4   8         88.15         48.63        50.25 o                         
 -19   4   8        684.03        708.69        52.93 o                         
 -18   4   8        129.14         94.19        37.24 o                         
 -17   4   8         10.41         15.75        34.55 o                         
 -16   4   8       1761.68       1815.80        36.24 o                         
 -15   4   8        106.11        233.32        31.53 o                         
 -14   4   8        817.81        659.10        31.17 o                         
 -13   4   8        675.74        779.77        47.07 o                         
 -12   4   8       4972.60       5055.78       219.45 o                         
 -11   4   8        332.89        382.14        28.65 o                         
 -10   4   8       2676.21       2369.52        67.63 o                         
  -9   4   8       2873.96       2766.48        42.70 o                         
  -8   4   8        185.99        507.13        24.81 o                         
  -7   4   8       3574.25       3919.32        73.49 o                         
  -6   4   8      10705.87      10163.01        33.83 o                         
  -5   4   8         20.71         37.86        10.13 o                         
  -4   4   8        221.34        262.03        11.57 o                         
  -3   4   8       1060.42       1227.11        33.38 o                         
  -2   4   8      12600.74      11725.86       211.01 o                         
  -1   4   8       3272.49       3147.58        31.58 o                         
   0   4   8       4438.80       4354.46       211.03 o                         
   1   4   8        127.29        137.21        14.46 o                         
   2   4   8         11.72         12.52         9.30 o                         
   3   4   8       1164.44       1162.75        27.58 o                         
   4   4   8       2643.55       2685.74        52.64 o                         
   5   4   8       4382.90       4450.28       139.87 o                         
   6   4   8       2153.57       2206.48        59.44 o                         
   7   4   8        864.06        845.81        24.75 o                         
   8   4   8        139.95        215.65        27.88 o                         
   9   4   8        656.97        638.96        30.53 o                         
  10   4   8        281.05        316.69        39.41 o                         
  11   4   8       2433.78       2408.16        40.18 o                         
  12   4   8       2876.05       3034.54        43.53 o                         
  13   4   8        102.31         58.46        40.11 o                         
  14   4   8         96.51        179.53        45.44 o                         
 -19   5   8        448.36        488.67        81.01 o                         
 -18   5   8        362.17        340.94        42.66 o                         
 -17   5   8        520.49        439.74        37.91 o                         
 -16   5   8        710.52        731.56        35.46 o                         
 -15   5   8       2946.78       2884.40       116.41 o                         
 -14   5   8       6669.37       6407.81       164.01 o                         
 -13   5   8       2081.63       2200.31        95.09 o                         
 -12   5   8       1064.82       1215.99        31.36 o                         
 -11   5   8         36.88         28.72        24.72 o                         
 -10   5   8       8205.99       7659.04       271.03 o                         
  -9   5   8       4341.99       4344.36       141.21 o                         
  -8   5   8       9243.04       8911.67       137.84 o                         
  -7   5   8       8430.68       8301.70        42.80 o                         
  -6   5   8        774.57        781.34        27.73 o                         
  -5   5   8       3380.52       3174.68        22.51 o                         
  -4   5   8       4873.79       4272.01        63.58 o                         
  -3   5   8      19890.39      19214.69       316.67 o                         
  -2   5   8      15898.10      14307.09       245.35 o                         
  -1   5   8       3269.99       3348.07        51.23 o                         
   0   5   8        336.74        307.00        14.93 o                         
   1   5   8      17470.96      16799.95       319.91 o                         
   2   5   8      14211.33      12952.53       274.78 o                         
   3   5   8       2588.31       2437.14        45.53 o                         
   4   5   8       2193.01       2065.44        16.95 o                         
   5   5   8        104.33        129.32        10.43 o                         
   6   5   8          0.56         18.77        15.55 o                         
   7   5   8       4956.43       5364.23       214.94 o                         
   8   5   8       2711.64       2791.89       100.89 o                         
   9   5   8          4.11         20.91        24.27 o                         
  10   5   8       1289.16       1485.24        41.05 o                         
  11   5   8         40.59         57.15        21.91 o                         
  12   5   8        849.73        872.21        26.40 o                         
  13   5   8        563.25        540.13        28.08 o                         
  14   5   8       1351.65       1421.66        44.47 o                         
 -19   6   8       1039.53        962.71        48.53 o                         
 -18   6   8         53.52         78.03        42.75 o                         
 -17   6   8       2084.46       1899.90        75.32 o                         
 -16   6   8       2190.51       2138.74        39.36 o                         
 -15   6   8        186.98        443.06        36.20 o                         
 -14   6   8         25.04        298.50        27.84 o                         
 -13   6   8       1034.79       1062.03        47.95 o                         
 -12   6   8       3446.00       3735.15        80.20 o                         
 -11   6   8       1333.97       1372.35        43.69 o                         
 -10   6   8        299.13        457.87        24.84 o                         
  -9   6   8         21.94        189.04        22.61 o                         
  -8   6   8        420.50       1205.58        37.24 o                         
  -7   6   8        673.25        667.17        22.94 o                         
  -6   6   8       1457.98       1433.59        29.55 o                         
  -5   6   8       1852.19       1999.00        20.58 o                         
  -4   6   8       1154.38       1228.13        25.88 o                         
  -3   6   8       7792.52       7742.79       110.57 o                         
  -2   6   8       9547.27       9758.91       366.33 o                         
  -1   6   8      20707.41      19734.42       423.99 o                         
   0   6   8         14.50         18.00        12.96 o                         
   1   6   8         47.30         61.42         9.84 o                         
   2   6   8        447.60        408.15        12.00 o                         
   3   6   8        141.72        104.48         7.74 o                         
   4   6   8       2926.51       2939.28        95.46 o                         
   5   6   8       1888.85       2088.28        85.71 o                         
   6   6   8        598.53        508.90        10.61 o                         
   7   6   8        141.44        234.05        21.63 o                         
   8   6   8         27.29         76.19        26.27 o                         
   9   6   8          6.35        -22.93        22.93 o                         
  10   6   8       1499.23       1660.66        35.69 o                         
  11   6   8       2892.73       2903.53        43.66 o                         
  12   6   8        606.60        712.32        24.08 o                         
  13   6   8        680.40        772.66        32.67 o                         
  14   6   8        164.86        129.01        27.53 o                         
 -19   7   8        425.45        499.66        49.16 o                         
 -18   7   8         79.37        111.82        44.90 o                         
 -17   7   8         80.63        108.71        40.50 o                         
 -16   7   8       3155.10       3124.07       117.37 o                         
 -15   7   8       4810.54       4708.99        69.63 o                         
 -14   7   8       2155.04       2312.57        95.24 o                         
 -13   7   8       1153.61       1352.51        49.16 o                         
 -12   7   8        884.81        803.04        27.46 o                         
 -11   7   8        914.97        851.39        41.60 o                         
 -10   7   8       3322.57       3555.42        38.48 o                         
  -9   7   8       8020.53       7917.01       103.26 o                         
  -8   7   8       3537.93       3755.43        72.29 o                         
  -7   7   8       1362.62       1421.98        91.24 o                         
  -6   7   8       1006.30        960.72        18.50 o                         
  -5   7   8       1619.30       1622.79        20.17 o                         
  -4   7   8      19273.50      20847.90        75.38 o                         
  -3   7   8      42613.10      39287.65       617.33 o                         
  -2   7   8        282.76        237.71        15.12 o                         
  -1   7   8       2995.92       2667.16        38.24 o                         
   0   7   8       1755.00       1741.22        47.70 o                         
   1   7   8      21138.37      20202.88       311.91 o                         
   2   7   8        719.52        744.48        11.54 o                         
   3   7   8       5110.36       5028.68        68.46 o                         
   4   7   8       1304.79       1164.60        54.84 o                         
   5   7   8       1260.20       1210.63        40.38 o                         
   6   7   8          6.16         31.01        69.16 o                         
   7   7   8       8003.54       7901.46       338.31 o                         
   8   7   8       3208.29       3180.51        55.67 o                         
   9   7   8        469.83        514.96        47.51 o                         
  10   7   8        207.18        160.22        18.47 o                         
  11   7   8        552.14        669.07        50.43 o                         
  12   7   8         13.18         45.87        15.93 o                         
  13   7   8       2326.44       2243.13        81.27 o                         
 -18   8   8        767.68        758.92        46.25 o                         
 -17   8   8        468.84        438.42        40.45 o                         
 -16   8   8        226.82        278.83        48.10 o                         
 -15   8   8        339.56        333.35        33.10 o                         
 -14   8   8        313.59        337.07        29.43 o                         
 -13   8   8       2829.74       2721.10       117.89 o                         
 -12   8   8         25.09        106.89        26.20 o                         
 -11   8   8        595.96        627.89        25.13 o                         
 -10   8   8         64.83        154.35        20.81 o                         
  -9   8   8        358.86        418.19        23.13 o                         
  -8   8   8        603.65        720.24        20.85 o                         
  -7   8   8       1818.23       1778.74        51.93 o                         
  -6   8   8       2326.91       2453.02        49.41 o                         
  -5   8   8        772.09        803.70        19.95 o                         
  -4   8   8       1307.31       1421.44        22.29 o                         
  -3   8   8       4766.37       4959.21        25.88 o                         
  -2   8   8       1315.51       1563.07        93.25 o                         
  -1   8   8      10151.40       9009.73       244.08 o                         
   0   8   8          6.79         42.40        23.66 o                         
   1   8   8       8219.01       7986.32       187.22 o                         
   2   8   8       1744.48       1630.58        53.10 o                         
   3   8   8       3166.45       2883.56        55.19 o                         
   4   8   8       3342.49       3680.69        71.26 o                         
   5   8   8       1227.06       1286.79        85.06 o                         
   6   8   8        672.38        643.72        41.39 o                         
   7   8   8       1118.28       1287.25        90.82 o                         
   8   8   8        347.13        372.99        56.76 o                         
   9   8   8        604.85        628.36       101.13 o                         
  10   8   8       1229.17       1419.13        57.91 o                         
  11   8   8       2518.37       2647.69        68.96 o                         
  12   8   8         27.95         32.21        61.60 o                         
  13   8   8       1088.44       1328.30       121.39 o                         
 -18   9   8          4.69         40.11        41.10 o                         
 -17   9   8        283.06        381.14        39.26 o                         
 -16   9   8       2123.28       2025.34        61.11 o                         
 -15   9   8       4821.79       4785.22       188.06 o                         
 -14   9   8         10.55        171.27        29.43 o                         
 -13   9   8       2440.77       2456.18        50.67 o                         
 -12   9   8        539.34        432.21        29.00 o                         
 -11   9   8         13.51         41.19        25.44 o                         
 -10   9   8       1875.77       1965.73        60.86 o                         
  -9   9   8      12806.66      13064.85       172.85 o                         
  -8   9   8        412.22        423.98        41.88 o                         
  -7   9   8       6965.19       7040.81        41.82 o                         
  -6   9   8        302.51        333.58        19.02 o                         
  -5   9   8       5088.06       4996.21        80.92 o                         
  -4   9   8       4023.97       3914.44        67.56 o                         
  -3   9   8      33158.00      32552.30       508.13 o                         
  -2   9   8         34.88         33.37        14.60 o                         
  -1   9   8       1593.79       1565.62        16.81 o                         
   0   9   8       2000.28       1884.30        28.68 o                         
   1   9   8       7705.51       7241.63       160.31 o                         
   2   9   8        198.40        239.28        51.35 o                         
   3   9   8      10517.50      10169.13        93.96 o                         
   4   9   8       5833.76       6104.90        85.58 o                         
   5   9   8       1298.45       1149.50        34.42 o                         
   6   9   8          0.43         64.37        43.14 o                         
   7   9   8       8219.34       8098.31       334.29 o                         
   8   9   8        708.86        757.33        54.12 o                         
   9   9   8       1232.58       1345.93       144.44 o                         
  10   9   8        373.66        493.93       120.51 o                         
  11   9   8         76.90         73.68        54.72 o                         
  12   9   8        459.14        464.66        71.55 o                         
  13   9   8        237.75        277.81        73.70 o                         
 -18  10   8        367.86        222.52        49.29 o                         
 -17  10   8       2018.15       1897.26       104.98 o                         
 -16  10   8         18.17          9.19        35.64 o                         
 -15  10   8        182.69        350.57        36.29 o                         
 -14  10   8        193.42        249.08        33.77 o                         
 -13  10   8        315.73        514.21        29.99 o                         
 -12  10   8        766.12        704.13        31.38 o                         
 -11  10   8       1279.75       1318.59        46.39 o                         
 -10  10   8         65.10        200.90        25.84 o                         
  -9  10   8        202.49        554.23        26.34 o                         
  -8  10   8        630.58        582.92        24.24 o                         
  -7  10   8       1395.20       1785.94        70.69 o                         
  -6  10   8       1556.79       1388.64        36.91 o                         
  -5  10   8       1123.44       1226.07        35.55 o                         
  -4  10   8          1.50         18.98        17.07 o                         
  -3  10   8       2523.77       2889.44       136.84 o                         
  -2  10   8       3862.24       3693.73        68.47 o                         
  -1  10   8       1821.78       1903.84        48.54 o                         
   0  10   8        237.93        244.07        21.28 o                         
   1  10   8          9.09         14.29         6.84 o                         
   2  10   8         15.68         86.98        37.03 o                         
   3  10   8         76.38        185.83        51.70 o                         
   4  10   8       1071.92       1177.88        63.23 o                         
   5  10   8       6395.55       6188.58       159.29 o                         
   6  10   8         32.80         55.30        44.06 o                         
   7  10   8        667.09        736.52        76.15 o                         
   8  10   8          5.05         31.47        51.40 o                         
   9  10   8       3911.95       3959.42        65.74 o                         
  10  10   8        897.66        897.21        64.59 o                         
  11  10   8       2810.39       2802.45        78.07 o                         
  12  10   8        481.30        716.12        74.99 o                         
 -17  11   8        787.34        756.32        57.16 o                         
 -16  11   8        198.01        136.96        41.43 o                         
 -15  11   8       1641.66       1571.18        79.26 o                         
 -14  11   8        224.07        264.42        41.09 o                         
 -13  11   8       3285.33       3188.65       117.48 o                         
 -12  11   8        141.20         64.82        28.60 o                         
 -11  11   8        179.40        400.51        29.19 o                         
 -10  11   8         27.60         -0.36        26.24 o                         
  -9  11   8      19026.03      19885.99       490.52 o                         
  -8  11   8        936.17       1090.66        23.94 o                         
  -7  11   8       7791.61       8004.05        76.13 o                         
  -6  11   8        986.70        927.38        37.97 o                         
  -5  11   8       7207.59       7973.74        37.27 o                         
  -4  11   8        442.19        399.69        34.59 o                         
  -3  11   8       9076.96       9350.40       124.99 o                         
  -2  11   8       4798.38       4384.40        50.92 o                         
  -1  11   8       9459.25       9148.38       123.33 o                         
   0  11   8         88.78         76.12        12.56 o                         
   1  11   8       2824.63       2895.99       232.47 o                         
   2  11   8          0.02        -10.32        37.14 o                         
   3  11   8      13773.23      13878.54        77.30 o                         
   4  11   8        117.03         51.02        35.86 o
[truncated: 374,952 more chars]
