# Supplementary material for: Solvent influence on the crystal structures of new cadmium tri-tert-but­oxy­silane­thiol­ate com­plexes with 1,4-bis­(3-amino­prop­yl)pi­per­a­zine: luminescence and anti­fungal activity
Source: Acta Crystallogr C Struct Chem. 2023 Jul 5;79(Pt 8):305–15. doi: 10.1107/S2053229623005442 (PMC10404125; doi:10.1107/S2053229623005442)
Supplement: Supplementary file 3 [file c-79-00305-dkz1sup2.hkl]

data_dkz1                                                                       
_shelx_title ' dkz1_2021_a.res in P2(1)/n'                                      
_shelx_refln_list_code          4                                               
_shelx_F_calc_maximum      311.54                                               
_exptl_crystal_F_000      1640.00                                               
_reflns_d_resolution_high  0.8000                                               
                                                                                
loop_                                                                           
 _space_group_symop_operation_xyz                                               
 'x, y, z'                                                                      
 '-x+1/2, y+1/2, -z+1/2'                                                        
 '-x, -y, -z'                                                                   
 'x-1/2, -y-1/2, z-1/2'                                                         
                                                                                
_cell_length_a     9.6433                                                       
_cell_length_b    29.0546                                                       
_cell_length_c    14.5665                                                       
_cell_angle_alpha  90.000                                                       
_cell_angle_beta   91.466                                                       
_cell_angle_gamma  90.000                                                       
                                                                                
_shelx_F_squared_multiplier     1.000                                           
                                                                                
loop_                                                                           
 _refln_index_h                                                                 
 _refln_index_k                                                                 
 _refln_index_l                                                                 
 _refln_F_squared_calc                                                          
 _refln_F_squared_meas                                                          
 _refln_F_squared_sigma                                                         
 _refln_observed_status                                                         
   2   0   0      81978.70      89994.69      1126.19 o                         
   4   0   0       4857.91       6450.60       199.13 o                         
   6   0   0      18858.90      18762.51       110.12 o                         
   8   0   0       2762.64       2838.08        31.53 o                         
  10   0   0       1899.37       1821.49        37.12 o                         
  12   0   0        265.95        333.01        43.51 o                         
   1   1   0       1705.98       1214.09         8.65 o                         
   2   1   0        832.58       1197.59        19.61 o                         
   3   1   0        112.11        253.98         5.44 o                         
   4   1   0       2786.54       3039.78        34.99 o                         
   5   1   0        303.16        228.31         9.05 o                         
   6   1   0       5413.90       4970.24        42.91 o                         
   7   1   0         41.17         17.38        14.25 o                         
   8   1   0        121.86        127.95        15.91 o                         
   9   1   0        519.58        561.79        21.52 o                         
  10   1   0          2.61         16.96        19.31 o                         
  11   1   0         30.46         33.39        19.87 o                         
  12   1   0         39.22         61.37        23.88 o                         
   1   2   0      97057.55     106987.31      1231.49 o                         
   2   2   0       1267.30       1933.95        29.76 o                         
   3   2   0      11971.59      11048.30        61.83 o                         
   4   2   0          6.43          3.98         6.94 o                         
   5   2   0       9784.17       9259.80        85.43 o                         
   6   2   0       3427.70       2841.20        34.84 o                         
   7   2   0       2814.15       2615.25        35.31 o                         
   8   2   0       3959.53       4001.05        25.28 o                         
   9   2   0       2722.68       2534.76        29.91 o                         
  10   2   0       2227.47       2097.85        32.74 o                         
  11   2   0        551.43        574.57        23.45 o                         
  12   2   0        737.64        688.16        32.16 o                         
   1   3   0       6162.51       6050.77        65.23 o                         
   2   3   0       6908.80       7215.70        45.88 o                         
   3   3   0        181.78        113.60         5.53 o                         
   4   3   0       8180.59       7814.34        78.77 o                         
   5   3   0       1126.41       1031.02        12.08 o                         
   6   3   0        116.43         77.95         9.38 o                         
   7   3   0       6224.42       5825.32        32.37 o                         
   8   3   0        199.42        237.82        15.78 o                         
   9   3   0        207.74        206.19        19.04 o                         
  10   3   0        243.95        211.85        22.52 o                         
  11   3   0        175.39        232.40        24.98 o                         
  12   3   0         45.91         43.96        25.04 o                         
   0   4   0       2720.01       3280.68       174.49 o                         
   1   4   0      34987.14      32079.36       138.91 o                         
   2   4   0      16736.02      17899.05        60.20 o                         
   3   4   0      16682.85      16160.10        96.99 o                         
   4   4   0         71.04        246.29         7.21 o                         
   5   4   0       6340.86       5980.68        34.00 o                         
   6   4   0        255.63        259.44        10.51 o                         
   7   4   0      19250.86      18443.64        61.21 o                         
   8   4   0         68.97         43.29        17.24 o                         
   9   4   0       4641.49       4512.43        26.05 o                         
  10   4   0        155.45        159.86        20.18 o                         
  11   4   0       1777.92       1614.11        35.61 o                         
   1   5   0          3.03         12.52         4.08 o                         
   2   5   0       8767.79       9344.94        76.95 o                         
   3   5   0        170.04        268.00         7.87 o                         
   4   5   0       2594.21       2972.03        14.57 o                         
   5   5   0          0.04         24.19         9.22 o                         
   6   5   0       2745.44       3001.52        17.55 o                         
   7   5   0         87.75         12.45        13.53 o                         
   8   5   0       1111.14       1148.63        20.72 o                         
   9   5   0        550.19        586.80        17.87 o                         
  10   5   0          7.10         14.80        17.20 o                         
  11   5   0         26.25         48.42        18.62 o                         
   0   6   0       8513.31       6462.31       105.41 o                         
   1   6   0      34665.49      31988.76       374.36 o                         
   2   6   0       6269.55       6577.23        50.75 o                         
   3   6   0      25000.07      24175.55       156.51 o                         
   4   6   0      21383.35      20721.64       145.66 o                         
   5   6   0       2552.01       2441.59        33.20 o                         
   6   6   0      13917.99      13767.60        86.21 o                         
   7   6   0       3001.69       2694.73        23.80 o                         
   8   6   0       4734.93       4191.49        32.63 o                         
   9   6   0        424.94        397.09        16.77 o                         
  10   6   0       1114.02       1052.34        22.77 o                         
  11   6   0        104.66         63.08        19.47 o                         
   1   7   0       1872.77       2277.42        13.61 o                         
   2   7   0        344.45        870.06         5.76 o                         
   3   7   0      11261.81      10909.23        42.06 o                         
   4   7   0       1416.03       1557.42        13.17 o                         
   5   7   0          4.42          7.92         8.19 o                         
   6   7   0          1.20         14.79        11.29 o                         
   7   7   0        217.87        316.97        14.87 o                         
   8   7   0         18.45         18.93        13.68 o                         
   9   7   0          0.09         11.21        14.54 o                         
  10   7   0          4.07          1.78        16.27 o                         
  11   7   0          9.08         20.89        18.94 o                         
   0   8   0      52810.28      47624.26       330.98 o                         
   1   8   0         54.72          6.80         4.26 o                         
   2   8   0      28844.78      29721.02       235.80 o                         
   3   8   0       7544.52       8191.22        47.69 o                         
   4   8   0      18246.61      16171.18       105.56 o                         
   5   8   0       1612.99       2083.92        16.46 o                         
   6   8   0      11230.73      11631.48       102.28 o                         
   7   8   0         15.95          5.78        11.11 o                         
   8   8   0        450.52        463.66        15.39 o                         
   9   8   0        294.23        269.91        16.37 o                         
  10   8   0        310.59        228.91        22.37 o                         
  11   8   0          1.12          2.89        18.15 o                         
   1   9   0       3163.86       3540.13        11.20 o                         
   2   9   0       1148.23       1129.00         9.03 o                         
   3   9   0       1430.89       1264.03        10.89 o                         
   4   9   0       1651.51       1619.38        12.71 o                         
   5   9   0        259.00        206.52        10.99 o                         
   6   9   0        171.98        242.64        12.30 o                         
   7   9   0        167.29        276.46        16.99 o                         
   8   9   0          0.45         -1.50        13.18 o                         
   9   9   0         78.80         87.37        15.94 o                         
  10   9   0          0.09          1.04        17.23 o                         
  11   9   0         73.95         88.47        20.50 o                         
   0  10   0      44555.88      42770.19       355.74 o                         
   1  10   0      30473.93      34252.05       276.28 o                         
   2  10   0       4965.28       4726.61        15.74 o                         
   3  10   0      21653.71      20453.40       246.54 o                         
   4  10   0         78.75         55.87        10.67 o                         
   5  10   0      11946.23      11942.93       110.48 o                         
   6  10   0       3805.96       3670.87        26.74 o                         
   7  10   0       4299.85       4508.28        24.07 o                         
   8  10   0       1840.74       1602.03        24.87 o                         
   9  10   0        134.54        136.10        17.66 o                         
  10  10   0       1314.89       1270.17        24.52 o                         
  11  10   0        175.90         97.45        27.66 o                         
   1  11   0       1346.88       1666.38        16.14 o                         
   2  11   0       3400.68       2831.26        19.05 o                         
   3  11   0         11.54         11.60         9.49 o                         
   4  11   0        299.31        312.59        13.72 o                         
   5  11   0        725.26        675.96        12.93 o                         
   6  11   0        961.44       1047.94        29.26 o                         
   7  11   0        782.42        833.48        16.07 o                         
   8  11   0          0.26          0.97        13.22 o                         
   9  11   0          7.41          7.10        16.23 o                         
  10  11   0         43.07         13.75        21.73 o                         
  11  11   0          9.60         19.68        20.71 o                         
   0  12   0      12222.78      14231.36        84.26 o                         
   1  12   0       9958.72      11445.49        49.78 o                         
   2  12   0       9394.19       8830.92        78.61 o                         
   3  12   0       7933.89       7978.54        37.00 o                         
   4  12   0       3758.48       3478.46        24.08 o                         
   5  12   0       4667.84       4971.11        31.53 o                         
   6  12   0       1541.83       1585.34        22.85 o                         
   7  12   0       5050.88       5752.46        66.23 o                         
   8  12   0         52.49         59.51        14.41 o                         
   9  12   0       2782.16       2858.79        26.44 o                         
  10  12   0        115.98        120.03        18.23 o                         
  11  12   0        883.05        734.12        26.72 o                         
   1  13   0        492.25        394.61         8.43 o                         
   2  13   0       1282.91       1054.53        15.87 o                         
   3  13   0       1024.46        956.94        15.00 o                         
   4  13   0       4874.57       4382.98        48.98 o                         
   5  13   0        178.35        228.19        12.83 o                         
   6  13   0       1164.31        920.63        15.92 o                         
   7  13   0       1079.92       1204.07        20.79 o                         
   8  13   0        110.16        136.85        17.08 o                         
   9  13   0          3.29         11.93        15.58 o                         
  10  13   0        172.16        172.17        22.19 o                         
  11  13   0         94.91         87.81        20.36 o                         
   0  14   0       1591.59       1774.67        16.53 o                         
   1  14   0       1577.18       1788.50        18.89 o                         
   2  14   0       5617.27       5826.98        49.67 o                         
   3  14   0       2858.40       3095.48        16.72 o                         
   4  14   0       2068.84       2388.26        41.99 o                         
   5  14   0       1786.73       2018.34        21.58 o                         
   6  14   0       2030.03       1767.87        19.95 o                         
   7  14   0        781.92        964.40        24.78 o                         
   8  14   0       3248.89       3418.81        58.75 o                         
   9  14   0          0.72        -15.47        15.47 o                         
  10  14   0       2498.06       2687.89        39.65 o                         
  11  14   0         62.59         53.95        21.56 o                         
   1  15   0       1007.67       1172.98        22.39 o                         
   2  15   0       4724.02       4707.60        28.79 o                         
   3  15   0       2759.40       2533.04        15.03 o                         
   4  15   0        833.93        927.02        17.18 o                         
   5  15   0         43.84         76.30        13.87 o                         
   6  15   0        112.66        154.50        13.21 o                         
   7  15   0        228.89        305.01        20.34 o                         
   8  15   0         71.87         75.97        15.68 o                         
   9  15   0          6.47         -3.05        18.88 o                         
  10  15   0         16.23         13.87        19.13 o                         
   0  16   0       8921.16       9377.11        29.52 o                         
   1  16   0       7122.36       6506.83        87.06 o                         
   2  16   0      19686.95      18801.42       101.48 o                         
   3  16   0        205.68        170.49         9.48 o                         
   4  16   0      13954.94      14408.70        84.32 o                         
   5  16   0         54.86         49.22        12.99 o                         
   6  16   0       3474.61       3269.75        36.33 o                         
   7  16   0       1460.89       1566.55        22.38 o                         
   8  16   0        429.19        420.60        16.84 o                         
   9  16   0       1347.19       1541.82        25.65 o                         
  10  16   0         11.44         13.12        20.14 o                         
   1  17   0       3691.46       3513.86        41.69 o                         
   2  17   0        688.22        578.55        14.55 o                         
   3  17   0       1259.31       1551.42        16.07 o                         
   4  17   0       2389.75       2283.36        20.96 o                         
   5  17   0          6.45         37.73        16.54 o                         
   6  17   0        679.37        796.64        18.07 o                         
   7  17   0       1235.77       1509.04        29.96 o                         
   8  17   0        608.55        549.20        21.28 o                         
   9  17   0         76.24         71.28        17.37 o                         
  10  17   0         21.97         17.57        20.11 o                         
   0  18   0       2468.74       2196.20        35.77 o                         
   1  18   0      11103.45       9942.49       183.85 o                         
   2  18   0       1133.69       1025.66        19.72 o                         
   3  18   0      17585.46      16286.95        98.54 o                         
   4  18   0        515.03        550.53        11.57 o                         
   5  18   0       3677.45       3884.53        33.75 o                         
   6  18   0        309.91        270.19        17.04 o                         
   7  18   0        233.75        288.11        26.40 o                         
   8  18   0          4.74         -2.29        15.84 o                         
   9  18   0        490.81        524.17        23.80 o                         
  10  18   0         28.71         35.94        20.72 o                         
   1  19   0        181.54        177.04         9.89 o                         
   2  19   0        624.95        546.37        22.98 o                         
   3  19   0       1754.20       1799.20        17.36 o                         
   4  19   0        249.42        241.85        14.62 o                         
   5  19   0       2141.71       2334.25        28.26 o                         
   6  19   0        168.15        147.99        16.93 o                         
   7  19   0         29.10         -7.30        14.98 o                         
   8  19   0          0.85         15.10        16.23 o                         
   9  19   0        110.49        100.13        18.37 o                         
  10  19   0          5.69         17.04        21.58 o                         
   0  20   0       6347.63       6356.96       224.65 o                         
   1  20   0        125.27        172.10        11.70 o                         
   2  20   0       2698.42       2954.06        31.96 o                         
   3  20   0        969.61        876.42        14.85 o                         
   4  20   0       1431.74       1652.77        20.47 o                         
   5  20   0       4708.82       4601.31        60.56 o                         
   6  20   0       2134.63       2456.92        42.54 o                         
   7  20   0        567.61        553.09        20.19 o                         
   8  20   0        449.42        496.92        21.70 o                         
   9  20   0        388.77        480.39        24.62 o                         
  10  20   0         19.80         22.99        21.22 o                         
   1  21   0         32.08         29.56        12.96 o                         
   2  21   0        345.11        406.63        17.95 o                         
   3  21   0        251.12        231.59        12.18 o                         
   4  21   0       1466.88       1431.92        27.46 o                         
   5  21   0         14.30          5.41        12.02 o                         
   6  21   0        370.76        404.88        15.16 o                         
   7  21   0       1101.11       1196.83        24.23 o                         
   8  21   0        234.46        307.97        18.30 o                         
   9  21   0        174.34        181.60        19.67 o                         
   0  22   0       3464.56       3605.65       162.76 o                         
   1  22   0         27.96         51.56         8.92 o                         
   2  22   0       1768.73       1600.24        46.85 o                         
   3  22   0         47.85         98.75        12.57 o                         
   4  22   0       2839.98       2912.65        37.86 o                         
   5  22   0        134.01        184.70        12.94 o                         
   6  22   0       2626.70       3372.18        29.27 o                         
   7  22   0         93.28        137.50        16.83 o                         
   8  22   0       1250.25       1281.83        32.21 o                         
   9  22   0         82.50         52.79        20.32 o                         
   1  23   0          2.91         32.53        11.49 o                         
   2  23   0        475.49        616.79        14.55 o                         
   3  23   0        207.04        232.58        11.96 o                         
   4  23   0          0.11          9.32        11.88 o                         
   5  23   0        100.92        104.24        13.18 o                         
   6  23   0       1166.14       1230.90        24.05 o                         
   7  23   0        107.32         82.37        16.67 o                         
   8  23   0        529.00        576.77        25.37 o                         
   9  23   0          1.56         13.65        19.62 o                         
   0  24   0       3731.17       3461.42        53.03 o                         
   1  24   0       2667.25       2555.01        16.34 o                         
   2  24   0       2625.96       2450.36        32.17 o                         
   3  24   0       1143.36       1157.06        16.66 o                         
   4  24   0        182.81        183.48        14.07 o                         
   5  24   0       1527.77       1575.98        30.60 o                         
   6  24   0         40.27         63.71        17.85 o                         
   7  24   0        942.13        903.22        22.65 o                         
   8  24   0        109.79        120.29        19.02 o                         
   9  24   0        830.34        700.07        28.39 o                         
   1  25   0        100.09        202.27        11.62 o                         
   2  25   0        575.09        553.60        12.62 o                         
   3  25   0         13.88         24.98        10.90 o                         
   4  25   0       1317.22       1332.67        25.46 o                         
   5  25   0         36.34         40.96        13.38 o                         
   6  25   0         74.32         76.49        15.89 o                         
   7  25   0        329.06        348.53        20.55 o                         
   8  25   0         95.75         82.61        19.07 o                         
   0  26   0       2596.37       2887.15        27.92 o                         
   1  26   0       5714.97       5939.75        41.85 o                         
   2  26   0        859.58        873.60        26.37 o                         
   3  26   0       2420.31       2710.20        23.66 o                         
   4  26   0        112.14         75.09        12.66 o                         
   5  26   0        246.09        270.12        18.97 o                         
   6  26   0        104.51         56.24        17.38 o                         
   7  26   0        552.70        566.72        19.63 o                         
   8  26   0        192.92        199.51        20.94 o                         
   1  27   0        155.21        265.43        14.57 o                         
   2  27   0        645.46        638.89        16.36 o                         
   3  27   0         71.07         46.77        13.03 o                         
   4  27   0        102.49        115.54        12.62 o                         
   5  27   0         95.59        138.73        14.80 o                         
   6  27   0          0.85        -16.29        19.05 o                         
   7  27   0         80.83        120.04        19.28 o                         
   8  27   0         11.23         12.78        20.59 o                         
   0  28   0       4599.08       5329.73        87.52 o                         
   1  28   0          2.79          2.80        11.12 o                         
   2  28   0       3549.09       3672.94        78.98 o                         
   3  28   0          4.27          8.78        11.41 o                         
   4  28   0        717.42        686.66        19.03 o                         
   5  28   0          7.74          0.30        15.19 o                         
   6  28   0        323.97        316.69        19.91 o                         
   7  28   0         14.30         28.71        21.73 o                         
   1  29   0         83.17         69.88        11.39 o                         
   2  29   0        695.52        711.21        13.77 o                         
   3  29   0          3.09          1.38        11.98 o                         
   4  29   0          0.39          5.94        14.98 o                         
   5  29   0         46.59         30.72        16.47 o                         
   6  29   0        130.58        176.53        18.90 o                         
   7  29   0          0.01          7.18        20.71 o                         
   0  30   0        891.53       1216.87        21.89 o                         
   1  30   0       1487.78       1568.26        35.60 o                         
   2  30   0        329.47        346.99        18.34 o                         
   3  30   0       1070.80       1023.48        19.01 o                         
   4  30   0        484.43        387.59        16.47 o                         
   5  30   0        100.30         39.71        16.99 o                         
   6  30   0        817.56        809.03        21.25 o                         
   1  31   0        257.81        299.56        15.73 o                         
   2  31   0        174.23        208.27        15.30 o                         
   3  31   0        114.71         66.24        13.96 o                         
   4  31   0        207.83        165.77        21.76 o                         
   5  31   0         11.89         10.94        16.66 o                         
   6  31   0         21.98         -8.47        19.13 o                         
   0  32   0        140.68        306.59        22.09 o                         
   1  32   0        704.44        881.52        19.52 o                         
   2  32   0          0.05        -11.70        14.42 o                         
   3  32   0       1015.26        808.92        24.08 o                         
   4  32   0         32.61         70.97        19.07 o                         
   5  32   0       1518.51       1210.27        28.07 o                         
   1  33   0          9.46         24.30        14.85 o                         
   2  33   0        339.05        319.52        19.34 o                         
   3  33   0        255.45        233.59        19.10 o                         
   4  33   0          3.02          6.08        16.93 o                         
   5  33   0        184.89         98.63        26.06 o                         
   0  34   0         31.43          5.28        21.27 o                         
   1  34   0        834.57        970.20        23.98 o                         
   2  34   0        546.05        482.14        20.90 o                         
   3  34   0        558.24        467.41        20.67 o                         
   4  34   0       1715.20       1666.71        30.14 o                         
   1  35   0         38.63         98.06        16.71 o                         
   2  35   0          8.18         10.43        16.59 o                         
   3  35   0         48.54         77.06        16.12 o                         
   0  36   0       1022.23        810.39        38.16 o                         
   1  36   0         44.66         23.11        16.86 o                         
 -11   0   1         88.62        115.30        34.04 o                         
  -9   0   1       1967.98       1677.42        29.40 o                         
  -7   0   1       3314.35       3325.65        29.58 o                         
  -5   0   1       2882.25       2187.37        18.15 o                         
  -3   0   1       2597.31       2519.07        45.96 o                         
  -1   0   1       7877.61       8893.56       529.26 o                         
   1   0   1       2916.44       3091.49        60.38 o                         
   3   0   1      13682.46      14084.18       120.92 o                         
   5   0   1      13412.82      12242.42       103.36 o                         
   7   0   1        241.66        324.76        20.19 o                         
   9   0   1        209.55        139.55        22.85 o                         
  11   0   1        424.26        512.59        39.84 o                         
 -12   1   1        541.04        468.56        36.32 o                         
 -11   1   1         43.13         27.49        19.80 o                         
 -10   1   1       1869.02       1729.58        30.97 o                         
  -9   1   1       2042.97       1985.07        32.02 o                         
  -8   1   1       8122.77       8410.82       164.38 o                         
  -7   1   1        538.83        591.06        18.59 o                         
  -6   1   1      14263.70      13284.61       153.71 o                         
  -5   1   1       2197.71       2594.94        12.81 o                         
  -4   1   1       3111.52       3037.47        13.80 o                         
  -3   1   1      15649.63      16773.48       236.54 o                         
  -2   1   1      10107.88      12722.55       172.95 o                         
  -1   1   1      60066.63      58838.79       634.29 o                         
   1   1   1      31329.62      33839.32       202.94 o                         
   2   1   1      23046.64      22079.06       115.75 o                         
   3   1   1       5161.16       5430.44        36.94 o                         
   4   1   1        847.99        967.16        19.71 o                         
   5   1   1       4946.06       5368.52        42.34 o                         
   6   1   1       4830.80       4703.05        21.08 o                         
   7   1   1        138.77        151.63        13.04 o                         
   8   1   1       2385.10       2559.66        26.32 o                         
   9   1   1         47.24         44.33        16.30 o                         
  10   1   1       1181.03       1210.71        22.89 o                         
  11   1   1        113.48        113.35        19.78 o                         
  12   1   1        308.02        211.79        28.39 o                         
 -12   2   1         10.55          3.96        23.88 o                         
 -11   2   1        180.50        119.95        22.71 o                         
 -10   2   1        180.95        163.57        17.68 o                         
  -9   2   1         55.54          3.79        16.04 o                         
  -8   2   1       1555.76       1550.34        31.53 o                         
  -7   2   1       2938.83       2654.11        23.03 o                         
  -6   2   1       2736.59       2801.82        24.41 o                         
  -5   2   1        848.17        772.50        10.41 o                         
  -4   2   1        172.03        100.64         6.19 o                         
  -3   2   1       4934.24       4147.16        24.51 o                         
  -2   2   1      15985.85      15306.94       144.13 o                         
  -1   2   1       7851.54       9299.69        77.35 o                         
   1   2   1      46223.73      46859.43       586.39 o                         
   2   2   1          9.33         14.73         4.45 o                         
   3   2   1      14538.58      12274.82       111.55 o                         
   4   2   1        783.77        802.13        10.11 o                         
   5   2   1        160.41        144.03         8.36 o                         
   6   2   1        726.45        916.26        14.48 o                         
   7   2   1       1793.62       1813.18        30.49 o                         
   8   2   1         44.11         52.19        16.15 o                         
   9   2   1        560.75        646.99        18.87 o                         
  10   2   1        247.23        215.12        18.77 o                         
  11   2   1          6.71        -10.96        22.48 o                         
 -12   3   1        425.72        384.49        28.35 o                         
 -11   3   1       1357.20       1285.65        31.01 o                         
 -10   3   1        227.69        219.55        21.40 o                         
  -9   3   1       6014.40       5589.83        58.19 o                         
  -8   3   1       1018.71       1123.81        18.96 o                         
  -7   3   1       6487.35       6169.64        31.61 o                         
  -6   3   1       3928.91       3327.25        34.13 o                         
  -5   3   1       5853.99       4738.23        41.26 o                         
  -4   3   1        217.82        273.56         8.31 o                         
  -3   3   1       5561.59       4466.97        24.13 o                         
  -2   3   1        218.33         70.59         6.65 o                         
  -1   3   1      21082.61      19903.34        83.09 o                         
   0   3   1       3359.71       2805.74       130.15 o                         
   1   3   1      14724.50      14856.35        93.66 o                         
   2   3   1       4407.71       3649.34        59.11 o                         
   3   3   1       2198.70       2202.47        16.46 o                         
   4   3   1       2036.35       2501.11        19.07 o                         
   5   3   1       3586.81       3151.65        16.02 o                         
   6   3   1       2688.23       2458.31        31.17 o                         
   7   3   1       8120.07       8428.09        54.47 o                         
   8   3   1        716.21        797.43        25.96 o                         
   9   3   1       2505.28       2320.18        20.95 o                         
  10   3   1         77.64         65.95        16.96 o                         
  11   3   1        920.09        867.49        25.66 o                         
 -11   4   1        350.98        326.02        21.77 o                         
 -10   4   1         28.81         21.39        18.36 o                         
  -9   4   1        131.17        151.01        15.13 o                         
  -8   4   1         89.39         79.03        14.02 o                         
  -7   4   1        970.64        782.18        18.39 o                         
  -6   4   1       1927.28       1636.47        15.17 o                         
  -5   4   1       1034.01        998.55        33.58 o                         
  -4   4   1        759.46        581.36         9.47 o                         
  -3   4   1       9456.12       8106.27        54.94 o                         
  -2   4   1      19616.35      20724.42       181.24 o                         
  -1   4   1        795.30        563.64         4.91 o                         
   0   4   1      40281.98      42915.91       423.13 o                         
   1   4   1         77.32         72.60         5.13 o                         
   2   4   1       1283.21       1242.22        13.54 o                         
   3   4   1       6305.25       7186.89        79.97 o                         
   4   4   1       5916.94       5862.81        18.13 o                         
   5   4   1       5152.42       4772.73        45.45 o                         
   6   4   1       6199.74       6548.92        68.53 o                         
   7   4   1        375.60        334.06        18.05 o                         
   8   4   1        964.52       1022.84        24.31 o                         
   9   4   1          3.63          1.91        13.82 o                         
  10   4   1         60.78         50.07        17.83 o                         
  11   4   1        107.69        128.68        23.16 o                         
 -11   5   1       1028.86       1014.01        26.74 o                         
 -10   5   1       1165.43       1111.21        47.15 o                         
  -9   5   1       1476.55       1472.05        22.56 o                         
  -8   5   1       3210.63       3102.54        25.03 o                         
  -7   5   1       6965.95       6454.50        45.58 o                         
  -6   5   1         35.40         35.45         9.50 o                         
  -5   5   1      12635.75      11018.65        81.64 o                         
  -4   5   1        938.05        674.27         9.43 o                         
  -3   5   1       5151.48       4867.43        45.35 o                         
  -2   5   1      23844.13      23802.88       137.95 o                         
  -1   5   1      28397.93      26285.10       155.79 o                         
   0   5   1        731.72       1034.81        16.18 o                         
   1   5   1      79344.66      78175.46       326.85 o                         
   2   5   1      16151.76      14624.66        95.79 o                         
   3   5   1      14759.88      14705.27        67.73 o                         
   4   5   1      14403.92      14582.27       114.34 o                         
   5   5   1       9277.51       9332.30       111.49 o                         
   6   5   1       5077.76       4975.56        36.98 o                         
   7   5   1       5442.30       5274.44        39.14 o                         
   8   5   1       2790.63       2457.64        25.15 o                         
   9   5   1        250.93        217.99        19.13 o                         
  10   5   1        910.84        887.97        22.23 o                         
  11   5   1        439.88        449.97        22.79 o                         
 -11   6   1          0.26         -6.14        19.10 o                         
 -10   6   1        983.67        843.39        25.16 o                         
  -9   6   1         15.67         28.45        13.72 o                         
  -8   6   1        376.00        392.68        14.80 o                         
  -7   6   1        594.32        763.43        14.75 o                         
  -6   6   1          2.56         -9.40         9.40 o                         
  -5   6   1         18.91          7.46         7.03 o                         
  -4   6   1        817.99        831.81        12.66 o                         
  -3   6   1        480.29        579.85        14.78 o                         
  -2   6   1      30932.78      31730.24       176.25 o                         
  -1   6   1        381.53        610.74         5.71 o                         
   0   6   1      21637.75      19509.41       231.07 o                         
   1   6   1       7089.56       7710.91        42.42 o                         
   2   6   1       1437.55       1002.10         7.57 o                         
   3   6   1       9422.32       8814.38        57.91 o                         
   4   6   1        623.66        677.36        13.79 o                         
   5   6   1       6735.32       6349.38        47.38 o                         
   6   6   1         34.11         45.34        12.56 o                         
   7   6   1       1748.00       1665.59        34.87 o                         
   8   6   1       1417.96       1384.97        17.89 o                         
   9   6   1        292.62        329.34        19.99 o                         
  10   6   1        194.20        238.71        16.77 o                         
  11   6   1         91.59         91.89        20.52 o                         
 -11   7   1         24.33         -9.72        22.10 o                         
 -10   7   1        829.89        781.21        22.61 o                         
  -9   7   1          3.88         -5.34        15.57 o                         
  -8   7   1       4581.91       4291.56        24.66 o                         
  -7   7   1        322.98        290.07        12.38 o                         
  -6   7   1       8023.94       8194.33        71.48 o                         
  -5   7   1        616.20        439.64         8.89 o                         
  -4   7   1      15526.42      14648.11        60.54 o                         
  -3   7   1         31.77         59.23         6.31 o                         
  -2   7   1      34949.28      32568.44       263.46 o                         
  -1   7   1        667.64        465.75         5.66 o                         
   0   7   1       8805.65       6831.87       158.42 o                         
   1   7   1      10835.42      10118.59        71.45 o                         
   2   7   1      21369.43      21824.11        68.97 o                         
   3   7   1        597.79        441.56         8.11 o                         
   4   7   1      32580.54      32818.92       207.80 o                         
   5   7   1       1745.38       1518.91        11.87 o                         
   6   7   1      14701.43      15508.30       168.70 o                         
   7   7   1       2366.79       2606.29        22.56 o                         
   8   7   1       1500.67       1456.65        17.56 o                         
   9   7   1         38.16         45.75        15.98 o                         
  10   7   1         38.33         13.44        16.84 o                         
  11   7   1         18.22         16.16        22.48 o                         
 -11   8   1         65.17         35.98        18.59 o                         
 -10   8   1         93.21        137.96        16.26 o                         
  -9   8   1        561.92        600.49        16.60 o                         
  -8   8   1         28.64         70.72        16.40 o                         
  -7   8   1       3584.87       3219.14        40.90 o                         
  -6   8   1        253.01        307.41        14.48 o                         
  -5   8   1          0.47         11.85         8.27 o                         
  -4   8   1       3226.45       2814.92        13.01 o                         
  -3   8   1       5018.43       4804.70        27.95 o                         
  -2   8   1         73.02        193.25         5.47 o                         
  -1   8   1       5267.95       7201.37        97.34 o                         
   0   8   1       2910.42       1792.70        43.83 o                         
   1   8   1       4524.97       4665.93        31.86 o                         
   2   8   1         41.80         19.80         4.96 o                         
   3   8   1        724.43        605.99        10.55 o                         
   4   8   1       1097.33       1558.79        12.31 o                         
   5   8   1       1314.96       1154.66        13.26 o                         
   6   8   1        348.62        303.60        13.91 o                         
   7   8   1       1030.42       1059.34        17.65 o                         
   8   8   1         84.76         78.42        17.58 o                         
   9   8   1         20.75         10.47        16.27 o                         
  10   8   1        102.77        116.36        18.74 o                         
  11   8   1         89.03         52.47        20.86 o                         
 -11   9   1        109.24         98.38        21.83 o                         
 -10   9   1        811.88        749.28        21.01 o                         
  -9   9   1        204.66        204.73        14.84 o                         
  -8   9   1       2332.52       2127.59        19.29 o                         
  -7   9   1        577.83        660.39        15.18 o                         
  -6   9   1       8311.02       8700.43        36.93 o                         
  -5   9   1       9552.66       9336.91        57.59 o                         
  -4   9   1       1223.69       1190.10        11.69 o                         
  -3   9   1      15945.34      18149.09       246.86 o                         
  -2   9   1      13378.60      11914.71        61.39 o                         
  -1   9   1      12469.06      13526.93       183.87 o                         
   0   9   1      38977.64      34623.69       520.96 o                         
   1   9   1       1665.98       2019.84         9.77 o                         
   2   9   1       1016.30       1084.81        19.03 o                         
   3   9   1       6301.84       6849.46        59.86 o                         
   4   9   1       8658.43       8534.68        93.36 o                         
   5   9   1      11855.52      11606.41        81.82 o                         
   6   9   1        950.50       1241.66        32.74 o                         
   7   9   1       2712.95       2934.03        21.70 o                         
   8   9   1        100.77        107.76        15.06 o                         
   9   9   1          4.40         19.12        16.46 o                         
  10   9   1        530.61        458.66        24.81 o                         
  11   9   1         28.88         40.53        19.14 o                         
 -11  10   1         35.65         49.97        20.54 o                         
 -10  10   1         20.03         -0.87        17.67 o                         
  -9  10   1         24.69         20.37        14.39 o                         
  -8  10   1         92.66         82.59        12.78 o                         
  -7  10   1        403.97        352.85        13.31 o                         
  -6  10   1       2398.86       2387.25        38.68 o                         
  -5  10   1         67.05         85.29         9.18 o                         
  -4  10   1        687.43        670.37        13.95 o                         
  -3  10   1         41.55         77.95         8.68 o                         
  -2  10   1        139.26        111.68         6.01 o                         
  -1  10   1       1956.91       2360.95        12.94 o                         
   0  10   1       1719.68       1817.16        18.04 o                         
   1  10   1       5317.93       5058.17        31.61 o                         
   2  10   1        157.27        197.02         5.54 o                         
   3  10   1       4993.63       5392.41        59.27 o                         
   4  10   1        552.93        311.89         9.98 o                         
   5  10   1       1497.79       1365.44        15.18 o                         
   6  10   1        134.77        130.19         9.99 o                         
   7  10   1         43.50         30.31        15.49 o                         
   8  10   1          0.93          8.42        14.64 o                         
   9  10   1          8.31         31.06        17.59 o                         
  10  10   1          8.33         -4.27        20.03 o                         
  11  10   1          9.16         17.68        22.63 o                         
 -11  11   1       1527.46       1496.43        33.24 o                         
 -10  11   1        171.88        231.22        22.81 o                         
  -9  11   1       2390.50       2389.45        25.10 o                         
  -8  11   1        292.84        237.51        14.72 o                         
  -7  11   1       6027.86       6208.48        28.32 o                         
  -6  11   1          0.29          5.14        10.32 o                         
  -5  11   1       9746.89       9866.86       112.38 o                         
  -4  11   1       6006.22       6456.76        48.79 o                         
  -3  11   1      10842.87      11036.11        42.65 o                         
  -2  11   1       8233.44       7482.05        65.98 o                         
  -1  11   1      36913.23      38464.20       259.58 o                         
   0  11   1       3835.53       3131.88        48.60 o                         
   1  11   1       9159.65       9588.63        28.69 o                         
   2  11   1       2263.45       2391.83        24.22 o                         
   3  11   1       2314.04       2202.75        17.71 o                         
   4  11   1       1189.75       1057.29        12.84 o                         
   5  11   1      18465.16      17138.35       112.47 o                         
   6  11   1       2307.70       1878.73        18.80 o                         
   7  11   1       4732.74       5296.67        29.52 o                         
   8  11   1         15.63          8.43        13.51 o                         
   9  11   1       2548.64       2571.02        37.93 o                         
  10  11   1        189.36        168.60        21.65 o                         
  11  11   1        650.20        611.81        25.68 o                         
 -11  12   1          1.56          3.83        19.45 o                         
 -10  12   1        205.94        217.97        17.54 o                         
  -9  12   1        396.82        375.83        19.31 o                         
  -8  12   1         14.68          9.65        13.93 o                         
  -7  12   1        914.74       1009.42        16.62 o                         
  -6  12   1       3219.14       3237.66        60.48 o                         
  -5  12   1        131.13        141.23        13.95 o                         
  -4  12   1        370.28        369.40        10.65 o                         
  -3  12   1       2309.36       2305.55        22.39 o                         
  -2  12   1       1874.93       1635.58        18.02 o                         
  -1  12   1       4843.21       3914.76        28.52 o                         
   0  12   1       1311.56        965.15         9.50 o                         
   1  12   1       2552.15       2032.43        12.62 o                         
   2  12   1      13118.56      11747.28        93.32 o                         
   3  12   1       1855.06       1499.63        15.77 o                         
   4  12   1      14255.85      12810.26       203.68 o                         
   5  12   1        456.74        327.28        14.93 o                         
   6  12   1         43.24          8.72        11.03 o                         
   7  12   1         79.20         84.10        12.85 o                         
   8  12   1        808.27        836.74        21.32 o                         
   9  12   1         74.72         60.48        17.02 o                         
  10  12   1         16.49         31.33        20.01 o                         
  11  12   1          0.05        -24.29        24.29 o                         
 -11  13   1        719.27        754.81        24.14 o                         
 -10  13   1       1281.13       1350.45        27.22 o                         
  -9  13   1        957.63       1047.62        20.36 o                         
  -8  13   1       1857.35       1933.13        25.88 o                         
  -7  13   1       1888.49       2025.42        22.13 o                         
  -6  13   1         70.69         54.20        13.53 o                         
  -5  13   1        491.49        489.66        13.03 o                         
  -4  13   1       1510.90       1789.06        18.02 o                         
  -3  13   1       1037.77       1066.08        11.18 o                         
  -2  13   1      23958.92      22480.44       280.35 o                         
  -1  13   1        272.38        342.45         7.50 o                         
   0  13   1       9550.01      10864.17        54.04 o                         
   1  13   1       5931.21       5986.76        57.38 o                         
   2  13   1       2171.65       2135.50        14.78 o                         
   3  13   1         55.91         23.61         7.15 o                         
   4  13   1      12435.05      12173.30       112.79 o                         
   5  13   1        752.51        902.46        18.32 o                         
   6  13   1       7514.08       7361.22        28.49 o                         
   7  13   1       2775.51       2989.78        48.40 o                         
   8  13   1       3793.01       3640.59        27.04 o                         
   9  13   1        791.02        773.28        22.27 o                         
  10  13   1       1575.07       1735.91        32.51 o                         
  11  13   1        283.48        289.40        23.19 o                         
 -11  14   1        180.39        195.51        29.31 o                         
 -10  14   1         21.26         32.64        19.01 o                         
  -9  14   1        134.22        173.54        16.97 o                         
  -8  14   1        729.16        800.90        19.90 o                         
  -7  14   1        218.74        426.40        14.03 o                         
  -6  14   1       1010.78       1097.98        16.58 o                         
  -5  14   1        367.41        433.69        14.30 o                         
  -4  14   1       3687.37       3592.30        23.56 o                         
  -3  14   1        565.34        545.80        10.00 o                         
  -2  14   1        382.32        271.14         8.38 o                         
  -1  14   1        834.29        549.71         7.21 o                         
   0  14   1        632.04        761.95         9.48 o                         
   1  14   1       4800.38       5116.93        32.73 o                         
   2  14   1          0.78          7.76         6.23 o                         
   3  14   1       9132.15       8830.53       113.02 o                         
   4  14   1       1401.42       1525.43        15.08 o                         
   5  14   1       3044.26       2908.74        82.18 o                         
   6  14   1        687.25        578.83        18.11 o                         
   7  14   1          4.56         14.29        13.00 o                         
   8  14   1        102.60        125.14        15.09 o                         
   9  14   1          0.18         32.42        18.51 o                         
  10  14   1          0.04         23.13        23.55 o                         
  11  14   1         38.87         28.47        25.54 o                         
 -10  15   1       1274.03       1400.64        27.42 o                         
  -9  15   1        829.24        783.55        21.28 o                         
  -8  15   1       2751.55       3163.83        68.02 o                         
  -7  15   1         39.83         34.87        16.71 o                         
  -6  15   1        880.96        722.18        16.85 o                         
  -5  15   1        487.86        475.45        17.44 o                         
  -4  15   1       7989.54       7583.34        39.93 o                         
  -3  15   1       1051.49       1111.16        25.57 o                         
  -2  15   1      23783.70      22930.59       369.74 o                         
  -1  15   1         15.76         21.51         7.15 o                         
   0  15   1       2199.49       2449.93         9.97 o                         
   1  15   1        123.01        116.05         6.33 o                         
   2  15   1       4063.54       4475.02        35.17 o                         
   3  15   1        320.41        262.56         9.24 o                         
   4  15   1      11016.59      11152.02       258.22 o                         
   5  15   1       3560.40       3770.29        19.26 o                         
   6  15   1       8127.59       8206.55        30.91 o                         
   7  15   1       1389.70       1369.35        21.64 o                         
   8  15   1       3667.06       3639.83        31.83 o                         
   9  15   1       1992.04       2195.72        24.27 o                         
  10  15   1        915.78        949.38        24.29 o                         
 -10  16   1         95.74         81.54        21.26 o                         
  -9  16   1        456.03        511.67        18.83 o                         
  -8  16   1         45.64         51.52        16.39 o                         
  -7  16   1        750.29        934.64        22.36 o                         
  -6  16   1        522.62        562.48        15.31 o                         
  -5  16   1       1930.72       2069.74        25.31 o                         
  -4  16   1       3123.27       2992.36        40.63 o                         
  -3  16   1       3070.99       3036.58        22.57 o                         
  -2  16   1       2548.62       2087.05        51.19 o                         
  -1  16   1         26.10         51.52         8.21 o                         
   0  16   1        391.94        399.30         8.92 o                         
   1  16   1       1681.11       1679.98        38.34 o                         
   2  16   1       2674.18       3121.00        42.41 o                         
   3  16   1          3.10          0.50        10.15 o                         
   4  16   1         15.04         42.51        11.43 o                         
   5  16   1        364.73        475.25        14.44 o                         
   6  16   1        144.02        162.78        14.74 o                         
   7  16   1        592.68        724.43        17.90 o                         
   8  16   1        149.30        150.22        15.77 o                         
   9  16   1         13.69         42.70        17.21 o                         
  10  16   1         41.61         24.78        19.53 o                         
 -10  17   1         18.66         20.08        20.18 o                         
  -9  17   1        723.30        770.50        26.47 o                         
  -8  17   1        125.17         73.67        15.29 o                         
  -7  17   1       2144.51       2274.56        35.03 o                         
  -6  17   1       1845.41       1685.79        35.95 o                         
  -5  17   1       3410.47       3201.16        29.04 o                         
  -4  17   1       6975.85       6772.22       112.24 o                         
  -3  17   1      13840.89      13431.48       125.85 o                         
  -2  17   1       6898.87       6549.41        38.85 o                         
  -1  17   1      16139.60      15559.11        58.47 o                         
   0  17   1         22.34         55.11         6.65 o                         
   1  17   1      22357.56      22110.71       407.36 o                         
   2  17   1         25.12         19.85         7.19 o                         
   3  17   1       9441.06       8979.43        85.90 o                         
   4  17   1       2423.97       2303.04        18.79 o                         
   5  17   1       7378.29       7515.00        38.82 o                         
   6  17   1        360.64        342.40        18.31 o                         
   7  17   1       2755.13       2920.22        25.99 o                         
   8  17   1         27.13        -10.48        15.27 o                         
   9  17   1        706.91        757.05        23.26 o                         
  10  17   1        331.45        376.47        27.26 o                         
 -10  18   1        164.72        114.56        21.88 o                         
  -9  18   1          4.93         25.98        17.07 o                         
  -8  18   1         27.35         53.81        15.51 o                         
  -7  18   1         79.90         94.20        15.88 o                         
  -6  18   1          3.42          7.81        14.35 o                         
  -5  18   1          9.34          6.12        13.42 o                         
  -4  18   1       1312.15       1575.92        16.96 o                         
  -3  18   1       1327.11       1253.13        19.60 o                         
  -2  18   1        408.21        425.64        19.78 o                         
  -1  18   1       3654.28       3342.20        32.32 o                         
   0  18   1        199.53        181.36         8.23 o                         
   1  18   1        402.54        388.38         8.18 o                         
   2  18   1        997.78        931.93        12.14 o                         
   3  18   1        984.61       1160.11        20.02 o                         
   4  18   1       1437.04       1328.13        28.49 o                         
   5  18   1       4323.96       4621.76        58.07 o                         
   6  18   1        336.03        331.26        17.40 o                         
   7  18   1         77.49         49.22        14.70 o                         
   8  18   1          0.26         24.89        15.50 o                         
   9  18   1          7.23          2.81        18.60 o                         
  10  18   1          5.64          4.90        21.16 o                         
 -10  19   1         21.16         10.92        19.73 o                         
  -9  19   1        312.10        392.24        18.36 o                         
  -8  19   1        777.64        721.72        19.36 o                         
  -7  19   1        786.55        701.91        19.54 o                         
  -6  19   1       1250.19       1293.02        20.35 o                         
  -5  19   1       5674.26       5572.84        91.17 o                         
  -4  19   1       1817.00       1744.52        17.44 o                         
  -3  19   1       8805.49       9271.65        57.13 o                         
  -2  19   1       1804.28       1931.68        76.57 o                         
  -1  19   1       5766.34       5889.77       124.58 o                         
   0  19   1       7997.13       8082.41        42.67 o                         
   1  19   1        455.91        496.62        12.23 o                         
   2  19   1       8353.08       8036.69       145.45 o                         
   3  19   1       4880.20       4977.24        26.30 o                         
   4  19   1        379.56        446.89        11.58 o                         
   5  19   1      10443.29      10681.33       183.86 o                         
   6  19   1        394.87        533.53        16.96 o                         
   7  19   1       1620.21       1715.30        24.05 o                         
   8  19   1        116.21        169.82        17.46 o                         
   9  19   1        304.99        295.47        23.30 o                         
  10  19   1         51.29         70.11        21.27 o                         
 -10  20   1         13.79         -2.37        20.40 o                         
  -9  20   1         10.95         40.76        18.45 o                         
  -8  20   1        270.50        289.94        17.97 o                         
  -7  20   1        386.42        401.50        20.46 o                         
  -6  20   1        176.31        137.49        16.82 o                         
  -5  20   1        105.86         66.00        14.71 o                         
  -4  20   1          0.42         62.82        29.42 o                         
  -3  20   1         19.68         42.66        11.31 o                         
  -2  20   1        661.60        676.46        22.49 o                         
  -1  20   1          3.10         -6.70        11.35 o                         
   0  20   1        200.43        293.10        10.09 o                         
   1  20   1        217.11        219.62         9.52 o                         
   2  20   1        509.05        550.30        15.72 o                         
   3  20   1       1349.52       1713.40        27.34 o                         
   4  20   1       2378.47       2260.81        19.82 o                         
   5  20   1        166.47        164.58        13.20 o                         
   6  20   1        535.06        551.20        21.34 o                         
   7  20   1         76.14         78.56        15.26 o                         
   8  20   1        162.50        173.83        17.20 o                         
   9  20   1         56.26         33.80        19.27 o                         
  10  20   1          6.33         13.45        22.41 o                         
  -9  21   1          2.77        -21.20        22.84 o                         
  -8  21   1        969.94       1025.53        28.32 o                         
  -7  21   1          7.53         27.06        16.57 o                         
  -6  21   1       4512.78       4913.59        62.76 o                         
  -5  21   1        400.01        378.88        15.03 o                         
  -4  21   1       1475.17       1550.07        16.20 o                         
  -3  21   1          0.41         -0.32        10.33 o                         
  -2  21   1       1593.82       1843.57        39.93 o                         
  -1  21   1        288.48        313.51        18.55 o                         
   0  21   1       6179.10       6612.55        62.09 o                         
   1  21   1        284.79        273.64        16.46 o                         
   2  21   1       4954.06       5006.29        73.44 o                         
   3  21   1        268.19        315.13        11.53 o                         
   4  21   1       9911.98      10241.07        76.33 o                         
   5  21   1        810.88        938.31        16.81 o                         
   6  21   1       4764.58       5211.46        92.28 o                         
   7  21   1       1077.70       1182.29        20.45 o                         
   8  21   1       2272.36       2555.62        31.49 o                         
   9  21   1         65.09         56.78        17.56 o                         
  -9  22   1        261.26        349.52        22.64 o                         
  -8  22   1        550.63        551.32        21.41 o                         
  -7  22   1        879.48       1043.80        28.13 o                         
  -6  22   1        693.97        679.44        18.25 o                         
  -5  22   1        191.27        207.96        16.86 o                         
  -4  22   1        646.60        628.31        15.57 o                         
  -3  22   1          2.53          3.21         9.34 o                         
  -2  22   1          1.91         -0.44         9.34 o                         
  -1  22   1          0.74         19.41        10.59 o                         
   0  22   1        120.24        138.12        13.36 o                         
   1  22   1          4.74         19.65        10.96 o                         
   2  22   1        275.36        354.10        10.82 o                         
   3  22   1        336.65        329.36        10.71 o                         
   4  22   1        393.06        418.71        12.31 o                         
   5  22   1         76.82         87.30        14.15 o                         
   6  22   1        175.04        129.25        16.57 o                         
   7  22   1         66.22         73.73        16.47 o                         
   8  22   1        639.75        718.45        22.84 o                         
   9  22   1         73.93         39.15        19.45 o                         
  -9  23   1        548.44        504.93        23.22 o                         
  -8  23   1        949.21        865.97        26.16 o                         
  -7  23   1       1040.32        983.56        21.13 o                         
  -6  23   1        871.72        971.01        21.45 o                         
  -5  23   1        600.54        606.42        18.45 o                         
  -4  23   1        560.09        603.47        13.12 o                         
  -3  23   1        112.73         60.72         9.95 o                         
  -2  23   1       3868.95       3785.91        65.45 o                         
  -1  23   1         90.00         63.15        10.25 o                         
   0  23   1       5500.27       5728.00        41.93 o                         
   1  23   1       1196.14       1237.06        17.27 o                         
   2  23   1       4788.84       4795.61       157.39 o                         
   3  23   1       4404.53       4422.27        47.02 o                         
   4  23   1       3277.50       3401.70        59.80 o                         
   5  23   1       4077.53       4267.77        27.16 o                         
   6  23   1        606.49        755.80        25.41 o                         
   7  23   1       1368.56       1581.97        27.45 o                         
   8  23   1       1038.80       1198.41        45.00 o                         
   9  23   1        896.04        919.67        31.10 o                         
  -9  24   1        122.36         99.49        20.99 o                         
  -8  24   1         27.07         24.48        18.83 o                         
  -7  24   1        406.01        336.45        17.65 o                         
  -6  24   1        408.73        471.50        18.27 o                         
  -5  24   1        737.33        663.54        21.29 o                         
  -4  24   1       1176.68       1124.45        16.85 o                         
  -3  24   1        190.30        238.00        10.53 o                         
  -2  24   1         36.46         58.25        10.64 o                         
  -1  24   1        176.93        186.94        13.12 o                         
   0  24   1         50.49         52.51        11.47 o                         
   1  24   1         98.77        128.62        14.24 o                         
   2  24   1        183.90        191.84        10.24 o                         
   3  24   1          6.58          1.28        11.25 o                         
   4  24   1          3.06          4.00        12.29 o                         
   5  24   1        158.01        237.91        12.78 o                         
   6  24   1          6.22        -10.87        14.43 o                         
   7  24   1        483.21        538.37        18.12 o                         
   8  24   1         27.91         45.02        18.41 o                         
   9  24   1         22.50          8.91        20.20 o                         
  -8  25   1         72.90         56.10        19.04 o                         
  -7  25   1       1707.46       1594.97        26.57 o                         
  -6  25   1         31.58          8.25        14.17 o                         
  -5  25   1       1758.35       1730.19        28.61 o                         
  -4  25   1          5.98          0.43        12.83 o                         
  -3  25   1       2025.34       1919.44        19.70 o                         
  -2  25   1        373.59        445.22        12.70 o                         
  -1  25   1       8080.14       7985.40        39.61 o                         
   0  25   1        425.39        468.69        12.78 o                         
   1  25   1      12939.24      12987.97        78.31 o                         
   2  25   1         99.22         72.62        16.46 o                         
   3  25   1       7793.65       7422.67        88.18 o                         
   4  25   1        737.75        626.43        13.05 o                         
   5  25   1       1344.04       1533.90        24.14 o                         
   6  25   1         26.31          3.46        13.92 o                         
   7  25   1       1285.75       1486.53        24.41 o                         
   8  25   1         14.99         10.19        18.48 o                         
  -8  26   1         98.97         97.50        23.39 o                         
  -7  26   1          6.17         -5.73        17.40 o                         
  -6  26   1          0.32         -0.77        16.72 o                         
  -5  26   1          3.05          1.19        15.47 o                         
  -4  26   1         25.92         46.41        14.62 o                         
  -3  26   1         20.01         13.97        13.53 o                         
  -2  26   1        586.52        533.02        17.62 o                         
  -1  26   1        111.30        166.98        13.15 o                         
   0  26   1        538.63        581.64        14.29 o                         
   1  26   1        164.46        327.90        19.82 o                         
   2  26   1          0.20         20.87        10.83 o                         
   3  26   1        301.69        263.34        12.52 o                         
   4  26   1        276.07        248.27        14.68 o                         
   5  26   1        145.44         86.05        14.31 o                         
   6  26   1        279.14        378.77        16.66 o                         
   7  26   1          9.42         23.34        18.11 o                         
   8  26   1          3.94         20.09        20.27 o                         
  -8  27   1        630.20        604.60        23.63 o                         
  -7  27   1        441.68        415.21        18.98 o                         
  -6  27   1       1600.21       1536.76        27.86 o                         
  -5  27   1        236.93        275.86        17.04 o                         
  -4  27   1       1324.95       1271.81        17.83 o                         
  -3  27   1        220.82        227.02        14.33 o                         
  -2  27   1       2993.32       3189.61        28.87 o                         
  -1  27   1        806.97        942.87        15.25 o                         
   0  27   1       5698.77       6045.94        73.42 o                         
   1  27   1       5230.91       5396.98        57.73 o                         
   2  27   1       3386.57       3412.99        31.72 o                         
   3  27   1       1754.19       1809.79        29.18 o                         
   4  27   1        847.68        690.37        18.24 o                         
   5  27   1        157.07        147.40        15.96 o                         
   6  27   1        179.61        138.17        17.85 o                         
   7  27   1        372.45        379.57        21.04 o                         
   8  27   1        780.93        918.00        27.09 o                         
  -7  28   1          2.33         -4.67        21.24 o                         
  -6  28   1        303.57        336.99        19.30 o                         
  -5  28   1          6.98          0.02        14.55 o                         
  -4  28   1          5.55         26.51        14.48 o                         
  -3  28   1        216.25        163.11        12.43 o                         
  -2  28   1        108.91        132.49        11.56 o                         
  -1  28   1        299.52        409.67        13.73 o                         
   0  28   1        187.64        183.98        12.87 o                         
   1  28   1          8.38         21.09        11.90 o                         
   2  28   1        119.48        147.42        13.94 o                         
   3  28   1        201.05        202.19        13.09 o                         
   4  28   1         16.62          5.63        13.00 o                         
   5  28   1         55.47         62.86        15.70 o                         
   6  28   1          0.23          3.67        18.15 o                         
   7  28   1         20.12         57.06        19.45 o                         
  -7  29   1         20.58          8.80        20.56 o                         
  -6  29   1        792.52        714.58        30.34 o                         
  -5  29   1         80.99         47.95        17.01 o                         
  -4  29   1       1157.02       1069.94        20.26 o                         
  -3  29   1        901.92        904.97        21.36 o                         
  -2  29   1       1203.47       1188.68        16.57 o                         
  -1  29   1        571.09        714.40        15.16 o                         
   0  29   1       3089.93       3689.49        76.75 o                         
   1  29   1         41.79         70.63        11.51 o                         
   2  29   1       4014.96       3852.87        22.75 o                         
   3  29   1         23.43         29.89        12.47 o                         
   4  29   1       1991.19       1785.90        42.09 o                         
   5  29   1        294.41        268.66        17.06 o                         
   6  29   1       1406.57       1277.20        36.07 o                         
   7  29   1        108.05        115.68        22.19 o                         
  -6  30   1         44.02         53.44        20.58 o                         
  -5  30   1        329.60        278.29        17.02 o                         
  -4  30   1          2.25         16.84        13.72 o                         
  -3  30   1          0.41          2.39        13.77 o                         
  -2  30   1         32.20         40.73        12.23 o                         
  -1  30   1        151.30        129.50        11.68 o                         
   0  30   1         20.89         50.33        14.96 o                         
   1  30   1          4.34          9.11        11.76 o                         
   2  30   1        229.50        226.88        13.19 o                         
   3  30   1        104.79        101.96        14.95 o                         
   4  30   1         48.24         38.57        13.99 o                         
   5  30   1          5.84         -5.71        16.83 o                         
   6  30   1         31.12         21.75        18.94 o                         
  -6  31   1        456.55        390.85        23.96 o                         
  -5  31   1        983.49        897.87        32.09 o                         
  -4  31   1        283.32        277.00        26.30 o                         
  -3  31   1       1214.11       1061.96        21.65 o                         
  -2  31   1        114.38        127.41        14.58 o                         
  -1  31   1        459.60        556.28        18.17 o                         
   0  31   1        268.40        346.91        15.48 o                         
   1  31   1       1632.14       1783.76        29.69 o                         
   2  31   1        340.66        366.48        15.87 o                         
   3  31   1       1647.69       1607.30        25.28 o                         
   4  31   1        759.92        697.55        27.44 o                         
   5  31   1       1095.35       1020.93        23.31 o                         
   6  31   1        563.04        526.83        21.72 o                         
  -5  32   1         22.99          8.65        19.60 o                         
  -4  32   1         49.29         33.43        15.85 o                         
  -3  32   1         93.22         77.95        15.17 o                         
  -2  32   1         80.43         35.72        14.81 o                         
  -1  32   1         41.82         35.83        13.58 o                         
   0  32   1          3.73         21.25        13.42 o                         
   1  32   1        546.03        558.70        16.64 o                         
   2  32   1         12.41         -8.95        15.64 o                         
   3  32   1        829.15        861.77        18.32 o                         
   4  32   1        151.74        142.76        15.64 o                         
   5  32   1        406.46        424.01        22.28 o                         
  -5  33   1       1672.43       1611.60        29.06 o                         
  -4  33   1        320.85        295.01        21.04 o                         
  -3  33   1       1730.42       1738.92        53.22 o                         
  -2  33   1          7.11          3.26        15.13 o                         
  -1  33   1        744.45        788.88        25.01 o                         
   0  33   1          0.43         13.57        13.45 o                         
   1  33   1       1588.54       1848.53        41.06 o                         
   2  33   1         28.03         10.02        15.32 o                         
   3  33   1       1282.54       1160.05        24.85 o                         
   4  33   1        433.63        340.80        25.20 o                         
  -4  34   1          1.24         -6.66        18.33 o                         
  -3  34   1         32.80         49.29        16.65 o                         
  -2  34   1         43.08         41.85        15.41 o                         
  -1  34   1         13.29         44.98        16.12 o                         
   0  34   1        114.32        181.66        17.29 o                         
   1  34   1          5.03         11.69        14.90 o                         
   2  34   1        342.18        317.08        17.01 o                         
   3  34   1         23.47         18.92        15.20 o                         
   4  34   1        201.23        217.60        18.03 o                         
  -3  35   1        131.88        151.69        17.78 o                         
  -2  35   1       1957.48       2035.07        32.64 o                         
  -1  35   1        412.57        470.26        21.24 o                         
   0  35   1        899.94        833.78        17.59 o                         
   1  35   1        551.83        677.94        21.14 o                         
   2  35   1       1136.72       1030.43        20.30 o                         
   3  35   1        151.28         89.77        16.53 o                         
  -1  36   1         51.23         12.65        16.39 o                         
   0  36   1         17.39         48.67        17.41 o                         
   1  36   1          6.34         -6.26        16.49 o                         
 -12   0   2        126.22         85.61        33.60 o                         
 -10   0   2        729.70        799.18        26.21 o                         
  -8   0   2       2061.44       2480.58       109.52 o                         
  -6   0   2      24743.67      23677.14       209.25 o                         
  -4   0   2      12045.50      10717.19        62.88 o                         
  -2   0   2       4036.96       4435.41       121.08 o                         
   0   0   2      15232.24      14859.54      1211.93 o                         
   2   0   2      43763.30      40192.29       159.18 o                         
   4   0   2       2665.27       2759.31        54.16 o                         
   6   0   2        358.38        467.61        13.02 o                         
   8   0   2        415.10        344.63        19.34 o                         
  10   0   2        926.45        968.42        30.60 o                         
 -12   1   2         96.96         99.37        24.07 o                         
 -11   1   2         98.71         66.32        20.63 o                         
 -10   1   2        257.97        209.76        24.75 o                         
  -9   1   2       2761.70       2622.63        51.79 o                         
  -8   1   2       2495.88       2860.73       104.35 o                         
  -7   1   2       2449.88       2414.37        18.75 o                         
  -6   1   2       3127.98       3254.84        18.65 o                         
  -5   1   2        276.56        161.88         9.47 o                         
  -4   1   2          3.79         -3.69         6.57 o                         
  -3   1   2        370.68         85.02         4.15 o                         
  -2   1   2       4403.57       3766.40        22.44 o                         
  -1   1   2       7127.13       7044.65       133.73 o                         
   0   1   2      11626.62      11012.14       317.88 o                         
   1   1   2       9772.09       9674.92       113.15 o                         
   2   1   2       5008.05       4929.90        36.67 o                         
   3   1   2       4468.63       3530.96        31.03 o                         
   4   1   2         28.86         42.52         6.42 o                         
   5   1   2         13.51         73.44         8.43 o                         
   6   1   2       3182.30       3214.06        14.29 o                         
   7   1   2          3.65         -0.43        12.82 o                         
   8   1   2          1.61         24.35        13.77 o                         
   9   1   2        481.56        422.85        20.01 o                         
  10   1   2        120.07         91.76        17.47 o                         
  11   1   2        233.60        255.64        25.23 o                         
 -11   2   2        317.06        303.00        23.09 o                         
 -10   2   2         99.47        122.62        17.59 o                         
  -9   2   2       2332.57       2447.01        61.87 o                         
  -8   2   2        168.61        295.15        18.27 o                         
  -7   2   2       8103.48       7713.22        65.86 o                         
  -6   2   2       2665.13       2324.94        42.32 o                         
  -5   2   2       2897.86       2967.36        43.83 o                         
  -4   2   2       2909.30       2381.49        25.01 o                         
  -3   2   2      14479.15      13345.17        94.99 o                         
  -2   2   2       1289.05       1031.17         8.63 o                         
  -1   2   2      22592.98      23109.50       419.19 o                         
   0   2   2        704.06        826.71        28.05 o                         
   1   2   2       1071.63        993.69         8.20 o                         
   2   2   2       5369.02       4683.56        33.22 o                         
   3   2   2        652.40        663.92         7.66 o                         
   4   2   2      12134.02      11323.12        96.11 o                         
   5   2   2        788.04        985.54        22.97 o                         
   6   2   2       4039.14       3439.85        53.12 o                         
   7   2   2        150.46        125.40        12.35 o                         
   8   2   2        619.54        650.22        17.55 o                         
   9   2   2       1689.79       1728.00        21.15 o                         
  10   2   2        615.86        602.13        22.81 o                         
  11   2   2        852.89        840.70        29.05 o                         
 -11   3   2        199.73        211.85        21.83 o                         
 -10   3   2         12.55         -4.07        17.11 o                         
  -9   3   2         95.83         80.71        15.77 o                         
  -8   3   2       2231.85       2124.91        29.72 o                         
  -7   3   2       3982.20       3636.37        28.56 o                         
  -6   3   2          6.10         36.27         9.81 o                         
  -5   3   2        291.81        284.05         8.90 o                         
  -4   3   2       2090.19       2080.15        11.46 o                         
  -3   3   2        846.97        494.39         7.00 o                         
  -2   3   2       8268.31       7766.37       101.30 o                         
  -1   3   2      11985.89      12312.13       115.55 o                         
   0   3   2       3639.17       2612.97        84.94 o                         
   1   3   2       7416.53       7160.48        61.89 o                         
   2   3   2       5811.71       5717.15        42.45 o                         
   3   3   2         31.23        115.11         6.61 o                         
   4   3   2       4095.52       4401.32        36.48 o                         
   5   3   2        123.06        159.07         9.23 o                         
   6   3   2        222.04        245.48        11.11 o                         
   7   3   2        655.47        543.97        15.35 o                         
   8   3   2         64.84         95.00        13.61 o                         
   9   3   2         13.28         15.41        14.01 o                         
  10   3   2         13.55         40.84        17.13 o                         
  11   3   2        266.50        260.96        24.94 o                         
 -11   4   2        483.88        479.73        23.07 o                         
 -10   4   2        807.89        698.75        21.44 o                         
  -9   4   2        159.56        152.09        14.83 o                         
  -8   4   2         89.09         48.16        12.05 o                         
  -7   4   2       2734.76       2666.88        23.22 o                         
  -6   4   2         27.99         -0.49         8.93 o                         
  -5   4   2       6491.68       6526.71        55.78 o                         
  -4   4   2        162.65        154.08         7.80 o                         
  -3   4   2       4333.35       4278.90        24.19 o                         
  -2   4   2      35612.84      33949.00       429.89 o                         
  -1   4   2       7655.13       8419.71        75.50 o                         
   0   4   2          2.10          5.69         2.84 o                         
   1   4   2      13228.13      14636.65       102.16 o                         
   2   4   2         59.09        162.98         6.15 o                         
   3   4   2      26812.31      25103.94       210.10 o                         
   4   4   2         72.22         67.51         9.17 o                         
   5   4   2      15430.85      14733.82        79.73 o                         
   6   4   2        510.40        445.69        15.23 o                         
   7   4   2       3268.47       3598.75        18.34 o                         
   8   4   2        842.76        871.78        19.28 o                         
   9   4   2       1347.73       1527.87        20.91 o                         
  10   4   2       1047.53       1066.61        22.52 o                         
  11   4   2       1229.31       1205.09        36.17 o                         
 -11   5   2        127.89        125.82        21.80 o                         
 -10   5   2        468.03        485.43        18.18 o                         
  -9   5   2          6.64        -10.49        13.47 o                         
  -8   5   2        338.97        413.66        14.40 o                         
  -7   5   2        197.36        194.24        13.38 o                         
  -6   5   2         75.71         41.08         9.91 o                         
  -5   5   2         78.73        117.87         8.19 o                         
  -4   5   2       1536.90       1869.80        10.64 o                         
  -3   5   2       2503.43       3079.88        13.81 o                         
  -2   5   2       9137.73      10023.14        70.31 o                         
  -1   5   2       2696.73       3452.17        50.44 o                         
   0   5   2      11789.14      13397.90       523.74 o                         
   1   5   2       2988.79       3361.59        55.71 o                         
   2   5   2         79.66        137.85         7.04 o                         
   3   5   2       4886.96       5040.91        20.87 o                         
   4   5   2       2053.43       1821.47        25.15 o                         
   5   5   2       4314.28       4240.83        23.23 o                         
   6   5   2          1.19         30.07        12.47 o                         
   7   5   2        105.58        145.89        12.71 o                         
   8   5   2        179.30        150.44        13.70 o                         
   9   5   2        154.69        140.92        15.27 o                         
  10   5   2         10.57         21.99        16.27 o                         
  11   5   2          0.27          3.11        19.67 o                         
 -11   6   2         37.83          8.89        20.02 o                         
 -10   6   2        939.12       1001.80        20.27 o                         
  -9   6   2        185.47        144.54        15.70 o                         
  -8   6   2       1713.05       1308.40        28.44 o                         
  -7   6   2       1055.11        889.75        18.26 o                         
  -6   6   2       2971.04       2948.93        18.36 o                         
  -5   6   2       7538.59       6708.23        62.18 o                         
  -4   6   2      11584.12      12009.41       147.51 o                         
  -3   6   2       4984.99       4936.10        74.13 o                         
  -2   6   2      31465.50      30446.65       158.35 o                         
  -1   6   2      10604.83       9497.14        56.90 o                         
   0   6   2       1806.88       1711.36        45.81 o                         
   1   6   2       2009.20       2214.46        15.83 o                         
   2   6   2        916.17       1102.02        12.55 o                         
   3   6   2       6592.80       6215.30        80.65 o                         
   4   6   2      16437.15      16431.23       190.62 o                         
   5   6   2        133.25         92.78         9.69 o                         
   6   6   2      12775.93      12615.87       161.85 o                         
   7   6   2        558.77        598.17        18.43 o                         
   8   6   2       3525.96       3528.93        23.47 o                         
   9   6   2         73.58         80.89        14.45 o                         
  10   6   2       1184.02       1198.29        26.18 o                         
  11   6   2        169.65        238.99        23.12 o                         
 -11   7   2        392.70        301.77        20.79 o                         
 -10   7   2        500.12        606.69        20.67 o                         
  -9   7   2       1250.37       1372.41        19.52 o                         
  -8   7   2       1176.60       1155.31        18.73 o                         
  -7   7   2        288.73        282.73        15.12 o                         
  -6   7   2         33.61         85.67        13.39 o                         
  -5   7   2        650.73        696.14        11.31 o                         
  -4   7   2        241.50        252.61         9.40 o                         
  -3   7   2       1244.55       1257.78        14.11 o                         
  -2   7   2       3593.00       3305.04        49.69 o                         
  -1   7   2       3035.73       3896.74        31.35 o                         
   0   7   2        781.62        395.31         4.07 o                         
   1   7   2       1118.75       1245.01         9.02 o                         
   2   7   2       4369.91       4216.65        50.09 o                         
   3   7   2        427.60        687.96         9.26 o                         
   4   7   2         33.53         16.31         8.55 o                         
   5   7   2       2636.60       2580.73        31.54 o                         
   6   7   2       5077.39       5105.60        26.57 o                         
   7   7   2        453.74        418.10        15.92 o                         
   8   7   2          0.04          0.37        13.75 o                         
   9   7   2          2.94          4.50        15.78 o                         
  10   7   2        173.14        144.15        17.32 o                         
  11   7   2         36.44         18.57        20.85 o                         
 -11   8   2        386.19        333.77        22.36 o                         
 -10   8   2        565.59        593.20        20.38 o                         
  -9   8   2         83.04        124.18        14.63 o                         
  -8   8   2       1429.52       1272.55        17.78 o                         
  -7   8   2        159.62        197.91        11.42 o                         
  -6   8   2       4420.34       4466.91        39.92 o                         
  -5   8   2       1233.44       1178.87        18.63 o                         
  -4   8   2      33912.25      32441.45       131.64 o                         
  -3   8   2      21670.32      22156.36       214.73 o                         
  -2   8   2      18455.20      18856.21       124.85 o                         
  -1   8   2      10236.49       9532.95       156.38 o                         
   0   8   2       3045.62       2637.09        40.77 o                         
   1   8   2       2855.24       3170.01        52.11 o                         
   2   8   2         75.13         49.66         5.86 o                         
   3   8   2       3038.63       2839.44        14.64 o                         
   4   8   2       1437.98       1891.26        33.19 o                         
   5   8   2       9321.09       9069.97        90.21 o                         
   6   8   2       1340.17       1572.17        19.75 o                         
   7   8   2       2468.61       2573.44        19.43 o                         
   8   8   2       1111.69       1342.57        29.35 o                         
   9   8   2        135.29         80.81        16.26 o                         
  10   8   2        499.79        488.79        20.86 o                         
  11   8   2         55.13         39.93        20.96 o                         
 -11   9   2        116.16         87.47        21.35 o                         
 -10   9   2        156.89         73.52        19.30 o                         
  -9   9   2        614.72        789.30        20.24 o                         
  -8   9   2        122.32         44.75        12.35 o                         
  -7   9   2       3381.03       3197.57        25.67 o                         
  -6   9   2        306.43        287.42        14.40 o                         
  -5   9   2       1237.18       1314.19        18.55 o                         
  -4   9   2       1074.91        953.37        10.61 o                         
  -3   9   2         68.32        114.98         7.43 o                         
  -2   9   2       2401.11       2125.09        18.05 o                         
  -1   9   2        631.72        400.53        11.22 o                         
   0   9   2       4342.60       4895.26        76.15 o                         
   1   9   2        880.15        749.60         7.85 o                         
   2   9   2       5594.53       6808.37       114.34 o                         
   3   9   2       1292.85       1261.79        11.13 o                         
   4   9   2        155.62         43.33         9.28 o                         
   5   9   2        101.11        168.76         9.33 o                         
   6   9   2       3856.99       3456.72        27.70 o                         
   7   9   2        148.94        134.46        13.44 o                         
   8   9   2       1258.18       1300.15        31.33 o                         
   9   9   2        224.85        227.32        20.93 o                         
  10   9   2         28.49         15.56        17.87 o                         
  11   9   2         78.53         68.94        19.99 o                         
 -11  10   2        684.98        626.39        23.48 o                         
 -10  10   2        119.85        129.93        20.49 o                         
  -9  10   2       1628.91       1865.44        25.62 o                         
  -8  10   2         29.97         20.60        12.48 o                         
  -7  10   2       2677.99       2865.85        27.16 o                         
  -6  10   2        189.03        188.72        10.95 o                         
  -5  10   2      12593.44      12668.34       186.88 o                         
  -4  10   2        274.30        309.46         9.83 o                         
  -3  10   2      34759.21      34510.05       325.37 o                         
  -2  10   2        868.64        628.90         7.89 o                         
  -1  10   2      40355.77      40799.53       349.01 o                         
   0  10   2       6557.05       6545.11        37.22 o                         
   1  10   2        880.55        881.86         7.38 o                         
   2  10   2        112.15        114.03         7.95 o                         
   3  10   2       1734.25       1915.58        11.98 o                         
   4  10   2        156.12         72.77         8.43 o                         
   5  10   2      11228.82      11379.12        51.88 o                         
   6  10   2          0.58          1.17        11.35 o                         
   7  10   2       1856.55       1879.46        20.94 o                         
   8  10   2        411.09        434.70        16.79 o                         
   9  10   2       2081.75       1929.03        27.29 o                         
  10  10   2        666.75        624.59        23.73 o                         
  11  10   2        436.72        482.88        27.83 o                         
 -11  11   2         89.46         40.46        20.61 o                         
 -10  11   2         56.20         40.65        16.46 o                         
  -9  11   2        102.20        115.85        16.60 o                         
  -8  11   2        513.20        418.00        18.57 o                         
  -7  11   2        149.15        114.30        14.52 o                         
  -6  11   2       1096.37       1005.26        16.24 o                         
  -5  11   2          1.22          6.59        10.35 o                         
  -4  11   2        741.75        711.97        12.80 o                         
  -3  11   2        122.83        135.12         8.07 o                         
  -2  11   2         50.21         12.65         6.07 o                         
  -1  11   2        527.96        383.83        10.01 o                         
   0  11   2        209.06        237.78         5.96 o                         
   1  11   2       4660.00       4992.08        44.58 o                         
   2  11   2       2112.14       2108.30        26.05 o                         
   3  11   2        849.89        740.97         9.16 o                         
   4  11   2       8867.91       8324.00        32.26 o                         
   5  11   2       2253.72       2161.30        32.83 o                         
   6  11   2       1076.30       1058.96        20.94 o                         
   7  11   2       3351.24       3409.29        54.69 o                         
   8  11   2          4.52        -11.28        14.74 o                         
   9  11   2        647.98        574.93        21.38 o                         
  10  11   2          0.64          0.37        17.39 o                         
  11  11   2          4.95         34.43        20.35 o                         
 -11  12   2       1010.58       1118.85        32.48 o                         
 -10  12   2        685.16        705.30        22.09 o                         
  -9  12   2       1426.65       1689.26        40.07 o                         
  -8  12   2        927.61       1082.02        20.44 o                         
  -7  12   2        211.28        192.14        11.06 o                         
  -6  12   2       3451.91       3417.65        34.82 o                         
  -5  12   2          4.58         28.37        10.69 o                         
  -4  12   2      12559.37      13053.05        82.61 o                         
  -3  12   2       3374.27       3156.61        21.64 o                         
  -2  12   2      17654.20      16261.05       131.12 o                         
  -1  12   2      31063.24      32560.36       398.40 o                         
   0  12   2      13764.73      13653.69        80.25 o                         
   1  12   2       9521.80       9964.73        96.00 o                         
   2  12   2       2678.10       2213.94        18.26 o                         
   3  12   2       8506.56       8628.75        41.59 o                         
   4  12   2       8997.06       9075.67        64.95 o                         
   5  12   2       6469.37       6002.73        49.81 o                         
   6  12   2       1835.71       1746.18        19.13 o                         
   7  12   2       5373.68       5357.16        40.97 o                         
   8  12   2        819.70        758.05        21.44 o                         
   9  12   2       3278.81       3298.86        33.41 o                         
  10  12   2        131.03         96.08        18.03 o                         
  11  12   2        476.24        417.87        22.34 o                         
 -11  13   2        167.84        224.45        24.33 o                         
 -10  13   2         58.00         71.29        20.17 o                         
  -9  13   2        269.66        371.97        17.54 o                         
  -8  13   2         61.63         50.90        14.60 o                         
  -7  13   2        296.68        350.58        17.26 o                         
  -6  13   2        610.99        504.70        17.33 o                         
  -5  13   2         79.05         87.49        12.07 o                         
  -4  13   2        821.11        831.21        12.42 o                         
  -3  13   2        747.83        992.39        11.22 o                         
  -2  13   2       1008.37       1330.42        10.68 o                         
  -1  13   2       2955.14       2774.37        33.91 o                         
   0  13   2        103.28         46.00         5.84 o                         
   1  13   2        225.54        158.79         5.51 o                         
   2  13   2       1076.38        722.12        22.65 o                         
   3  13   2       2438.30       2586.73        68.45 o                         
   4  13   2       1821.67       1687.88        14.78 o                         
   5  13   2       3649.65       3611.51        33.67 o                         
   6  13   2          0.10         -8.81        13.81 o                         
   7  13   2         17.46         16.70        13.75 o                         
   8  13   2        564.23        599.84        16.21 o                         
   9  13   2         34.04         34.56        17.03 o                         
  10  13   2          1.51         20.35        17.81 o                         
  11  13   2          5.90         36.42        21.26 o                         
 -11  14   2         10.34         13.22        22.73 o                         
 -10  14   2       1854.18       2032.04        33.33 o                         
  -9  14   2        256.71        199.04        16.27 o                         
  -8  14   2       4957.15       5061.54        63.62 o                         
  -7  14   2        103.66        116.43        14.67 o                         
  -6  14   2        450.25        396.64        16.57 o                         
  -5  14   2        731.71        737.55        14.79 o                         
  -4  14   2       5742.53       5598.65        49.32 o                         
  -3  14   2        250.42        242.63         9.12 o                         
  -2  14   2      21350.00      19558.42       110.11 o                         
  -1  14   2        922.32        781.98        13.84 o                         
   0  14   2      14020.11      13605.32       188.54 o                         
   1  14   2        208.90        346.78         8.12 o                         
   2  14   2      11422.04      11087.51        53.50 o                         
   3  14   2       1225.90       1370.61        14.60 o                         
   4  14   2       8205.67       7970.35        87.45 o                         
   5  14   2        877.10       1068.50        15.25 o                         
   6  14   2       6774.23       6622.29        38.89 o                         
   7  14   2        211.24        218.08        14.80 o                         
   8  14   2       6637.54       7049.85        40.09 o                         
   9  14   2         37.08         19.83        19.55 o                         
  10  14   2       2035.46       1842.13        33.24 o                         
  11  14   2          2.14        -23.04        23.04 o                         
 -10  15   2        392.10        367.39        25.24 o                         
  -9  15   2          6.45         25.00        16.10 o                         
  -8  15   2         16.13         71.70        16.76 o                         
  -7  15   2        170.06        263.53        17.14 o                         
  -6  15   2        205.10        117.04        14.15 o                         
  -5  15   2       1627.17       1614.44        16.47 o                         
  -4  15   2        738.76        596.80        12.66 o                         
  -3  15   2       1427.40       1460.68        16.25 o                         
  -2  15   2         12.21          2.40         8.94 o                         
  -1  15   2       1142.49       1132.82        16.77 o                         
   0  15   2        464.38        497.23         8.68 o                         
   1  15   2        150.83        207.98        11.97 o                         
   2  15   2       2423.40       2362.59        18.61 o                         
   3  15   2       2543.25       2744.96        49.92 o                         
   4  15   2       3137.82       3204.65        54.44 o                         
   5  15   2       4306.85       4288.25        28.80 o                         
   6  15   2       1092.39       1261.96        49.49 o                         
   7  15   2        161.42        251.89        17.39 o                         
   8  15   2          0.07          4.43        15.77 o                         
   9  15   2          8.70         14.05        16.69 o                         
  10  15   2         11.27        -15.42        21.83 o                         
 -10  16   2        145.86        116.69        23.39 o                         
  -9  16   2       2011.09       1855.36        30.81 o                         
  -8  16   2       1546.77       1629.29        25.17 o                         
  -7  16   2       2874.50       2720.24        23.28 o                         
  -6  16   2       1872.60       1652.06        20.09 o                         
  -5  16   2       3432.23       3351.44        24.01 o                         
  -4  16   2      10379.08      10231.16        60.39 o                         
  -3  16   2       5402.14       5137.17        21.47 o                         
  -2  16   2      18971.81      17703.99       161.93 o                         
  -1  16   2       7639.25       7452.77        80.29 o                         
   0  16   2       3306.07       3096.66        18.77 o                         
   1  16   2       7979.71       8707.71        71.75 o                         
   2  16   2       1714.11       1737.31        12.73 o                         
   3  16   2       3930.53       4130.11        88.76 o                         
   4  16   2        613.26        417.15        15.63 o                         
   5  16   2       3202.09       3463.44        69.65 o                         
   6  16   2       2823.67       2778.74        62.29 o                         
   7  16   2       3785.57       3805.68        26.46 o                         
   8  16   2        251.39        204.35        19.48 o                         
   9  16   2       1530.08       1660.71        26.67 o                         
  10  16   2         49.03         49.04        22.13 o                         
 -10  17   2         26.45        -11.34        18.67 o                         
  -9  17   2          7.35         10.61        17.62 o                         
  -8  17   2        360.73        421.80        17.69 o                         
  -7  17   2         54.99        128.13        17.77 o                         
  -6  17   2        738.87        840.77        16.88 o                         
  -5  17   2        383.91        324.24        18.25 o                         
  -4  17   2       1731.02       1607.81        20.13 o                         
  -3  17   2       1545.36       1562.03        18.01 o                         
  -2  17   2        180.30         63.08         7.37 o                         
  -1  17   2        255.98        198.92        12.56 o                         
   0  17   2        372.55        404.35         8.11 o                         
   1  17   2       6105.86       5851.12        52.13 o                         
   2  17   2          1.54         12.53         7.79 o                         
   3  17   2        434.16        366.23        11.83 o                         
   4  17   2          1.34          0.77        14.73 o                         
   5  17   2        979.61       1110.73        17.21 o                         
   6  17   2       1737.49       1938.61        21.19 o                         
   7  17   2         83.60         98.25        17.84 o                         
   8  17   2        103.73         71.77        16.09 o                         
   9  17   2        215.26        279.00        19.46 o                         
  10  17   2        230.66        216.63        31.96 o                         
 -10  18   2        125.71        121.64        19.77 o                         
  -9  18   2       1205.87       1238.21        23.01 o                         
  -8  18   2        641.62        551.95        19.80 o                         
  -7  18   2       5362.93       5378.08        30.60 o                         
  -6  18   2        169.66        164.15        14.89 o                         
  -5  18   2       9980.39      10380.79        91.85 o                         
  -4  18   2         23.99         32.90        10.29 o                         
  -3  18   2      19322.11      20849.72       144.41 o                         
  -2  18   2        125.00        149.18         8.79 o                         
  -1  18   2      21365.77      20812.34       158.25 o                         
   0  18   2       1706.66       1710.02        16.89 o                         
   1  18   2       4600.73       5372.30       121.61 o                         
   2  18   2       2147.17       2269.89        17.94 o                         
   3  18   2       6951.87       7409.85        56.02 o                         
   4  18   2         54.48         96.10        11.74 o                         
   5  18   2       6939.20       7037.56        62.95 o                         
   6  18   2        199.03        171.05        14.89 o                         
   7  18   2       1249.86       1278.98        27.75 o                         
   8  18   2         18.57         62.46        16.00 o                         
   9  18   2        129.73         88.95        21.25 o                         
  10  18   2          5.56         18.37        20.97 o                         
 -10  19   2         72.17         48.04        19.73 o                         
  -9  19   2        503.79        509.32        21.01 o                         
  -8  19   2        163.05        172.15        22.80 o                         
  -7  19   2        107.82         96.34        15.01 o                         
  -6  19   2        118.19        191.86        21.20 o                         
  -5  19   2        159.68        118.48        16.53 o                         
  -4  19   2       1920.79       1996.14        19.84 o                         
  -3  19   2        489.54        400.02        11.63 o                         
  -2  19   2        609.43        701.65        20.89 o                         
  -1  19   2        455.85        302.56        17.32 o                         
   0  19   2          0.56          2.32         9.57 o                         
   1  19   2        373.74        322.78        11.01 o                         
   2  19   2          4.43         16.85        11.91 o                         
   3  19   2        620.54        713.08        13.93 o                         
   4  19   2       1074.54        879.74        16.08 o                         
   5  19   2          0.28         14.17        14.10 o                         
   6  19   2        823.91        898.62        16.56 o                         
   7  19   2         40.83         26.10        15.08 o                         
   8  19   2        632.68        657.92        20.20 o                         
   9  19   2        262.85        345.44        22.87 o                         
  10  19   2         37.41         29.32        22.53 o                         
 -10  20   2        382.26        346.74        23.10 o                         
  -9  20   2        150.84        170.19        17.85 o                         
  -8  20   2       1381.17       1298.13        27.73 o                         
  -7  20   2        510.46        533.19        18.41 o                         
  -6  20   2       7393.30       7537.89        45.25 o                         
  -5  20   2        281.52        258.20        13.80 o                         
  -4  20   2       9916.68       9814.42        47.06 o                         
  -3  20   2        185.32        251.85         9.85 o                         
  -2  20   2       4105.34       4716.92        32.65 o                         
  -1  20   2       3869.72       3626.00        51.03 o                         
   0  20   2       7332.91       8281.52       198.40 o                         
   1  20   2        165.56        259.51        16.11 o                         
   2  20   2       9930.54       9830.75       148.40 o                         
   3  20   2        806.82        864.47        15.67 o                         
   4  20   2       4038.28       4428.60        56.09 o                         
   5  20   2       8250.16       9191.12       103.22 o                         
   6  20   2       3178.79       3552.94        32.30 o                         
   7  20   2       2546.65       2607.22        31.67 o                         
   8  20   2        689.85        755.23        17.76 o                         
   9  20   2        430.16        473.36        21.60 o                         
  -9  21   2          1.95         -6.60        19.12 o                         
  -8  21   2         45.92         95.68        19.65 o                         
  -7  21   2         51.54        119.06        17.47 o                         
  -6  21   2        256.36        236.49        18.44 o                         
  -5  21   2         32.16         47.41        14.39 o                         
  -4  21   2        285.73        381.89        13.04 o                         
  -3  21   2        662.09        750.92        21.32 o                         
  -2  21   2        355.27        388.18        16.44 o                         
  -1  21   2       2933.70       2888.73        65.28 o                         
   0  21   2          0.37        -10.33        10.48 o                         
   1  21   2       1019.40        805.31        18.84 o                         
   2  21   2         47.75         74.82        11.90 o                         
   3  21   2       2276.90       2026.40        16.86 o                         
   4  21   2        970.70        973.27        13.87 o                         
   5  21   2        330.91        276.67        13.92 o                         
   6  21   2          0.58         -0.65        14.40 o                         
   7  21   2       1135.93       1026.95        23.26 o                         
   8  21   2        131.80        153.81        16.89 o                         
   9  21   2        634.34        649.92        24.98 o                         
  -9  22   2         11.52         -0.39        20.52 o                         
  -8  22   2       1327.68       1107.81        29.29 o                         
  -7  22   2        242.45        236.69        16.88 o                         
  -6  22   2       1882.08       2091.61        40.16 o                         
  -5  22   2       2082.16       2161.09        24.13 o                         
  -4  22   2       3053.61       3431.70        24.15 o                         
  -3  22   2        720.74        760.75        12.86 o                         
  -2  22   2       2820.73       2801.41        19.19 o                         
  -1  22   2          5.01         19.81        12.63 o                         
   0  22   2       4273.98       4330.88        42.10 o                         
   1  22   2        493.07        465.53        18.46 o                         
   2  22   2       7742.78       7902.38        57.95 o                         
   3  22   2       1954.76       1758.86        45.13 o                         
   4  22   2       6406.54       7211.05        33.53 o                         
   5  22   2        679.24        613.35        14.17 o                         
   6  22   2       5734.49       6749.49        57.07 o                         
   7  22   2         96.89         82.65        14.82 o                         
   8  22   2       1316.81       1335.84        23.04 o                         
   9  22   2         29.45         14.53        19.59 o                         
  -9  23   2        115.26        113.08        20.54 o                         
  -8  23   2         18.62         26.58        19.11 o                         
  -7  23   2         40.84         29.14        15.65 o                         
  -6  23   2        125.49         94.30        18.63 o                         
  -5  23   2         61.52         89.81        14.36 o                         
  -4  23   2        882.33        967.33        17.57 o                         
  -3  23   2         16.11          5.48        10.81 o                         
  -2  23   2       1519.29       1390.65        19.52 o                         
  -1  23   2          4.09          2.27        10.68 o                         
   0  23   2       2620.65       2538.39        27.69 o                         
   1  23   2        122.65        199.78        11.77 o                         
   2  23   2        467.56        487.22        13.51 o                         
   3  23   2       2324.39       2159.74        19.70 o                         
   4  23   2        850.30        729.29        15.92 o                         
   5  23   2        368.04        524.95        15.64 o                         
   6  23   2        274.79        310.74        14.47 o                         
   7  23   2        122.61         99.26        18.98 o                         
   8  23   2        589.20        677.27        27.99 o                         
   9  23   2        184.54        164.42        22.99 o                         
  -8  24   2        973.10        864.91        27.80 o                         
  -7  24   2       1974.49       1791.55        29.61 o                         
  -6  24   2        452.24        428.46        17.41 o                         
  -5  24   2       4768.19       4694.29        28.38 o                         
  -4  24   2        284.78        297.20        16.21 o                         
  -3  24   2       3782.23       3714.14        68.24 o                         
  -2  24   2       2883.92       2984.68        86.19 o                         
  -1  24   2       3314.66       3199.19        37.84 o                         
   0  24   2       6510.22       6384.07        78.33 o                         
   1  24   2       7045.12       6796.15        58.79 o                         
   2  24   2       2072.92       2147.52        20.90 o                         
   3  24   2       6413.66       6425.53        60.87 o                         
   4  24   2         59.44         70.47        12.17 o                         
   5  24   2       2387.49       2518.29        24.64 o                         
   6  24   2        229.49        293.20        16.71 o                         
   7  24   2       1838.25       1975.94        34.49 o                         
   8  24   2        147.28        159.42        29.80 o                         
  -8  25   2        311.28        298.21        20.89 o                         
  -7  25   2         57.12         62.75        19.57 o                         
  -6  25   2        219.62        287.44        19.07 o                         
  -5  25   2        116.38        136.14        16.29 o                         
  -4  25   2        104.99         97.73        13.43 o                         
  -3  25   2         87.45         79.73        13.42 o                         
  -2  25   2        259.69        183.89        13.35 o                         
  -1  25   2       1270.72       1131.98        16.20 o                         
   0  25   2        723.70        752.49        15.32 o                         
   1  25   2        233.79        261.60        25.08 o                         
   2  25   2       1224.90       1160.95        18.94 o                         
   3  25   2        124.84         71.89        10.87 o                         
   4  25   2        171.58        170.38        12.72 o                         
   5  25   2         81.76         97.58        16.96 o                         
   6  25   2         70.10         61.71        15.05 o                         
   7  25   2         71.47         51.11        22.32 o                         
   8  25   2         89.43        100.70        20.28 o                         
  -8  26   2        189.07        141.54        20.88 o                         
  -7  26   2       2831.30       2756.12        46.41 o                         
  -6  26   2        734.16        727.44        21.30 o                         
  -5  26   2       2667.23       2841.20        43.08 o                         
  -4  26   2       1890.79       1749.25        40.72 o                         
  -3  26   2       4835.16       4810.27       126.46 o                         
  -2  26   2       1370.05       1077.49        15.85 o                         
  -1  26   2       8682.09       8901.70        83.15 o                         
   0  26   2       1378.65       1307.43        41.20 o                         
   1  26   2       6334.79       6426.54        50.55 o                         
   2  26   2       2792.54       2742.06        23.99 o                         
   3  26   2       2419.77       2266.57        20.97 o                         
   4  26   2       1212.12       1119.27        19.43 o                         
   5  26   2        570.37        602.29        15.20 o                         
   6  26   2        120.24         65.73        16.56 o                         
   7  26   2        369.88        362.23        20.93 o                         
   8  26   2         29.00          6.40        21.29 o                         
  -7  27   2        216.03        285.73        21.14 o                         
  -6  27   2          0.44         23.22        20.37 o                         
  -5  27   2        173.16        155.10        15.31 o                         
  -4  27   2         29.46         42.91        14.61 o                         
  -3  27   2        375.03        325.17        17.70 o                         
  -2  27   2        162.40        183.39        13.39 o                         
  -1  27   2          2.08         23.63        12.37 o                         
   0  27   2        350.19        437.34        15.53 o                         
   1  27   2        281.35        337.34        19.01 o                         
   2  27   2       1456.11       1298.91        19.64 o                         
   3  27   2         26.12         26.52        12.37 o                         
   4  27   2         72.69         35.16        12.38 o                         
   5  27   2         79.61         92.47        13.68 o                         
   6  27   2          4.61         14.08        16.50 o                         
   7  27   2        491.94        504.92        22.15 o                         
  -7  28   2        133.97        142.47        19.27 o                         
  -6  28   2       2291.56       2197.61        58.09 o                         
  -5  28   2         87.73        139.98        15.48 o                         
  -4  28   2       2868.27       3074.65        58.94 o                         
  -3  28   2          4.66         12.74        12.23 o                         
  -2  28   2       3132.95       2832.46        73.24 o                         
  -1  28   2        229.55        218.26        13.43 o                         
   0  28   2       4801.16       5367.83        48.02 o                         
   1  28   2        212.81        196.31        15.93 o                         
   2  28   2       4960.79       5144.60        53.48 o                         
   3  28   2        736.06        841.46        22.10 o                         
   4  28   2       1128.01        848.27        39.09 o                         
   5  28   2        817.05        797.98        29.26 o                         
   6  28   2        813.87        659.11        22.25 o                         
   7  28   2         35.34         -7.48        19.51 o                         
  -7  29   2         47.16         46.64        19.80 o                         
  -6  29   2        345.78        354.42        20.52 o                         
  -5  29   2         93.66         90.04        16.70 o                         
  -4  29   2         13.24          0.03        15.56 o                         
  -3  29   2         81.34         72.71        12.73 o                         
  -2  29   2        363.96        421.01        13.96 o                         
  -1  29   2        106.32         85.39        12.95 o                         
   0  29   2        177.92        259.19        14.88 o                         
   1  29   2       1158.32       1169.79        22.61 o                         
   2  29   2         97.06        134.75        22.42 o                         
   3  29   2        359.88        348.39        16.46 o                         
   4  29   2         10.23         -0.84        13.41 o                         
   5  29   2         32.63         51.19        18.64 o                         
   6  29   2         36.48         37.28        18.12 o                         
   7  29   2         97.09         76.53        19.72 o                         
  -6  30   2       1793.70       1556.79        36.99 o                         
  -5  30   2        280.18        233.47        17.94 o                         
  -4  30   2       1130.14       1034.82        22.51 o                         
  -3  30   2       1021.86        946.40        33.38 o                         
  -2  30   2        499.32        436.30        16.07 o                         
  -1  30   2        895.18        928.23        47.84 o                         
   0  30   2       1956.94       2201.97        27.24 o                         
   1  30   2       1779.55       1933.89        26.59 o                         
   2  30   2       3069.88       3172.90        32.64 o                         
   3  30   2       1038.44        879.23        28.54 o                         
   4  30   2       3854.50       3384.08        82.99 o                         
   5  30   2         31.76         22.44        15.26 o                         
   6  30   2       1772.57       1581.15        41.01 o                         
  -6  31   2         66.61         74.19        19.59 o                         
  -5  31   2         97.64         57.39        17.81 o                         
  -4  31   2        187.54        157.95        15.92 o                         
  -3  31   2        203.28        234.22        15.43 o                         
  -2  31   2        136.17        108.77        13.09 o                         
  -1  31   2        143.98        144.55        18.20 o                         
   0  31   2        222.75        201.19        16.64 o                         
   1  31   2        146.21        174.28        15.50 o                         
   2  31   2        230.64        279.49        16.59 o                         
   3  31   2         65.24         98.21        20.93 o                         
   4  31   2        307.18        264.21        18.34 o                         
   5  31   2          8.10         -1.30        16.25 o                         
   6  31   2        260.21        225.56        21.03 o                         
  -5  32   2       2161.66       1819.68        48.58 o                         
  -4  32   2        171.58        142.72        18.35 o                         
  -3  32   2       1514.42       1472.27        26.93 o                         
  -2  32   2          0.26         12.74        14.28 o                         
  -1  32   2       1153.80       1114.67        22.46 o                         
   0  32   2         26.21         62.31        15.07 o                         
   1  32   2       1571.93       1478.50        28.77 o                         
   2  32   2        164.47        228.25        18.78 o                         
   3  32   2       3071.67       2876.00        35.63 o                         
   4  32   2        251.73        250.00        20.68 o                         
   5  32   2       2006.21       1837.27        69.83 o                         
  -4  33   2         90.82        124.57        19.85 o                         
  -3  33   2         52.62         40.31        16.15 o                         
  -2  33   2        382.62        439.56        17.97 o                         
  -1  33   2        109.62        191.03        17.94 o                         
   0  33   2          3.87          7.54        15.21 o                         
   1  33   2         69.96         33.51        18.66 o                         
   2  33   2         44.91         52.47        17.51 o                         
   3  33   2         86.54         68.40        18.03 o                         
   4  33   2         64.91         63.09        20.08 o                         
  -4  34   2       1005.95        772.14        23.65 o                         
  -3  34   2       1476.58       1507.36        25.55 o                         
  -2  34   2        965.16        923.49        19.59 o                         
  -1  34   2       1079.35       1118.98        30.40 o                         
   0  34   2        441.55        333.09        20.12 o                         
   1  34   2       1281.35       1343.91        25.15 o                         
   2  34   2        316.24        270.23        16.13 o                         
   3  34   2       1005.58        897.18        22.10 o                         
  -2  35   2         34.54         23.25        19.20 o                         
  -1  35   2          0.56          6.20        18.24 o                         
   0  35   2          2.43         13.33        16.77 o                         
   1  35   2         40.00         46.13        14.95 o                         
   2  35   2         62.31         55.49        14.78 o                         
   0  36   2       2204.46       1799.00        49.46 o                         
 -11   0   3         12.45          8.13        27.35 o                         
  -9   0   3        118.62        117.87        27.02 o                         
  -7   0   3       5983.22       5665.11        35.70 o                         
  -5   0   3       1060.82        962.22        10.80 o                         
  -3   0   3         45.86        199.69         6.79 o                         
  -1   0   3        693.37        365.19         7.06 o                         
   1   0   3      23751.04      21783.57        84.00 o                         
   3   0   3      16008.61      15291.11        91.71 o                         
   5   0   3        435.90        339.64        15.30 o                         
   7   0   3        552.76        694.05        22.25 o                         
   9   0   3        303.81        240.77        27.16 o                         
  11   0   3       1333.01       1267.93        40.48 o                         
 -11   1   3        137.96        122.17        24.82 o                         
 -10   1   3        920.27       1062.18        25.26 o                         
  -9   1   3       1404.53       1486.01        28.71 o                         
  -8   1   3        515.94        627.67        18.93 o                         
  -7   1   3       4653.67       4391.29        26.43 o                         
  -6   1   3       8714.35       8405.70       116.84 o                         
  -5   1   3       3904.72       3924.87        14.05 o                         
  -4   1   3      16389.03      13677.80        58.08 o                         
  -3   1   3       4559.02       4062.37        16.45 o                         
  -2   1   3       3218.89       3117.24        21.66 o                         
  -1   1   3      23780.97      25717.04       284.79 o                         
   0   1   3      47679.90      42853.38       731.23 o                         
   1   1   3       7800.76       8134.46        66.10 o                         
   2   1   3      19676.60      19357.95       176.15 o                         
   3   1   3       5742.90       5716.46        51.57 o                         
   4   1   3      16275.38      14819.68        75.41 o                         
   5   1   3        592.33        678.01        10.73 o                         
   6   1   3        990.14       1023.70        12.45 o                         
   7   1   3          3.96          1.23         9.61 o                         
   8   1   3        704.97        719.77        16.41 o                         
   9   1   3        719.95        705.03        17.73 o                         
  10   1   3       2276.71       2247.42        34.17 o                         
  11   1   3        255.63        203.62        24.66 o                         
 -11   2   3         47.38         40.71        21.78 o                         
 -10   2   3        266.13        264.64        19.46 o                         
  -9   2   3        138.95         70.89        19.86 o                         
  -8   2   3        453.38        533.69        18.44 o                         
  -7   2   3        114.49        116.04        11.67 o                         
  -6   2   3       1278.35       1294.84        13.43 o                         
  -5   2   3         16.63         -2.97         8.56 o                         
  -4   2   3        698.27        527.40         8.82 o                         
  -3   2   3       3645.94       2436.20        14.86 o                         
  -2   2   3        293.91        398.07        10.91 o                         
  -1   2   3       4715.79       5745.10        45.05 o                         
   0   2   3      11658.75       8968.27       292.62 o                         
   1   2   3        280.57        333.38         4.39 o                         
   2   2   3      12601.57      11846.97        67.22 o                         
   3   2   3       6513.88       6944.58        52.28 o                         
   4   2   3       8967.70       8287.39        55.64 o                         
   5   2   3        128.19        189.90         9.50 o                         
   6   2   3        950.24        906.18        16.27 o                         
   7   2   3        760.91        692.25        13.92 o                         
   8   2   3         26.89         35.74        12.72 o                         
   9   2   3         38.53         44.13        14.94 o                         
  10   2   3        688.21        772.96        38.09 o                         
  11   2   3         63.64         80.51        20.09 o                         
 -11   3   3        404.96        426.46        23.62 o                         
 -10   3   3        182.73        169.74        21.96 o                         
  -9   3   3        778.59        787.53        22.93 o                         
  -8   3   3         51.51         33.56        12.62 o                         
  -7   3   3        969.38       1095.80        19.87 o                         
  -6   3   3         24.38         17.92         9.34 o                         
  -5   3   3       6701.26       6613.02        88.98 o                         
  -4   3   3         39.69         76.43         8.30 o                         
  -3   3   3      12106.75      11422.75        84.09 o                         
  -2   3   3        285.64        265.24         4.97 o                         
  -1   3   3        645.94        476.99         4.47 o                         
   0   3   3        794.16       1003.86        21.54 o                         
   1   3   3      33747.44      34971.98       501.46 o                         
   2   3   3       4097.60       4143.16        24.52 o                         
   3   3   3      42729.69      43162.27       175.38 o                         
   4   3   3       7500.26       7076.79        63.67 o                         
   5   3   3       6123.12       6247.68        86.19 o                         
   6   3   3       4482.07       4490.27        25.41 o                         
   7   3   3       5281.10       5246.86        58.88 o                         
   8   3   3          7.99         10.43        12.23 o                         
   9   3   3       3620.61       3631.61        30.16 o                         
  10   3   3          7.26         48.73        17.06 o                         
  11   3   3       1095.32        826.25        28.09 o                         
 -11   4   3          1.87         14.02        20.10 o                         
 -10   4   3          0.30         19.13        16.74 o                         
  -9   4   3        283.55        226.33        15.94 o                         
  -8   4   3        130.87        157.83        15.59 o                         
  -7   4   3        484.90        349.85        16.70 o                         
  -6   4   3        557.85        511.95        12.03 o                         
  -5   4   3         50.29         41.08         9.25 o                         
  -4   4   3       3006.45       3361.83        22.85 o                         
  -3   4   3        478.13        712.85         8.04 o                         
  -2   4   3       5539.86       5621.14        40.31 o                         
  -1   4   3        993.87        746.97         7.08 o                         
   0   4   3       5833.69       5235.27       171.40 o                         
   1   4   3       4659.07       4737.57        67.95 o                         
   2   4   3       1326.70       1251.81         7.64 o                         
   3   4   3          1.68          3.23         6.27 o                         
   4   4   3        519.50        514.93         9.53 o                         
   5   4   3          4.68         -8.37         8.37 o                         
   6   4   3         18.85          6.62        10.63 o                         
   7   4   3         55.73         55.51        12.64 o                         
   8   4   3         42.82         46.82        12.89 o                         
   9   4   3         42.51        107.80        15.77 o                         
  10   4   3        179.29        188.00        22.21 o                         
  11   4   3        138.42        100.10        21.16 o                         
 -11   5   3         62.16         36.72        19.39 o                         
 -10   5   3        535.35        470.66        22.33 o                         
  -9   5   3        208.87        244.23        14.40 o                         
  -8   5   3        540.55        468.20        20.66 o                         
  -7   5   3       1158.50       1280.07        20.23 o                         
  -6   5   3        138.01        115.73        11.90 o                         
  -5   5   3       7473.19       7581.71        34.36 o                         
  -4   5   3       2815.40       3243.32        27.36 o                         
  -3   5   3      45844.91      45469.14       543.52 o                         
  -2   5   3       6896.48       6828.74        80.75 o                         
  -1   5   3        570.32        457.17         7.43 o                         
   0   5   3      25313.53      23284.79       752.03 o                         
   1   5   3        492.64        622.20         7.29 o                         
   2   5   3       7361.41       7789.50        75.63 o                         
   3   5   3      59650.11      60228.05       341.71 o                         
   4   5   3      16752.04      17425.03       160.68 o                         
   5   5   3      19329.28      18192.93       114.17 o                         
   6   5   3       6150.73       6116.08        25.57 o                         
   7   5   3       4131.78       3695.56        28.04 o                         
   8   5   3       1059.39       1118.80        16.37 o                         
   9   5   3         43.27         69.77        14.56 o                         
  10   5   3       1176.30       1024.49        21.76 o                         
  11   5   3        749.57        684.65        26.82 o                         
 -11   6   3        210.83        215.41        25.28 o                         
 -10   6   3        192.08        239.54        19.70 o                         
  -9   6   3         51.22         84.58        14.00 o                         
  -8   6   3        603.84        537.19        17.10 o                         
  -7   6   3        176.72        189.43        12.68 o                         
  -6   6   3        508.34        524.66        16.95 o                         
  -5   6   3        802.61       1063.04        10.97 o                         
  -4   6   3        152.97         82.02         9.92 o                         
  -3   6   3      11081.21      13439.50        95.25 o                         
  -2   6   3        320.81        218.68         5.95 o                         
  -1   6   3      13550.48      13247.18       254.65 o                         
   0   6   3        614.51        435.15        11.73 o                         
   1   6   3       2823.92       2767.03        13.08 o                         
   2   6   3        376.74        390.89        10.33 o                         
   3   6   3       3668.68       4743.94        15.73 o                         
   4   6   3        581.58        627.35        11.53 o                         
   5   6   3       1934.47       1823.40        13.42 o                         
   6   6   3        761.03        819.91        17.09 o                         
   7   6   3       1161.62       1104.13        15.78 o                         
   8   6   3         90.08        118.61        14.97 o                         
   9   6   3         64.25         43.56        16.08 o                         
  10   6   3        333.92        321.67        19.06 o                         
  11   6   3          0.93         18.30        19.40 o                         
 -11   7   3        146.51        149.74        18.61 o                         
 -10   7   3        308.24        263.30        16.96 o                         
  -9   7   3          3.89         -7.91        12.43 o                         
  -8   7   3       1760.90       1719.56        22.54 o                         
  -7   7   3         22.02         68.38        11.42 o                         
  -6   7   3       8174.03       7583.55        81.34 o                         
  -5   7   3        339.09        234.10         9.16 o                         
  -4   7   3      21464.39      23962.63       332.55 o                         
  -3   7   3        576.87        416.34         7.70 o                         
  -2   7   3      21836.21      22556.75       265.78 o                         
  -1   7   3       2425.36       2112.46        23.12 o                         
   0   7   3       9131.75       7946.24       315.46 o                         
   1   7   3       5039.08       4365.27        69.53 o                         
   2   7   3      14440.74      15272.40       167.88 o                         
   3   7   3       1513.55       1539.19        12.11 o                         
   4   7   3      22466.06      21879.88        64.96 o                         
   5   7   3        272.87        273.59        10.97 o                         
   6   7   3       8346.28       8096.25        51.65 o                         
   7   7   3         18.49          5.59        13.65 o                         
   8   7   3       1564.40       1496.24        19.80 o                         
   9   7   3          3.68         13.25        15.04 o                         
  10   7   3        985.40        957.74        23.66 o                         
  11   7   3         37.94         41.17        19.04 o                         
 -11   8   3        170.56        133.75        24.02 o                         
 -10   8   3        195.75        166.55        22.00 o                         
  -9   8   3         98.66        140.35        17.43 o                         
  -8   8   3       1377.22       1394.90        35.43 o                         
  -7   8   3        154.99        186.57        11.61 o                         
  -6   8   3         13.23         31.41        10.06 o                         
  -5   8   3          8.61         32.22         8.82 o                         
  -4   8   3       6260.08       6230.37        72.46 o                         
  -3   8   3       1553.41       1593.21        26.20 o                         
  -2   8   3       7497.10       7152.26        40.06 o                         
  -1   8   3        147.28         90.83         3.99 o                         
   0   8   3       4131.03       4117.12        64.84 o                         
   1   8   3       2828.03       2736.81        17.81 o                         
   2   8   3       6188.19       7142.35        69.08 o                         
   3   8   3        689.81        987.56        29.74 o                         
   4   8   3         21.62         21.93        11.34 o                         
   5   8   3          5.11         42.33         9.11 o                         
   6   8   3       1541.11       1354.87        19.83 o                         
   7   8   3        426.76        435.33        15.42 o                         
   8   8   3         13.65         21.57        14.21 o                         
   9   8   3       1381.95       1501.90        26.39 o                         
  10   8   3         45.95         69.71        20.68 o                         
  11   8   3        164.74        198.69        21.34 o                         
 -11   9   3        436.42        380.52        19.58 o                         
 -10   9   3        385.14        327.05        17.30 o                         
  -9   9   3        374.49        378.63        15.75 o                         
  -8   9   3         95.69         94.58        13.42 o                         
  -7   9   3       2743.35       2495.77        57.08 o                         
  -6   9   3       3768.40       3722.98        20.34 o                         
  -5   9   3       4833.74       4772.34        56.98 o                         
  -4   9   3       2779.76       3061.25        19.74 o                         
  -3   9   3      18561.60      17439.55        44.91 o                         
  -2   9   3      18157.54      18111.02        83.72 o                         
  -1   9   3      13217.05      12738.26       250.79 o                         
   0   9   3      23008.66      22640.99       286.69 o                         
   1   9   3       5929.42       5779.29        38.11 o                         
   2   9   3       3517.43       2989.75        23.05 o                         
   3   9   3       6349.89       6000.98        68.00 o                         
   4   9   3      11995.61      11662.05       215.34 o                         
   5   9   3        662.83        627.03        13.44 o                         
   6   9   3       2940.41       2920.79        52.59 o                         
   7   9   3        479.39        618.29        13.98 o                         
   8   9   3        677.88        646.77        15.81 o                         
   9   9   3        225.72        239.95        16.17 o                         
  10   9   3       1271.76       1270.08        26.42 o                         
  11   9   3        255.77        186.04        21.22 o                         
 -11  10   3        170.03         97.82        18.75 o                         
 -10  10   3        487.73        462.05        20.58 o                         
  -9  10   3          0.50         11.01        13.68 o                         
  -8  10   3         31.58         32.74        14.30 o                         
  -7  10   3        202.58        144.46        11.36 o                         
  -6  10   3        102.74        104.47        14.00 o                         
  -5  10   3          1.97         -5.48        11.07 o                         
  -4  10   3       2771.52       2719.43        15.11 o                         
  -3  10   3        826.30        805.54         9.46 o                         
  -2  10   3       6436.89       6504.68        18.67 o                         
  -1  10   3       1030.65        847.54        17.66 o                         
   0  10   3        856.04        881.71        52.13 o                         
   1  10   3       1172.72       1390.80        19.25 o                         
   2  10   3        394.38        533.91         7.66 o                         
   3  10   3       1612.50       1549.67        20.29 o                         
   4  10   3       2161.38       2110.06        16.42 o                         
   5  10   3       2793.61       3140.93        21.25 o                         
   6  10   3       2464.05       2074.24        17.49 o                         
   7  10   3        209.93        336.51        18.05 o                         
   8  10   3       2445.13       2431.29        23.64 o                         
   9  10   3         18.88         25.77        19.26 o                         
  10  10   3        243.86        245.38        19.85 o                         
  11  10   3         34.05         59.44        20.67 o                         
 -11  11   3        879.23        852.92        26.69 o                         
 -10  11   3        131.27        124.24        18.52 o                         
  -9  11   3       2756.97       2805.57        48.40 o                         
  -8  11   3        497.81        624.38        15.26 o                         
  -7  11   3       3746.38       3479.09        24.40 o                         
  -6  11   3       1343.48       1178.01        17.38 o                         
  -5  11   3       4241.89       4040.07        58.27 o                         
  -4  11   3       2690.60       2500.17        20.93 o                         
  -3  11   3      11025.45      10306.56        22.83 o                         
  -2  11   3         56.95          8.43         6.56 o                         
  -1  11   3      42161.97      42428.82       143.87 o                         
   0  11   3        125.74         77.05         3.57 o                         
   1  11   3      22683.76      22023.78       216.77 o                         
   2  11   3        885.34        782.37        11.80 o                         
   3  11   3      13066.12      13268.21       120.20 o                         
   4  11   3       1332.75       1254.23        12.10 o                         
   5  11   3       6532.78       6628.75        78.92 o                         
   6  11   3         56.27         88.85        13.90 o                         
   7  11   3       4360.43       4498.06        27.03 o                         
   8  11   3        148.88        162.76        16.20 o                         
   9  11   3       3470.78       3563.77        28.41 o                         
  10  11   3         64.61         40.64        17.92 o                         
  11  11   3        981.52        874.42        28.18 o                         
 -11  12   3        115.96         39.64        21.12 o                         
 -10  12   3         18.53         -3.46        18.63 o                         
  -9  12   3        144.77        110.05        15.56 o                         
  -8  12   3         16.20         22.16        12.80 o                         
  -7  12   3        861.55        902.50        18.14 o                         
  -6  12   3          0.99         26.57        11.41 o                         
  -5  12   3       1729.07       1720.57        52.65 o                         
  -4  12   3       1499.11       1477.56        18.88 o                         
  -3  12   3       5491.56       5108.47        32.12 o                         
  -2  12   3       1436.37       1302.73         9.43 o                         
  -1  12   3        809.11        786.07        10.65 o                         
   0  12   3         15.37         -9.44         9.44 o                         
   1  12   3         87.80         29.94         5.10 o                         
   2  12   3       2448.75       2010.27        15.35 o                         
   3  12   3       2208.11       2484.88        13.30 o                         
   4  12   3        215.85        167.15        11.08 o                         
   5  12   3       1256.63       1564.87        26.65 o                         
   6  12   3        639.77        858.39        13.79 o                         
   7  12   3        681.21        808.80        18.57 o                         
   8  12   3        118.32        143.04        20.61 o                         
   9  12   3        254.30        241.59        17.27 o                         
  10  12   3         23.78         48.94        19.40 o                         
  11  12   3         47.05         57.55        21.52 o                         
 -11  13   3         63.10         19.17        20.80 o                         
 -10  13   3       1761.87       1671.30        39.48 o                         
  -9  13   3        632.16        600.18        18.88 o                         
  -8  13   3       1458.99       1691.76        24.58 o                         
  -7  13   3        156.43        143.87        12.41 o                         
  -6  13   3       1772.79       1690.10        21.14 o                         
  -5  13   3          8.47          0.01        12.14 o                         
  -4  13   3        478.08        340.94        15.15 o                         
  -3  13   3       2609.61       2549.10        16.77 o                         
  -2  13   3       6010.98       6009.63        48.57 o                         
  -1  13   3       3592.66       3557.78        29.82 o                         
   0  13   3      33642.04      32435.55       372.51 o                         
   1  13   3       3944.83       3283.74        39.09 o                         
   2  13   3      18609.68      20392.39       103.63 o                         
   3  13   3       2851.29       2660.15        14.51 o                         
   4  13   3       2895.96       3093.90        25.22 o                         
   5  13   3        562.90        548.83        20.14 o                         
   6  13   3       1557.26       1686.84        17.47 o                         
   7  13   3       2449.76       2367.37        22.22 o                         
   8  13   3       2523.56       2525.99        32.84 o                         
   9  13   3       2012.02       2078.60        26.34 o                         
  10  13   3       1091.13       1134.60        24.42 o                         
  11  13   3        349.74        322.01        24.51 o                         
 -10  14   3         22.73         32.36        19.35 o                         
  -9  14   3          7.14          4.57        16.12 o                         
  -8  14   3        301.68        271.12        15.65 o                         
  -7  14   3        696.23        681.54        15.95 o                         
  -6  14   3         18.23         32.78        10.99 o                         
  -5  14   3       3128.49       3454.47        52.86 o                         
  -4  14   3         60.79         80.72         9.94 o                         
  -3  14   3       3600.81       3946.03        25.30 o                         
  -2  14   3        849.92        953.90        12.44 o                         
  -1  14   3       2065.22       1933.59        11.24 o                         
   0  14   3          9.13         72.93        11.29 o                         
   1  14   3       1598.83       1491.95        17.31 o                         
   2  14   3         27.32         10.39         5.46 o                         
   3  14   3       5901.40       6088.53        38.55 o                         
   4  14   3       1261.17       1412.47        62.38 o                         
   5  14   3        308.58        238.62        16.43 o                         
   6  14   3        422.83        414.64        15.51 o                         
   7  14   3         25.33         70.21        17.97 o                         
   8  14   3         14.42         29.46        16.26 o                         
   9  14   3         13.20         14.63        15.73 o                         
  10  14   3         17.06         42.34        19.87 o                         
 -10  15   3       1348.18       1353.57        28.16 o                         
  -9  15   3        275.85        302.54        15.83 o                         
  -8  15   3       5045.68       5259.56        50.27 o                         
  -7  15   3         17.88         48.90        13.71 o                         
  -6  15   3       1273.60       1254.94        20.35 o                         
  -5  15   3          0.61          3.66        10.76 o                         
  -4  15   3        500.60        581.36        18.58 o                         
  -3  15   3        777.80        678.42        12.13 o                         
  -2  15   3      21284.48      20977.02       185.48 o                         
  -1  15   3       1500.68       1460.94        20.02 o                         
   0  15   3      14124.33      12703.57       153.73 o                         
   1  15   3       2299.97       2691.50        31.36 o                         
   2  15   3       5420.01       5532.27        38.02 o                         
   3  15   3        899.11        978.58        13.63 o                         
   4  15   3       3404.69       3476.56        38.87 o                         
   5  15   3         64.95         46.33        10.79 o                         
   6  15   3       1540.87       1436.28        17.31 o                         
   7  15   3        349.63        332.31        17.30 o                         
   8  15   3       2258.56       2291.04        31.40 o                         
   9  15   3        179.48        133.92        19.46 o                         
  10  15   3       1601.37       1886.11        34.32 o                         
 -10  16   3          7.04         -7.11        18.63 o                         
  -9  16   3        106.51         86.63        15.80 o                         
  -8  16   3        612.78        720.37        20.19 o                         
  -7  16   3        151.60        179.41        16.17 o                         
  -6  16   3       2413.53       2535.40        21.36 o                         
  -5  16   3        958.04       1068.21        16.87 o                         
  -4  16   3       2390.91       2587.75        19.87 o                         
  -3  16   3        297.90        334.64        14.22 o                         
  -2  16   3       1289.85       1464.03        15.86 o                         
  -1  16   3        662.42        509.83        13.91 o                         
   0  16   3       9173.02       8980.70       123.02 o                         
   1  16   3        149.57        167.27         6.71 o                         
   2  16   3       4376.77       4585.26       101.66 o                         
   3  16   3        903.02        815.25        19.14 o                         
   4  16   3       3746.09       4224.53        51.20 o                         
   5  16   3        691.94        740.72        19.42 o                         
   6  16   3       1062.46       1026.32        19.21 o                         
   7  16   3        819.46        927.95        18.50 o                         
   8  16   3         35.76         26.27        15.95 o                         
   9  16   3         39.74         43.27        18.88 o                         
  10  16   3         80.14         75.32        20.38 o                         
 -10  17   3        153.76        151.03        20.99 o                         
  -9  17   3       1679.14       1636.34        25.14 o                         
  -8  17   3        608.85        752.52        19.60 o                         
  -7  17   3       3027.51       3224.89        28.73 o                         
  -6  17   3        239.21        262.44        12.70 o                         
  -5  17   3       3958.97       4125.12        23.04 o                         
  -4  17   3       1028.27       1130.90        18.00 o                         
  -3  17   3       7556.16       8228.24       104.58 o                         
  -2  17   3       3260.42       2763.16        23.13 o                         
  -1  17   3      13033.60      12610.02       199.49 o                         
   0  17   3        942.48       1006.37        16.04 o                         
   1  17   3      13103.13      13840.72        85.23 o                         
   2  17   3        372.28        426.73        11.07 o                         
   3  17   3       7153.66       7088.15        86.32 o                         
   4  17   3       1313.34       1324.84        17.90 o                         
   5  17   3        337.15        435.43        14.57 o                         
   6  17   3        784.87        764.54        15.95 o                         
   7  17   3        431.82        459.88        19.44 o                         
   8  17   3        306.63        251.30        18.79 o                         
   9  17   3        439.51        522.50        24.38 o                         
  10  17   3        100.59        156.24        24.46 o                         
 -10  18   3        802.94        688.55        27.46 o                         
  -9  18   3        282.38        382.62        24.45 o                         
  -8  18   3        401.66        419.33        16.96 o                         
  -7  18   3        194.03        122.53        18.12 o                         
  -6  18   3        121.78        200.51        13.47 o                         
  -5  18   3        633.18        547.78        17.59 o                         
  -4  18   3       2157.27       2391.57        17.48 o                         
  -3  18   3         96.50         61.81        10.30 o                         
  -2  18   3        636.61        644.78        16.68 o                         
  -1  18   3         61.49         38.54        14.86 o                         
   0  18   3         64.55         89.46         6.30 o                         
   1  18   3       2231.26       2230.96        11.54 o                         
   2  18   3        248.79        212.98         8.02 o                         
   3  18   3       2999.76       2820.78        21.08 o                         
   4  18   3        180.61        174.58        20.67 o                         
   5  18   3        255.78        197.98        11.36 o                         
   6  18   3       1040.80       1143.26        16.13 o                         
   7  18   3        136.25        203.69        18.21 o                         
   8  18   3        430.49        404.39        18.37 o                         
   9  18   3         22.79         35.11        19.17 o                         
  10  18   3        395.97        457.70        24.79 o                         
 -10  19   3        114.74         60.28        19.56 o                         
  -9  19   3        823.74        714.07        24.44 o                         
  -8  19   3        444.88        409.04        19.81 o                         
  -7  19   3       1662.46       1762.66        34.10 o                         
  -6  19   3       4244.45       4599.39        31.87 o                         
  -5  19   3       2070.51       2242.76        18.67 o                         
  -4  19   3       6966.84       7388.70        33.42 o                         
  -3  19   3       5111.63       5516.62        57.44 o                         
  -2  19   3        430.24        574.46        15.93 o                         
  -1  19   3       6422.61       6884.92        89.14 o                         
   0  19   3         94.46         90.18         7.25 o                         
   1  19   3       4740.87       5115.52        32.24 o                         
   2  19   3       2920.20       2718.00        20.91 o                         
   3  19   3       3025.75       3100.84        39.45 o                         
   4  19   3         30.24         65.49        10.99 o                         
   5  19   3       5929.77       5998.22       102.73 o                         
   6  19   3          3.52        -15.44        15.44 o                         
   7  19   3       1072.71       1143.13        22.33 o                         
   8  19   3         24.12         42.86        16.16 o                         
   9  19   3        391.22        408.89        21.25 o                         
  10  19   3         72.41        156.63        21.67 o                         
  -9  20   3        409.77        532.25        21.34 o                         
  -8  20   3         20.34         36.42        19.77 o                         
  -7  20   3        330.43        257.06        17.80 o                         
  -6  20   3          1.95        -12.34        13.29 o                         
  -5  20   3        225.59        208.84        12.63 o                         
  -4  20   3        774.36        880.75        17.85 o                         
  -3  20   3        950.92       1064.70        15.21 o                         
  -2  20   3       3044.57       3029.78        27.74 o                         
  -1  20   3       2088.49       2013.75        15.14 o                         
   0  20   3       1391.45       1409.97        22.36 o                         
   1  20   3       1373.11       1229.22         9.52 o                         
   2  20   3       1873.80       1928.08        54.72 o                         
   3  20   3       1106.22        941.37        17.41 o                         
   4  20   3        126.84        100.04        10.91 o                         
   5  20   3        829.77        750.70        14.67 o                         
   6  20   3        718.02        661.12        15.74 o                         
   7  20   3       1351.64       1337.65        22.31 o                         
   8  20   3         69.72         42.20        17.50 o                         
   9  20   3        243.86        371.79        23.23 o                         
  -9  21   3         98.69         85.94        19.01 o                         
  -8  21   3        395.06        268.00        17.72 o                         
  -7  21   3         44.53         84.08        15.32 o                         
  -6  21   3       3981.36       4147.37        37.72 o                         
  -5  21   3        505.38        557.82        13.94 o                         
  -4  21   3       6703.73       6955.18        48.16 o                         
  -3  21   3         90.66         93.13         9.61 o                         
  -2  21   3       3691.11       3697.84        39.32 o                         
  -1  21   3       1438.08       1503.46        11.49 o                         
   0  21   3       2949.22       3114.14        25.56 o                         
   1  21   3       1651.55       1846.82        11.94 o                         
   2  21   3       4689.73       4399.52        91.32 o                         
   3  21   3         61.82         24.59        15.61 o                         
   4  21   3       7368.21       7420.89        58.40 o                         
   5  21   3        330.63        347.40        12.95 o                         
   6  21   3       4747.38       5137.55        49.68 o                         
   7  21   3        448.04        442.82        20.97 o                         
   8  21   3        493.21        448.74        23.08 o                         
   9  21   3        415.74        481.96        20.90 o                         
  -9  22   3        159.10        196.58        20.39 o                         
  -8  22   3          0.18         -2.31        17.15 o                         
  -7  22   3        205.13        219.68        17.97 o                         
  -6  22   3         84.69         57.80        16.05 o                         
  -5  22   3        769.42        796.10        20.39 o                         
  -4  22   3        999.46       1052.22        16.92 o                         
  -3  22   3       4420.69       4306.81        62.14 o                         
  -2  22   3       3605.20       3484.56        88.32 o                         
  -1  22   3       3835.75       3927.68        26.48 o                         
   0  22   3       1241.41       1365.48        19.93 o                         
   1  22   3       4680.82       4482.32        36.23 o                         
   2  22   3        465.84        390.03        15.73 o                         
   3  22   3       5015.16       4257.59        24.52 o                         
   4  22   3        166.16        194.75        11.38 o                         
   5  22   3        103.36         65.13        14.66 o                         
   6  22   3        146.75        154.60        14.76 o                         
   7  22   3        147.37        141.76        18.54 o                         
   8  22   3        370.24        451.24        21.18 o                         
   9  22   3        414.03        489.35        25.16 o                         
  -9  23   3          7.52         17.54        19.37 o                         
  -8  23   3       1048.13        881.98        22.62 o                         
  -7  23   3        350.36        312.69        19.36 o                         
  -6  23   3       1504.28       1665.92        22.83 o                         
  -5  23   3       3839.89       3959.83        29.89 o                         
  -4  23   3       1720.86       1994.96        20.47 o                         
  -3  23   3       1338.48       1244.38        20.95 o                         
  -2  23   3       3224.76       3161.88        96.64 o                         
  -1  23   3         36.36         24.38        10.36 o                         
   0  23   3       3401.65       3468.81        73.29 o                         
   1  23   3       1112.02       1001.27        13.54 o                         
   2  23   3       1356.80       1207.23        18.10 o                         
   3  23   3       2993.75       3285.98        28.17 o                         
   4  23   3        833.58        968.57        22.11 o                         
   5  23   3       2274.45       2369.79        24.29 o                         
   6  23   3       1541.29       1625.47        22.76 o                         
   7  23   3        702.40        751.77        18.92 o                         
   8  23   3        336.06        304.24        19.84 o                         
   9  23   3        106.30         51.45        22.32 o                         
  -8  24   3        573.08        668.88        25.89 o                         
  -7  24   3        449.46        489.70        24.34 o                         
  -6  24   3        690.38        670.25        19.98 o                         
  -5  24   3        167.09        164.85        14.25 o                         
  -4  24   3        824.30       1035.68        19.17 o                         
  -3  24   3        223.48        227.43        12.46 o                         
  -2  24   3       2681.84       2698.09        62.12 o                         
  -1  24   3        208.14        193.76        11.27 o                         
   0  24   3       1940.77       2482.33        66.13 o                         
   1  24   3        589.55        525.09        13.34 o                         
   2  24   3       2726.63       2671.77        37.66 o                         
   3  24   3        315.38        232.70        13.98 o                         
   4  24   3        221.51        233.95        15.01 o                         
   5  24   3         22.73         57.52        12.29 o                         
   6  24   3         45.84         25.59        15.13 o                         
   7  24   3         84.03         96.97        16.14 o                         
   8  24   3         70.27         57.77        19.84 o                         
  -8  25   3        168.68        143.24        19.86 o                         
  -7  25   3       1959.03       1817.86        51.11 o                         
  -6  25   3         62.88         53.38        16.69 o                         
  -5  25   3       2682.71       2783.14        25.19 o                         
  -4  25   3         54.25         43.36        12.84 o                         
  -3  25   3       4516.89       4625.88        90.80 o                         
  -2  25   3         21.17         21.03        12.95 o                         
  -1  25   3       2167.84       2240.21        17.02 o                         
   0  25   3        152.60        152.59         9.11 o                         
   1  25   3       3666.59       3570.18        23.73 o                         
   2  25   3         67.36         68.41         9.06 o                         
   3  25   3       1695.34       1712.92        19.94 o                         
   4  25   3        429.32        516.09        17.46 o                         
   5  25   3       1465.43       1508.97        24.35 o                         
   6  25   3          1.38         10.89        14.50 o                         
   7  25   3        448.92        458.96        19.04 o                         
   8  25   3         38.18         37.59        19.62 o                         
  -8  26   3       1274.58       1327.27        30.64 o                         
  -7  26   3        218.08        244.91        21.28 o                         
  -6  26   3       1366.99       1517.74        25.59 o                         
  -5  26   3        134.61        180.81        16.05 o                         
  -4  26   3        444.91        525.59        15.91 o                         
  -3  26   3         68.60         37.59        13.54 o                         
  -2  26   3         22.40         24.04        11.93 o                         
  -1  26   3        193.83        200.97        10.89 o                         
   0  26   3       1255.60       1437.26        34.24 o                         
   1  26   3        418.32        498.02        12.89 o                         
   2  26   3       2709.32       2761.07        31.27 o                         
   3  26   3          0.35          9.78        11.01 o                         
   4  26   3        584.54        620.59        19.76 o                         
   5  26   3         17.83         26.68        14.03 o                         
   6  26   3        139.48        165.38        15.69 o                         
   7  26   3        104.94         47.88        18.96 o                         
   8  26   3        118.95        113.76        20.63 o                         
  -7  27   3        706.27        598.50        24.47 o                         
  -6  27   3        834.83        899.75        34.90 o                         
  -5  27   3        851.91        970.39        24.13 o                         
  -4  27   3       1465.03       1407.68        23.17 o                         
  -3  27   3       1127.38       1328.66        22.80 o                         
  -2  27   3       2328.72       2258.65        43.93 o                         
  -1  27   3        540.42        507.93        12.20 o                         
   0  27   3       2250.80       2331.00        59.99 o                         
   1  27   3        221.27        180.00        10.93 o                         
   2  27   3       1519.28       1560.44        31.55 o                         
   3  27   3        810.93        904.31        15.12 o                         
   4  27   3        186.07        233.73        16.92 o                         
   5  27   3        688.38        663.13        18.22 o                         
   6  27   3         86.30         63.87        15.53 o                         
   7  27   3        206.53        146.41        18.05 o                         
  -7  28   3       1063.76       1199.74        33.99 o                         
  -6  28   3         24.56         36.08        18.70 o                         
  -5  28   3        850.88        866.49        19.25 o                         
  -4  28   3        147.32        204.74        19.96 o                         
  -3  28   3          0.93         -6.17        13.33 o                         
  -2  28   3        618.65        581.66        16.75 o                         
  -1  28   3        353.43        325.07        14.31 o                         
   0  28   3        708.35        711.38        25.99 o                         
   1  28   3       2424.92       2355.96        15.95 o                         
   2  28   3        183.21        238.29        12.66 o                         
   3  28   3       1025.90       1182.42        32.43 o                         
   4  28   3         27.31         26.13        16.18 o                         
   5  28   3        637.61        702.06        21.86 o                         
   6  28   3        163.24        103.64        16.22 o                         
   7  28   3         83.24         48.99        19.08 o                         
  -7  29   3         13.70         21.51        20.47 o                         
  -6  29   3       1373.44       1523.19        33.00 o                         
  -5  29   3         68.57         59.76        16.25 o                         
  -4  29   3       1341.42       1214.00        40.54 o                         
  -3  29   3        468.65        444.09        17.77 o                         
  -2  29   3       1815.23       1524.56        29.39 o                         
  -1  29   3        594.98        604.26        13.92 o                         
   0  29   3       1892.47       2042.66        47.91 o                         
   1  29   3       1373.84       1467.47        22.65 o                         
   2  29   3       2162.93       2028.65        22.05 o                         
   3  29   3          6.17         12.71        12.21 o                         
   4  29   3       2063.66       1974.17        30.82 o                         
   5  29   3        386.93        356.78        25.03 o                         
   6  29   3        781.29        654.53        18.03 o                         
  -6  30   3        194.25        135.99        22.03 o                         
  -5  30   3        476.39        524.25        22.05 o                         
  -4  30   3         14.60          0.94        13.68 o                         
  -3  30   3        343.26        332.01        14.80 o                         
  -2  30   3         60.94         89.43        16.40 o                         
  -1  30   3       1478.28       1428.39        20.81 o                         
   0  30   3        127.20         93.25        11.62 o                         
   1  30   3       1918.99       1968.34        27.41 o                         
   2  30   3        165.74        177.53        13.06 o                         
   3  30   3       1119.64       1223.08        22.52 o                         
   4  30   3         94.64         90.12        13.47 o                         
   5  30   3        139.54        122.91        21.23 o                         
   6  30   3         89.83         46.92        18.22 o                         
  -6  31   3        856.01        854.40        26.45 o                         
  -5  31   3        443.67        430.71        25.80 o                         
  -4  31   3        483.65        467.02        19.07 o                         
  -3  31   3       1291.38       1295.89        24.41 o                         
  -2  31   3         85.13         54.17        15.34 o                         
  -1  31   3       1886.20       1785.07        23.92 o                         
   0  31   3          7.78         16.96        11.56 o                         
   1  31   3       2134.99       2063.68        17.64 o                         
   2  31   3         19.59         48.96        12.01 o                         
   3  31   3       1930.59       1693.86        28.98 o                         
   4  31   3       1182.16       1047.05        19.58 o                         
   5  31   3        900.78        921.15        23.76 o                         
  -5  32   3         82.81        141.18        17.52 o                         
  -4  32   3        432.06        408.93        21.11 o                         
  -3  32   3         24.51         48.20        14.79 o                         
  -2  32   3       1514.89       1590.62        22.52 o                         
  -1  32   3          2.89         16.03        12.13 o                         
   0  32   3        984.90        945.93        23.93 o                         
   1  32   3         86.58         84.52        12.44 o                         
   2  32   3        418.91        458.00        14.48 o                         
   3  32   3        100.49        171.11        16.26 o                         
   4  32   3        534.98        422.74        24.92 o                         
   5  32   3         50.92         50.22        21.67 o                         
  -4  33   3          2.85          0.07        15.92 o                         
  -3  33   3       1113.33       1086.14        27.88 o                         
  -2  33   3        154.09        186.87        17.62 o                         
  -1  33   3        818.42        793.60        21.32 o                         
   0  33   3        473.87        447.41        13.27 o                         
   1  33   3        911.31        960.20        19.63 o                         
   2  33   3        464.87        405.97        15.60 o                         
   3  33   3       1333.40       1345.03        34.04 o                         
   4  33   3        336.86        403.00        16.58 o                         
  -3  34   3        503.18        501.58        22.06 o                         
  -2  34   3         53.77         20.86        18.73 o                         
  -1  34   3        428.11        488.77        17.39 o                         
   0  34   3        110.77        114.68        14.95 o                         
   1  34   3         71.26         92.12        13.80 o                         
   2  34   3         51.12         52.99        14.37 o                         
   3  34   3         14.05         32.12        15.79 o                         
  -2  35   3       1517.97       1407.78        26.02 o                         
  -1  35   3        106.88        103.74        15.52 o                         
   0  35   3       1128.29       1048.52        21.75 o                         
   1  35   3         70.52         58.20        13.82 o                         
   2  35   3        570.42        494.03        27.02 o                         
 -10   0   4       2482.41       2608.53        45.33 o                         
  -8   0   4       5839.51       5605.44        45.21 o                         
  -6   0   4      13740.83      13615.58       115.62 o                         
  -4   0   4      17325.97      14425.72       207.47 o                         
  -2   0   4      60395.21      59455.66      1633.56 o                         
   0   0   4      41412.79      41229.95       367.56 o                         
   2   0   4      20539.49      19852.76       191.37 o                         
   4   0   4      31358.92      30419.62       311.90 o                         
   6   0   4       5758.32       5270.02       110.76 o                         
   8   0   4       5427.95       5417.81       130.76 o                         
  10   0   4       1403.74       1237.98        38.00 o                         
 -11   1   4         14.38          8.03        19.99 o                         
 -10   1   4        249.01        285.79        19.03 o                         
  -9   1   4        359.27        316.22        15.73 o                         
  -8   1   4        507.60        532.33        20.31 o                         
  -7   1   4        999.16        860.69        15.28 o                         
  -6   1   4         57.41         93.15         9.98 o                         
  -5   1   4       2339.92       2576.73        15.43 o                         
  -4   1   4         77.07         69.29         5.66 o                         
  -3   1   4         58.27         18.07         3.30 o                         
  -2   1   4       4083.51       3700.53        12.97 o                         
  -1   1   4         70.18        198.63         4.29 o                         
   0   1   4         16.13         -3.95         4.03 o                         
   1   1   4      26655.20      27085.28       230.84 o                         
   2   1   4       5495.73       5326.91        35.59 o                         
   3   1   4      30028.06      31067.56       156.47 o                         
   4   1   4       3995.50       3865.41        23.73 o                         
   5   1   4       1178.35        922.41        15.37 o                         
   6   1   4         63.41         70.29         9.53 o                         
   7   1   4         94.69        108.50        11.32 o                         
   8   1   4        146.45        132.97        13.73 o                         
   9   1   4       1187.64       1121.21        27.04 o                         
  10   1   4        467.23        396.93        21.12 o                         
  11   1   4       1135.39       1118.35        45.67 o                         
 -11   2   4        451.21        406.47        26.11 o                         
 -10   2   4        235.53        293.20        21.37 o                         
  -9   2   4       3357.18       3266.86        26.17 o                         
  -8   2   4        732.79        761.59        17.61 o                         
  -7   2   4       6105.76       6258.46        46.05 o                         
  -6   2   4        987.82        972.26        16.03 o                         
  -5   2   4       8735.49       8177.04       101.67 o                         
  -4   2   4       9990.68       8583.41        61.51 o                         
  -3   2   4        552.70        597.82         7.68 o                         
  -2   2   4       9435.15       9494.20       160.67 o                         
  -1   2   4      28334.82      28737.01       258.19 o                         
   0   2   4        245.20        293.88         8.11 o                         
   1   2   4      13528.04      14590.41        72.10 o                         
   2   2   4      14539.88      15513.62        87.31 o                         
   3   2   4       5609.20       5698.77        35.75 o                         
   4   2   4      11234.01      10470.18        49.67 o                         
   5   2   4       4424.27       3995.53        32.73 o                         
   6   2   4       9531.53       9876.63        53.93 o                         
   7   2   4       1012.99       1160.04        17.26 o                         
   8   2   4       3186.32       2916.60        29.01 o                         
   9   2   4       3051.44       2960.90        27.61 o                         
  10   2   4        177.44        164.22        18.35 o                         
  11   2   4        658.85        710.02        23.52 o                         
 -11   3   4          0.71         -4.07        20.34 o                         
 -10   3   4          0.47        -11.62        18.01 o                         
  -9   3   4        132.73        116.49        16.99 o                         
  -8   3   4        453.60        433.50        12.40 o                         
  -7   3   4        210.67        187.53        12.34 o                         
  -6   3   4       1115.16       1145.50        17.85 o                         
  -5   3   4         22.95         81.32         7.92 o                         
  -4   3   4       6609.61       6383.62        48.48 o                         
  -3   3   4       7079.24       5948.70        77.29 o                         
  -2   3   4       3018.04       3406.62        34.15 o                         
  -1   3   4       6745.76       6576.49        60.88 o                         
   0   3   4       7032.81       5656.18       124.15 o                         
   1   3   4       5237.03       4966.67        48.79 o                         
   2   3   4      29707.96      29814.42       306.90 o                         
   3   3   4       3119.10       2854.78        37.37 o                         
   4   3   4      10712.20      10928.24        76.47 o                         
   5   3   4        232.07        184.23        10.70 o                         
   6   3   4        498.96        407.08        14.26 o                         
   7   3   4          0.72        -12.01        12.01 o                         
   8   3   4        689.77        781.43        17.26 o                         
   9   3   4         43.72        -16.96        16.96 o                         
  10   3   4        663.49        583.96        20.21 o                         
  11   3   4          5.01         29.54        20.59 o                         
 -11   4   4        706.49        818.49        29.53 o                         
 -10   4   4         69.28         71.84        17.64 o                         
  -9   4   4       1994.10       2191.24        21.49 o                         
  -8   4   4       1040.89        995.12        28.42 o                         
  -7   4   4       1429.78       1601.53        17.42 o                         
  -6   4   4        629.67        509.08        11.70 o                         
  -5   4   4      13670.58      13010.38       144.97 o                         
  -4   4   4       7591.87       6350.84       136.32 o                         
  -3   4   4      33390.29      31569.58       303.68 o                         
  -2   4   4        653.78        606.47         9.71 o                         
  -1   4   4      13866.28      13151.45       145.42 o                         
   0   4   4       6822.38       6845.17       170.26 o                         
   1   4   4      44769.47      44018.34       316.04 o                         
   2   4   4         42.18         16.38         7.37 o                         
   3   4   4      33430.09      34895.32       162.84 o                         
   4   4   4        397.44        223.38         9.28 o                         
   5   4   4      18187.21      17826.16        97.01 o                         
   6   4   4        729.93        782.37        15.51 o                         
   7   4   4       9014.68       9064.66        67.51 o                         
   8   4   4         57.55         63.02        16.30 o                         
   9   4   4        914.38        833.32        21.71 o                         
  10   4   4        298.69        253.72        19.93 o                         
  11   4   4        303.40        350.86        30.19 o                         
 -11   5   4          6.54          1.43        19.95 o                         
 -10   5   4         50.94         22.21        17.14 o                         
  -9   5   4          2.83        -13.03        20.25 o                         
  -8   5   4          0.67          4.50        11.76 o                         
  -7   5   4        120.76        101.29        11.06 o                         
  -6   5   4        874.25        932.40        13.08 o                         
  -5   5   4       1641.68       1516.71        11.71 o                         
  -4   5   4       3780.12       3793.20        28.15 o                         
  -3   5   4       7121.20       7168.49        51.06 o                         
  -2   5   4       2931.83       3066.72        20.09 o                         
  -1   5   4      11056.57       9978.03       152.42 o                         
   0   5   4       6000.62       5688.14        56.74 o                         
   1   5   4       6239.12       5929.10        92.80 o                         
   2   5   4      10073.10       9972.54        72.99 o                         
   3   5   4       3086.37       2651.09        22.68 o                         
   4   5   4       4446.49       4620.80        44.37 o                         
   5   5   4        398.58        418.82        10.47 o                         
   6   5   4       3110.00       2901.40        21.12 o                         
   7   5   4         52.34         29.56        12.96 o                         
   8   5   4       1206.41       1087.64        20.17 o                         
   9   5   4         52.39         79.68        17.49 o                         
  10   5   4        466.27        494.37        22.13 o                         
  11   5   4          4.11         20.17        20.44 o                         
 -11   6   4        317.63        308.91        26.81 o                         
 -10   6   4        511.56        414.52        18.54 o                         
  -9   6   4        272.39        326.74        15.65 o                         
  -8   6   4       7586.75       7457.91       159.66 o                         
  -7   6   4       1102.21       1285.70        18.84 o                         
  -6   6   4       6838.30       6407.52        81.02 o                         
  -5   6   4       8403.59       8246.15        90.58 o                         
  -4   6   4       8456.28       9232.01        84.85 o                         
  -3   6   4      30192.72      29975.72       225.77 o                         
  -2   6   4      12947.00      12221.47       176.24 o                         
  -1   6   4      11346.34      10238.81        27.87 o                         
   0   6   4       2219.82       2673.64        18.41 o                         
   1   6   4         39.20         66.07         7.74 o                         
   2   6   4      35448.21      35110.42       249.98 o                         
   3   6   4       4185.95       4370.66        28.63 o                         
   4   6   4      13689.73      14624.14       109.66 o                         
   5   6   4       7711.87       7818.25        35.95 o                         
   6   6   4       5325.13       5388.09        24.18 o                         
   7   6   4       1593.46       1464.43        21.54 o                         
   8   6   4       1872.91       1834.94        19.62 o                         
   9   6   4         33.33         48.00        15.39 o                         
  10   6   4        444.10        395.80        17.63 o                         
  11   6   4         60.90         22.70        20.61 o                         
 -11   7   4        617.29        616.39        24.64 o                         
 -10   7   4         34.94         13.70        15.48 o                         
  -9   7   4        485.53        437.55        18.98 o                         
  -8   7   4        129.47        111.24        14.15 o                         
  -7   7   4         82.94         67.31        11.76 o                         
  -6   7   4        193.39        212.68        10.90 o                         
  -5   7   4        337.97        236.84         8.72 o                         
  -4   7   4       1562.49       1493.15        33.55 o                         
  -3   7   4       2795.22       3181.86        21.41 o                         
  -2   7   4        125.08        177.25         5.74 o                         
  -1   7   4       6910.28       6389.88        48.12 o                         
   0   7   4         92.10        157.85         3.37 o                         
   1   7   4       9810.23       9880.22       193.17 o                         
   2   7   4       3490.72       4155.93        27.15 o                         
   3   7   4       2093.25       1847.11        28.43 o                         
   4   7   4       1409.43       1769.70        14.40 o                         
   5   7   4       3441.12       3384.79        18.96 o                         
   6   7   4          3.97          0.86        11.20 o                         
   7   7   4       4382.12       4243.84        36.73 o                         
   8   7   4        640.11        552.65        15.83 o                         
   9   7   4        959.21       1043.35        22.25 o                         
  10   7   4         81.49         90.97        17.62 o                         
  11   7   4         45.69         25.31        23.16 o                         
 -11   8   4         13.51         13.12        17.60 o                         
 -10   8   4       1322.62       1258.84        25.30 o                         
  -9   8   4         98.06         70.06        13.40 o                         
  -8   8   4       2999.96       2790.55        30.18 o                         
  -7   8   4        596.51        485.51        15.26 o                         
  -6   8   4       9173.92       9617.63        55.02 o                         
  -5   8   4        965.32        812.11        12.50 o                         
  -4   8   4       7021.92       7864.47        51.84 o                         
  -3   8   4        220.45        258.29         9.90 o                         
  -2   8   4       8706.73       9190.49        42.03 o                         
  -1   8   4        233.76        223.50         7.43 o                         
   0   8   4       1099.79       1304.90        12.79 o                         
   1   8   4       3752.92       3540.90        67.85 o                         
   2   8   4      22218.18      21919.39       107.81 o                         
   3   8   4       1714.78       1759.23        12.49 o                         
   4   8   4      17955.23      18150.18       152.15 o                         
   5   8   4         25.71         36.08        10.51 o                         
   6   8   4       3379.09       3555.42        45.21 o                         
   7   8   4        287.28        264.52        15.63 o                         
   8   8   4       1250.74       1304.74        20.10 o                         
   9   8   4         17.05          7.91        14.82 o                         
  10   8   4        719.01        577.78        19.84 o                         
  11   8   4          6.17        -12.16        20.73 o                         
 -11   9   4         38.82         40.81        17.59 o                         
 -10   9   4        927.22        780.05        24.37 o                         
  -9   9   4         12.85         19.78        14.66 o                         
  -8   9   4          8.50         20.75        12.52 o                         
  -7   9   4        646.97        561.51        15.46 o                         
  -6   9   4        197.10        324.62        13.64 o                         
  -5   9   4       1649.35       1557.48        18.50 o                         
  -4   9   4       3687.78       3270.70        20.65 o                         
  -3   9   4       1992.50       2107.28        16.96 o                         
  -2   9   4       3646.19       3427.12        14.21 o                         
  -1   9   4       1642.59       1240.43         8.02 o                         
   0   9   4       5189.26       5957.66        81.52 o                         
   1   9   4       3588.60       3399.98        93.41 o                         
   2   9   4        270.36        279.63         6.93 o                         
   3   9   4       7278.82       6607.91        86.64 o                         
   4   9   4        296.25        295.18         9.69 o                         
   5   9   4       1108.16        987.80        14.38 o                         
   6   9   4       1841.01       1762.84        14.31 o                         
   7   9   4       1633.74       1535.61        23.10 o                         
   8   9   4       1407.80       1451.32        22.16 o                         
   9   9   4        461.19        438.25        16.61 o                         
  10   9   4        453.32        490.98        20.94 o                         
  11   9   4        524.69        532.14        27.94 o                         
 -11  10   4        772.52        782.05        27.27 o                         
 -10  10   4        841.83        896.93        28.43 o                         
  -9  10   4       1836.44       1760.94        47.87 o                         
  -8  10   4       1496.78       1333.44        21.31 o                         
  -7  10   4       7855.87       7240.46       112.08 o                         
  -6  10   4       1479.49       1628.63        22.60 o                         
  -5  10   4       4545.27       4445.15        67.68 o                         
  -4  10   4       1171.51       1312.50        15.92 o                         
  -3  10   4         10.57         48.90         7.99 o                         
  -2  10   4       9487.36       9280.25        39.88 o                         
  -1  10   4       9238.52       8430.67       173.57 o                         
   0  10   4       4223.05       4002.96        30.07 o                         
   1  10   4      11923.38      11385.39       157.63 o                         
   2  10   4       1428.31        893.59        12.61 o                         
   3  10   4       6359.61       6535.17        66.14 o                         
   4  10   4       8462.15       8489.39       108.37 o                         
   5  10   4       5138.21       5016.00        67.97 o                         
   6  10   4        597.64        596.55        17.23 o                         
   7  10   4       1466.33       1606.14        19.07 o                         
   8  10   4         77.65         90.30        16.40 o                         
   9  10   4       1994.69       2060.30        35.56 o                         
  10  10   4        732.45        717.01        20.42 o                         
  11  10   4        997.39        983.83        28.42 o                         
 -11  11   4        572.35        627.41        23.42 o                         
 -10  11   4        504.11        443.04        22.09 o                         
  -9  11   4         88.45         72.11        16.82 o                         
  -8  11   4        412.59        344.08        16.45 o                         
  -7  11   4         73.04         18.32        13.12 o                         
  -6  11   4       1710.32       1697.94        16.33 o                         
  -5  11   4        484.31        407.64        13.53 o                         
  -4  11   4        372.65        417.08        10.28 o                         
  -3  11   4         85.45         53.62         7.38 o                         
  -2  11   4       2030.85       1986.21        26.13 o                         
  -1  11   4         95.83         80.98         4.57 o                         
   0  11   4       3799.60       3454.04        27.80 o                         
   1  11   4        328.78        278.72        11.31 o                         
   2  11   4       6694.87       6858.27        55.32 o                         
   3  11   4        697.38        359.72        14.75 o                         
   4  11   4         99.50         52.40        10.85 o                         
   5  11   4          8.54         11.58        13.20 o                         
   6  11   4        447.33        502.69        15.33 o                         
   7  11   4       1161.65       1276.18        18.80 o                         
   8  11   4       1764.54       1897.35        29.07 o                         
   9  11   4        136.08        135.38        18.15 o                         
  10  11   4        274.29        295.25        20.66 o                         
  11  11   4          0.29         -2.74        20.97 o                         
 -11  12   4        732.42        621.59        25.28 o                         
 -10  12   4        232.37        185.47        18.35 o                         
  -9  12   4       2881.00       2672.95        63.21 o                         
  -8  12   4        366.04        357.34        12.76 o                         
  -7  12   4       4018.67       3811.99        67.54 o                         
  -6  12   4       1279.40       1379.35        17.29 o                         
  -5  12   4        958.60        859.38        12.95 o                         
  -4  12   4         64.59         58.46         8.03 o                         
  -3  12   4       1223.28       1357.85        12.94 o                         
  -2  12   4       1375.68       1417.02        15.15 o                         
  -1  12   4      13065.22      12412.02       244.19 o                         
   0  12   4       3392.83       3933.53        43.52 o                         
   1  12   4      25171.79      23153.29       322.12 o                         
   2  12   4       3527.26       4294.60        40.23 o                         
   3  12   4       8212.04       8199.34        35.03 o                         
   4  12   4         30.73         68.82         9.65 o                         
   5  12   4       3793.52       3903.73        33.46 o                         
   6  12   4        370.85        519.14        15.20 o                         
   7  12   4       1615.06       1839.05        20.25 o                         
   8  12   4       1083.07       1165.11        18.92 o                         
   9  12   4       2422.57       2294.66        28.19 o                         
  10  12   4        233.80        278.51        22.47 o                         
 -11  13   4        147.60        141.00        20.52 o                         
 -10  13   4         44.09         -2.83        16.64 o                         
  -9  13   4        150.84        166.83        18.38 o                         
  -8  13   4         14.41         33.67        13.01 o                         
  -7  13   4        657.26        785.64        18.96 o                         
  -6  13   4        653.08        699.56        16.28 o                         
  -5  13   4        190.14        296.34        10.37 o                         
  -4  13   4        825.63        896.69        14.92 o                         
  -3  13   4        882.71        954.89        16.79 o                         
  -2  13   4       1209.90       1178.60        19.60 o                         
  -1  13   4       3460.24       3450.52        43.02 o                         
   0  13   4       3208.83       3274.88        28.21 o                         
   1  13   4       1849.37       1804.15        37.05 o                         
   2  13   4       1950.24       1948.31        38.16 o                         
   3  13   4       3600.30       3919.77        24.92 o                         
   4  13   4       1745.96       1621.94        17.55 o                         
   5  13   4        368.71        297.82        18.84 o                         
   6  13   4        205.71        215.27        18.68 o                         
   7  13   4          1.65         -2.00        13.67 o                         
   8  13   4        369.80        434.95        20.51 o                         
   9  13   4         21.72          8.96        18.41 o                         
  10  13   4        192.42        175.75        21.30 o                         
 -10  14   4        678.41        575.16        23.18 o                         
  -9  14   4        283.60        269.73        14.88 o                         
  -8  14   4       2287.89       2153.34        45.81 o                         
  -7  14   4        154.15         74.00        15.75 o                         
  -6  14   4        589.10        665.68        14.07 o                         
  -5  14   4        473.79        485.95        12.36 o                         
  -4  14   4         27.89         14.55         9.86 o                         
  -3  14   4       2540.97       2516.84        14.36 o                         
  -2  14   4       6068.42       6163.83        62.22 o                         
  -1  14   4        602.42        459.49         9.43 o                         
   0  14   4      18051.54      19624.29       203.36 o                         
   1  14   4       2178.15       2125.52        49.93 o                         
   2  14   4      15328.32      16956.14       289.46 o                         
   3  14   4       1787.17       1759.45        15.53 o                         
   4  14   4       2469.67       2900.86        22.43 o                         
   5  14   4        332.12        311.55        20.03 o                         
   6  14   4       1169.00       1218.66        17.57 o                         
   7  14   4         38.93         31.71        13.78 o                         
   8  14   4       2523.43       2580.20        21.93 o                         
   9  14   4         22.64         12.12        17.77 o                         
  10  14   4       2004.59       2033.46        32.08 o                         
 -10  15   4          6.63          4.38        17.93 o                         
  -9  15   4        722.53        685.37        26.12 o                         
  -8  15   4         98.53        101.69        13.70 o                         
  -7  15   4         22.02         54.78        14.21 o                         
  -6  15   4        615.63        726.91        16.88 o                         
  -5  15   4        225.30        394.15        12.84 o                         
  -4  15   4          6.42          5.71        10.23 o                         
  -3  15   4       1095.70       1273.03        24.19 o                         
  -2  15   4         18.10         14.31         6.25 o                         
  -1  15   4       6641.90       6597.05        34.50 o                         
   0  15   4       2137.02       2053.31        16.51 o                         
   1  15   4       6943.24       7253.22        60.11 o                         
   2  15   4       5725.90       5512.33       125.74 o                         
   3  15   4       2712.63       3313.30        37.17 o                         
   4  15   4        516.51        465.51        13.71 o                         
   5  15   4       2337.67       2552.96        19.30 o                         
   6  15   4        169.64        163.15        12.81 o                         
   7  15   4       1083.16       1098.03        18.09 o                         
   8  15   4        663.55        701.98        17.48 o                         
   9  15   4        823.01        770.71        23.66 o                         
  10  15   4         44.78         18.98        20.48 o                         
 -10  16   4        632.98        520.61        20.61 o                         
  -9  16   4        278.08        226.28        15.95 o                         
  -8  16   4       3317.87       3701.24        27.72 o                         
  -7  16   4        593.28        709.21        18.94 o                         
  -6  16   4       1824.89       1853.39        18.25 o                         
  -5  16   4        424.29        379.69        13.40 o                         
  -4  16   4       3863.78       3625.92        22.94 o                         
  -3  16   4        156.70        207.48        15.66 o                         
  -2  16   4       5278.57       5675.49        53.25 o                         
  -1  16   4       2507.88       2302.37        22.08 o                         
   0  16   4       7002.84       7354.58        29.45 o                         
   1  16   4       8846.48       8736.56        85.02 o                         
   2  16   4       5602.34       5826.78       125.40 o                         
   3  16   4        504.00        467.48         8.77 o                         
   4  16   4       3982.62       4394.02        73.25 o                         
   5  16   4        404.26        488.07        17.23 o                         
   6  16   4        756.78        887.15        19.76 o                         
   7  16   4       1434.92       1504.26        24.22 o                         
   8  16   4        571.95        552.34        17.11 o                         
   9  16   4       1111.73       1153.70        29.99 o                         
  10  16   4        652.37        795.29        24.03 o                         
 -10  17   4        664.91        670.80        25.19 o                         
  -9  17   4        256.31        263.91        17.66 o                         
  -8  17   4        397.06        430.39        17.57 o                         
  -7  17   4         59.75         65.01        15.81 o                         
  -6  17   4        663.30        861.77        15.24 o                         
  -5  17   4       1294.79       1063.30        15.73 o                         
  -4  17   4        960.83        890.10        15.06 o                         
  -3  17   4         49.68         58.18        13.08 o                         
  -2  17   4        496.11        616.05        12.94 o                         
  -1  17   4       1183.37       1226.64        12.87 o                         
   0  17   4       2367.60       2189.37        53.77 o                         
   1  17   4          4.32         -4.56         4.56 o                         
   2  17   4       1721.79       1555.99        54.60 o                         
   3  17   4       3059.41       2730.20        43.10 o                         
   4  17   4        732.65        608.69        14.32 o                         
   5  17   4          4.03         12.02        10.82 o                         
   6  17   4        137.51        171.89        14.24 o                         
   7  17   4       1613.02       1595.24        26.53 o                         
   8  17   4        116.50        125.18        16.88 o                         
   9  17   4        531.00        493.94        25.12 o                         
  10  17   4        267.10        240.43        21.20 o                         
 -10  18   4          1.99         -9.91        20.03 o                         
  -9  18   4        784.84        679.98        21.99 o                         
  -8  18   4          1.96         -8.20        15.83 o                         
  -7  18   4       3058.39       3481.14        31.55 o                         
  -6  18   4         67.37        119.39        12.96 o                         
  -5  18   4       6172.81       6370.91        29.40 o                         
  -4  18   4         13.35         48.27        11.39 o                         
  -3  18   4       3595.67       3945.50        16.61 o                         
  -2  18   4        386.46        401.91         9.84 o                         
  -1  18   4       1529.14       1619.51        25.01 o                         
   0  18   4         14.46         20.88         5.25 o                         
   1  18   4       2475.77       2291.52        20.69 o                         
   2  18   4        128.58         50.29         8.03 o                         
   3  18   4       1340.54       1480.51        15.27 o                         
   4  18   4       1400.22       1563.16        33.97 o                         
   5  18   4       2203.33       2365.11        17.77 o                         
   6  18   4         70.41         50.43        14.56 o                         
   7  18   4       1089.61       1217.01        18.79 o                         
   8  18   4          0.17         26.37        16.22 o                         
   9  18   4        494.86        533.86        20.57 o                         
  10  18   4          9.00        -22.57        22.57 o                         
  -9  19   4        235.64        299.10        19.94 o                         
  -8  19   4        198.21        170.51        17.47 o                         
  -7  19   4        398.69        318.60        18.40 o                         
  -6  19   4          9.54          5.27        14.03 o                         
  -5  19   4        925.94        794.26        18.26 o                         
  -4  19   4       1310.79       1428.66        17.69 o                         
  -3  19   4          8.10         -1.01        10.04 o                         
  -2  19   4       5410.51       5687.87        50.43 o                         
  -1  19   4       1157.75       1163.73        29.21 o                         
   0  19   4       1787.65       1912.13        27.95 o                         
   1  19   4        705.58        675.13         8.59 o                         
   2  19   4        169.69        161.70         7.27 o                         
   3  19   4        668.30        525.93         9.73 o                         
   4  19   4        115.56        177.29        16.14 o                         
   5  19   4        231.99        267.23        13.07 o                         
   6  19   4        308.13        268.56        14.79 o                         
   7  19   4         27.52         37.90        13.72 o                         
   8  19   4        833.20        806.43        21.82 o                         
   9  19   4          0.38        -15.18        19.40 o                         
  -9  20   4         13.51         10.17        17.84 o                         
  -8  20   4        146.71        121.61        17.16 o                         
  -7  20   4        407.87        452.04        18.50 o                         
  -6  20   4       2460.53       2441.58        40.44 o                         
  -5  20   4        836.54        780.68        19.66 o                         
  -4  20   4       3808.36       3913.80        35.60 o                         
  -3  20   4        209.03        249.64        10.75 o                         
  -2  20   4         41.49         45.70         8.11 o                         
  -1  20   4       3636.60       3463.96        23.87 o                         
   0  20   4         13.09         20.87         6.05 o                         
   1  20   4       1216.44       1234.18        34.94 o                         
   2  20   4        712.04        587.49        13.48 o                         
   3  20   4       3309.83       3150.39        27.45 o                         
   4  20   4       1047.53       1026.16        21.12 o                         
   5  20   4       3083.18       3115.15        29.07 o                         
   6  20   4       1563.48       1556.42        21.88 o                         
   7  20   4        648.70        733.86        19.02 o                         
   8  20   4        800.50        942.96        29.91 o                         
   9  20   4        554.68        545.02        25.69 o                         
  -9  21   4        128.92        104.02        21.15 o                         
  -8  21   4          2.70        -11.66        16.65 o                         
  -7  21   4        611.79        677.97        16.95 o                         
  -6  21   4          0.09         -0.16        15.25 o                         
  -5  21   4       1195.14       1104.91        19.01 o                         
  -4  21   4          4.17         10.00        12.50 o                         
  -3  21   4       5915.72       6280.83        73.07 o                         
  -2  21   4        272.74        228.36        15.85 o                         
  -1  21   4       3232.27       3354.17        50.52 o                         
   0  21   4       3009.91       2839.10        61.42 o                         
   1  21   4       1876.03       1751.01        17.90 o                         
   2  21   4        106.83         94.11         7.31 o                         
   3  21   4       1292.38       1113.46        16.69 o                         
   4  21   4        598.19        709.16        15.28 o                         
   5  21   4        665.87        595.87        16.25 o                         
   6  21   4         63.70        100.18        15.09 o                         
   7  21   4        332.22        377.14        17.27 o                         
   8  21   4         88.89         73.93        19.32 o                         
   9  21   4         51.02         85.36        22.29 o                         
  -9  22   4        146.77        116.19        18.59 o                         
  -8  22   4        156.57        184.26        18.47 o                         
  -7  22   4         41.00         53.18        16.01 o                         
  -6  22   4       1041.60       1051.05        27.02 o                         
  -5  22   4        180.52        131.36        13.88 o                         
  -4  22   4       1731.14       2088.61        20.79 o                         
  -3  22   4         34.00         26.42        12.24 o                         
  -2  22   4       2269.65       2641.77        34.87 o                         
  -1  22   4        168.14        129.62         9.88 o                         
   0  22   4       2801.73       2698.59        54.45 o                         
   1  22   4          7.51         32.13         6.70 o                         
   2  22   4       1329.99       1142.26        23.17 o                         
   3  22   4        683.43        782.12        15.84 o                         
   4  22   4       5559.08       5603.80        40.94 o                         
   5  22   4       1651.51       1946.06        16.97 o                         
   6  22   4       2199.24       2401.46        50.43 o                         
   7  22   4        173.82        239.86        16.94 o                         
   8  22   4       1132.36       1185.94        35.10 o                         
   9  22   4         64.75        101.41        21.22 o                         
  -9  23   4        488.51        483.17        26.79 o                         
  -8  23   4         35.96         49.33        17.56 o                         
  -7  23   4        758.05        811.73        23.65 o                         
  -6  23   4         94.74         61.03        14.07 o                         
  -5  23   4        283.34        352.46        15.00 o                         
  -4  23   4        309.98        381.43        14.39 o                         
  -3  23   4       1064.67       1107.69        22.94 o                         
  -2  23   4       1189.80       1578.98        20.25 o                         
  -1  23   4          2.19         25.62        11.41 o                         
   0  23   4        302.00        381.13         9.95 o                         
   1  23   4        269.34        306.80        10.32 o                         
   2  23   4        923.81       1020.50        15.84 o                         
   3  23   4        636.06        500.77        13.84 o                         
   4  23   4       1134.20       1214.37        22.05 o                         
   5  23   4        120.60         82.44        16.40 o                         
   6  23   4        236.48        254.15        14.44 o                         
   7  23   4         22.61         38.19        16.09 o                         
   8  23   4         15.37         23.68        19.99 o                         
  -8  24   4        457.86        485.14        21.81 o                         
  -7  24   4        281.57        345.05        18.08 o                         
  -6  24   4         63.34         63.51        16.02 o                         
  -5  24   4       2352.51       2506.55        24.14 o                         
  -4  24   4        580.07        647.02        24.64 o                         
  -3  24   4       1193.27       1228.58        19.34 o                         
  -2  24   4        120.13        139.64        12.28 o                         
  -1  24   4        836.74        913.75        11.86 o                         
   0  24   4        259.11        200.48         7.86 o                         
   1  24   4        932.83        836.53         9.27 o                         
   2  24   4       1229.14       1057.43        14.90 o                         
   3  24   4       2456.92       2471.90        51.75 o                         
   4  24   4         71.02         60.14        11.25 o                         
   5  24   4       1882.42       2069.79        23.97 o                         
   6  24   4          7.77         35.27        13.83 o                         
   7  24   4       1074.79       1193.25        26.78 o                         
   8  24   4        398.55        501.54        25.96 o                         
  -8  25   4        964.92       1011.76        26.10 o                         
  -7  25   4        108.49        114.51        21.27 o                         
  -6  25   4       1337.79       1382.24        24.27 o                         
  -5  25   4         81.61         91.26        14.10 o                         
  -4  25   4        361.53        471.91        19.01 o                         
  -3  25   4          4.15        -10.89        10.89 o                         
  -2  25   4          1.37         18.26         9.96 o                         
  -1  25   4         21.02         16.56        10.51 o                         
   0  25   4        384.19        573.54        13.57 o                         
   1  25   4         60.08         67.66        10.22 o                         
   2  25   4       1816.22       1858.84        25.99 o                         
   3  25   4         79.10         58.32        10.17 o                         
   4  25   4       1480.69       1579.04        30.84 o                         
   5  25   4         27.88          7.04        18.38 o                         
   6  25   4        153.90        165.08        15.53 o                         
   7  25   4          0.49         -3.19        17.02 o                         
   8  25   4          4.66         24.61        19.44 o                         
  -8  26   4         54.20         29.39        21.27 o                         
  -7  26   4        485.60        412.19        26.75 o                         
  -6  26   4        244.15        227.06        16.99 o                         
  -5  26   4        614.50        598.55        17.99 o                         
  -4  26   4        174.03        106.13        13.55 o                         
  -3  26   4       1617.81       1777.71        33.05 o                         
  -2  26   4        961.88       1111.13        26.47 o                         
  -1  26   4       1027.98        984.21        16.15 o                         
   0  26   4       1052.64       1217.03        21.96 o                         
   1  26   4       1009.92       1125.63        14.97 o                         
   2  26   4         82.13         71.82         9.45 o                         
   3  26   4        730.38        802.18        13.14 o                         
   4  26   4        525.37        531.57        14.48 o                         
   5  26   4        598.72        595.20        21.31 o                         
   6  26   4        223.68        287.31        16.21 o                         
   7  26   4        777.24        842.43        19.87 o                         
  -7  27   4        757.45        780.12        23.50 o                         
  -6  27   4        668.67        721.29        22.66 o                         
  -5  27   4        347.04        406.25        21.55 o                         
  -4  27   4        235.30        259.98        14.43 o                         
  -3  27   4         29.55         20.39        11.87 o                         
  -2  27   4         12.48         -6.13        12.51 o                         
  -1  27   4         40.96         28.01        12.31 o                         
   0  27   4          7.54         10.65         9.21 o                         
   1  27   4       1938.23       1988.72        20.99 o                         
   2  27   4        455.83        534.15        19.00 o                         
   3  27   4        220.45        254.53        11.40 o                         
   4  27   4        631.74        663.35        22.93 o                         
   5  27   4        556.84        560.63        19.40 o                         
   6  27   4         10.57          4.59        19.16 o                         
   7  27   4         76.61         30.89        18.31 o                         
  -7  28   4         23.30         22.82        20.32 o                         
  -6  28   4        268.08        189.41        21.18 o                         
  -5  28   4         34.32         50.95        16.37 o                         
  -4  28   4       1469.10       1364.03        25.82 o                         
  -3  28   4         71.77         71.59        12.46 o                         
  -2  28   4       1466.73       1560.12        25.78 o                         
  -1  28   4         21.68         14.65        12.00 o                         
   0  28   4       1294.97       1418.94        17.02 o                         
   1  28   4         49.04         42.75         8.98 o                         
   2  28   4        771.64        856.79        12.48 o                         
   3  28   4        522.39        439.89        12.01 o                         
   4  28   4        499.65        516.03        16.84 o                         
   5  28   4        601.72        501.55        15.68 o                         
   6  28   4        573.57        504.82        25.00 o                         
   7  28   4         24.38         27.15        18.03 o                         
  -6  29   4          0.97         -6.79        18.90 o                         
  -5  29   4        499.26        550.27        19.55 o                         
  -4  29   4         72.41         82.27        13.91 o                         
  -3  29   4        242.33        293.40        14.33 o                         
  -2  29   4         15.70          2.80        12.81 o                         
  -1  29   4        509.81        528.33        19.22 o                         
   0  29   4         36.66         58.58        13.73 o                         
   1  29   4        602.42        640.43        14.58 o                         
   2  29   4         13.47          7.84        10.18 o                         
   3  29   4        407.99        423.01        13.68 o                         
   4  29   4         31.93         32.05        12.22 o                         
   5  29   4        216.21        223.89        14.38 o                         
   6  29   4          1.29          9.41        20.42 o                         
  -6  30   4        227.02        229.92        19.56 o                         
  -5  30   4         47.55         -1.37        17.65 o                         
  -4  30   4        830.74        747.97        22.74 o                         
  -3  30   4        395.17        325.54        18.59 o                         
  -2  30   4        764.32        749.57        15.01 o                         
  -1  30   4        673.51        531.25        20.71 o                         
   0  30   4         25.45         41.57        10.92 o                         
   1  30   4       1318.55       1239.28        18.58 o                         
   2  30   4        377.96        438.55        12.01 o                         
   3  30   4        343.62        348.90        12.86 o                         
   4  30   4       1929.10       1942.64        20.86 o                         
   5  30   4          6.32         18.89        14.29 o                         
   6  30   4        999.31        727.24        40.00 o                         
  -5  31   4        342.08        381.31        23.76 o                         
  -4  31   4        132.80        109.48        14.23 o                         
  -3  31   4        431.61        479.24        17.25 o                         
  -2  31   4       1075.23       1095.44        18.55 o                         
  -1  31   4        415.85        366.69        15.54 o                         
   0  31   4        971.97        908.17        25.68 o                         
   1  31   4          5.47          2.55        10.61 o                         
   2  31   4        396.82        364.27        12.11 o                         
   3  31   4         62.86         63.13        12.78 o                         
   4  31   4        272.03        211.31        15.22 o                         
   5  31   4          5.45          9.09        15.52 o                         
  -5  32   4        516.65        398.13        23.70 o                         
  -4  32   4         26.24         39.95        15.17 o                         
  -3  32   4       1062.04       1033.34        35.84 o                         
  -2  32   4         60.76         63.78        13.69 o                         
  -1  32   4        602.45        681.26        18.27 o                         
   0  32   4        564.52        459.13        15.60 o                         
   1  32   4        600.86        612.98        31.38 o                         
   2  32   4        198.26        112.51        11.59 o                         
   3  32   4       1119.22       1052.52        16.38 o                         
   4  32   4         17.21         30.45        14.88 o                         
  -4  33   4        188.31        155.65        17.88 o                         
  -3  33   4        187.14        128.72        15.99 o                         
  -2  33   4        901.46        962.14        17.86 o                         
  -1  33   4        570.67        637.71        18.48 o                         
   0  33   4        377.01        397.60        13.43 o                         
   1  33   4        243.21        305.43        13.59 o                         
   2  33   4         45.11         39.25        11.99 o                         
   3  33   4         24.63         -8.73        12.83 o                         
   4  33   4          1.88         -3.05        14.26 o                         
  -3  34   4        590.79        507.90        19.23 o                         
  -2  34   4        397.14        381.31        16.36 o                         
  -1  34   4         61.72         55.20        13.77 o                         
   0  34   4        680.37        706.94        49.59 o                         
   1  34   4         18.18         35.31        11.59 o                         
   2  34   4        568.41        413.70        13.87 o                         
   3  34   4         49.42         26.83        12.93 o                         
  -1  35   4        455.17        474.57        15.74 o                         
   0  35   4          3.72         23.84        15.61 o                         
   1  35   4         10.22         14.46        11.70 o                         
 -11   0   5        361.70        219.30        26.89 o                         
  -9   0   5        966.62        889.48        27.56 o                         
  -7   0   5       6240.81       6029.55        46.97 o                         
  -5   0   5      22900.45      23212.40       531.04 o                         
  -3   0   5       4170.47       4098.49       110.65 o                         
  -1   0   5        764.43        747.16         8.56 o                         
   1   0   5       6784.65       6279.35        16.69 o                         
   3   0   5       6674.79       7109.43        88.82 o                         
   5   0   5       7567.83       7421.07        35.93 o                         
   7   0   5       4174.02       3969.76        70.21 o                         
   9   0   5       1230.61       1079.64        27.28 o                         
  11   0   5        527.93        492.08        36.50 o                         
 -11   1   5        229.67        223.60        22.14 o                         
 -10   1   5       2022.27       2096.48        30.31 o                         
  -9   1   5       1341.48       1329.84        19.04 o                         
  -8   1   5       1630.80       1653.70        22.16 o                         
  -7   1   5       3343.23       3326.47        23.89 o                         
  -6   1   5       4569.10       4456.89        25.56 o                         
  -5   1   5        884.82        741.58         8.81 o                         
  -4   1   5       7383.28       6011.31       100.63 o                         
  -3   1   5       2474.43       2219.95        84.00 o                         
  -2   1   5      27754.32      28272.88       156.13 o                         
  -1   1   5       9320.81       9303.47        85.22 o                         
   0   1   5      15271.79      13671.15        82.70 o                         
   1   1   5         46.25         11.50         4.36 o                         
   2   1   5        860.79        889.76         9.66 o                         
   3   1   5         74.67        120.25         7.84 o                         
   4   1   5        550.58        665.67         7.64 o                         
   5   1   5         15.47         16.95         9.73 o                         
   6   1   5       1259.79       1256.74        15.86 o                         
   7   1   5          3.34         -2.18        13.21 o                         
   8   1   5       2842.91       2692.93        18.75 o                         
   9   1   5        343.58        384.45        18.34 o                         
  10   1   5        420.36        390.32        19.65 o                         
  11   1   5        268.86        246.41        22.46 o                         
 -11   2   5        114.13         21.09        23.38 o                         
 -10   2   5        152.13        161.93        17.53 o                         
  -9   2   5        138.09        111.25        17.52 o                         
  -8   2   5       4178.55       4085.62        56.06 o                         
  -7   2   5        287.28        291.29        11.23 o                         
  -6   2   5       3634.22       3603.02        17.36 o                         
  -5   2   5       9736.14      10157.11       102.01 o                         
  -4   2   5       1514.42       1588.37        34.73 o                         
  -3   2   5      17820.26      15654.64       118.30 o                         
  -2   2   5       1731.19       1558.48        14.63 o                         
  -1   2   5       5142.26       5366.99        57.66 o                         
   0   2   5       1266.81        957.01         6.97 o                         
   1   2   5       2571.66       2114.41        19.99 o                         
   2   2   5      12879.32      13649.08        75.15 o                         
   3   2   5       7826.28       7793.75        54.47 o                         
   4   2   5       5068.15       4970.94        26.93 o                         
   5   2   5       5969.44       5617.56        51.83 o                         
   6   2   5       1181.22       1134.97        15.32 o                         
   7   2   5        826.94        940.48        18.68 o                         
   8   2   5       1838.37       1973.84        22.58 o                         
   9   2   5        332.64        312.95        18.92 o                         
  10   2   5        360.74        368.88        21.95 o                         
  11   2   5          2.40         -2.89        21.12 o                         
 -11   3   5        672.33        746.36        24.25 o                         
 -10   3   5         11.05         10.77        17.34 o                         
  -9   3   5       1773.47       1989.57        28.92 o                         
  -8   3   5         34.26         40.57        12.78 o                         
  -7   3   5       2601.38       2765.06        28.48 o                         
  -6   3   5          5.93         -1.30         7.20 o                         
  -5   3   5       1916.38       2012.61        18.94 o                         
  -4   3   5       5800.55       4950.83        58.87 o                         
  -3   3   5      15259.94      16141.02       291.11 o                         
  -2   3   5        718.04       1091.07         6.88 o                         
  -1   3   5      13836.31      14858.84       168.65 o                         
   0   3   5        680.07        715.70         8.18 o                         
   1   3   5       7223.88       7107.53        54.46 o                         
   2   3   5         29.06          9.05         6.44 o                         
   3   3   5       8152.48       8107.89        61.49 o                         
   4   3   5       3614.18       3388.54        23.34 o                         
   5   3   5       1715.39       1781.15        26.65 o                         
   6   3   5       4259.52       4144.04        31.10 o                         
   7   3   5       3255.89       3185.31        19.36 o                         
   8   3   5         22.27         34.23        12.86 o                         
   9   3   5       1444.34       1304.82        34.31 o                         
  10   3   5        197.56        261.45        20.83 o                         
  11   3   5        355.00        320.33        28.82 o                         
 -11   4   5         55.99         27.49        18.93 o                         
 -10   4   5        136.77         52.59        19.48 o                         
  -9   4   5         16.72         -3.63        14.67 o                         
  -8   4   5        454.15        417.73        11.75 o                         
  -7   4   5        506.31        455.41        15.50 o                         
  -6   4   5       6648.67       6353.07        69.52 o                         
  -5   4   5        142.97         45.36         6.15 o                         
  -4   4   5      16061.19      15200.04        79.79 o                         
  -3   4   5        769.83        651.49        10.64 o                         
  -2   4   5      20537.66      18830.31       152.17 o                         
  -1   4   5        407.65        320.26         5.96 o                         
   0   4   5      19553.20      17137.20       396.83 o                         
   1   4   5       6684.52       7057.65        45.84 o                         
   2   4   5      12243.75      12018.73        87.07 o                         
   3   4   5       2615.46       2496.19        47.33 o                         
   4   4   5       3187.94       3217.72        18.61 o                         
   5   4   5        293.22        240.93        10.90 o                         
   6   4   5       3892.99       3878.39        29.20 o                         
   7   4   5        255.28        224.20        12.53 o                         
   8   4   5       2061.70       2153.07        25.68 o                         
   9   4   5         86.21        129.92        16.88 o                         
  10   4   5          1.81         16.99        20.49 o                         
  11   4   5        128.22        201.51        23.34 o                         
 -11   5   5        357.04        299.46        23.85 o                         
 -10   5   5         99.49         89.04        18.97 o                         
  -9   5   5       1199.46       1264.36        27.31 o                         
  -8   5   5       1181.39       1371.78        19.43 o                         
  -7   5   5       1055.01        864.91        23.23 o                         
  -6   5   5       1107.12       1091.55        37.39 o                         
  -5   5   5       4124.22       3936.42        17.04 o                         
  -4   5   5        376.67        166.35         5.88 o                         
  -3   5   5      26062.56      25861.27       327.61 o                         
  -2   5   5       5571.17       5272.55        38.72 o                         
  -1   5   5      17040.36      16353.43       221.77 o                         
   0   5   5      17121.71      15131.04       117.77 o                         
   1   5   5        573.66        611.84         5.84 o                         
   2   5   5       6447.24       5867.82        46.25 o                         
   3   5   5        421.01        449.55         8.80 o                         
   4   5   5       1725.47       1693.45        10.89 o                         
   5   5   5       5816.13       6226.24       145.09 o                         
   6   5   5       1395.65       1311.66        20.17 o                         
   7   5   5       1999.75       2050.05        25.05 o                         
   8   5   5        541.49        636.80        15.78 o                         
   9   5   5          1.12          4.52        16.38 o                         
  10   5   5        358.73        349.10        21.86 o                         
  11   5   5          1.19        -10.31        18.93 o                         
 -11   6   5        469.03        445.43        22.52 o                         
 -10   6   5        390.29        307.76        20.55 o                         
  -9   6   5       1194.34       1173.41        20.30 o                         
  -8   6   5        362.13        343.66        13.35 o                         
  -7   6   5        901.90        857.31        15.41 o                         
  -6   6   5        857.70        860.09        20.16 o                         
  -5   6   5       3399.80       3141.80        22.70 o                         
  -4   6   5       6991.34       6899.21        24.84 o                         
  -3   6   5        113.07         97.26         7.54 o                         
  -2   6   5       4308.21       4274.60        39.95 o                         
  -1   6   5       2165.85       2486.93        21.42 o                         
   0   6   5       1279.22       1167.26         6.85 o                         
   1   6   5      15322.22      16429.69       114.51 o                         
   2   6   5       1484.26       1582.76        17.54 o                         
   3   6   5        551.36        531.23         9.16 o                         
   4   6   5        905.70        964.22        14.08 o                         
   5   6   5       1704.00       1799.17        16.03 o                         
   6   6   5       2287.51       2415.79        20.97 o                         
   7   6   5       2882.43       2975.10        25.41 o                         
   8   6   5       1364.10       1490.04        21.19 o                         
   9   6   5       1321.73       1336.73        20.96 o                         
  10   6   5        119.27        147.53        18.20 o                         
  11   6   5         35.74         32.21        22.63 o                         
 -11   7   5         89.12        162.66        20.11 o                         
 -10   7   5        964.45        920.73        25.80 o                         
  -9   7   5        225.79        292.77        14.02 o                         
  -8   7   5       1981.97       1906.95        44.66 o                         
  -7   7   5          2.25          1.01        11.90 o                         
  -6   7   5       5753.27       5485.48        94.94 o                         
  -5   7   5          0.89         -5.80         7.41 o                         
  -4   7   5      12150.29      12568.18        58.79 o                         
  -3   7   5        127.43        136.11         7.24 o                         
  -2   7   5       8177.62       8680.77        77.35 o                         
  -1   7   5        288.72        173.79         4.90 o                         
   0   7   5      10600.26      10267.47       198.07 o                         
   1   7   5        162.06        122.77         4.22 o                         
   2   7   5       1560.46       1398.70        22.19 o                         
   3   7   5        376.82        301.75         7.60 o                         
   4   7   5       4218.16       4549.18        28.29 o                         
   5   7   5          0.12         -1.09        11.32 o                         
   6   7   5       2972.93       2902.10        46.46 o                         
   7   7   5          5.28         -6.66        13.79 o                         
   8   7   5        544.17        624.38        22.65 o                         
   9   7   5         48.25         80.52        15.88 o                         
  10   7   5        402.85        369.52        22.95 o                         
  11   7   5         48.63         48.32        19.49 o                         
 -11   8   5       1186.04       1281.54        31.59 o                         
 -10   8   5        509.28        543.09        21.80 o                         
  -9   8   5       1568.74       1405.86        31.06 o                         
  -8   8   5          0.34          6.03        13.15 o                         
  -7   8   5       2289.56       1940.94        19.99 o                         
  -6   8   5        205.65        168.08        10.31 o                         
  -5   8   5       4266.91       3983.21        16.62 o                         
  -4   8   5          9.29         23.93         7.38 o                         
  -3   8   5       5584.06       6119.29        47.33 o                         
  -2   8   5        260.94        265.28         7.56 o                         
  -1   8   5       6180.16       6271.54        50.29 o                         
   0   8   5         12.46         22.14         7.88 o                         
   1   8   5      12816.65      10885.15       153.20 o                         
   2   8   5        804.36        645.24        10.31 o                         
   3   8   5       4516.97       4208.06        41.88 o                         
   4   8   5        841.49        903.39        12.22 o                         
   5   8   5       2821.77       2858.83        24.33 o                         
   6   8   5        485.55        485.68        12.79 o                         
   7   8   5       5340.95       5404.19        53.53 o                         
   8   8   5       1008.59        974.19        21.41 o                         
   9   8   5       1619.71       1808.75        22.19 o                         
  10   8   5        102.27        109.75        19.01 o                         
  11   8   5        215.81        191.05        22.76 o                         
 -11   9   5         80.62         60.73        18.50 o                         
 -10   9   5       1018.42       1045.36        23.46 o                         
  -9   9   5        166.66        163.14        13.71 o                         
  -8   9   5       1759.69       1753.65        33.77 o                         
  -7   9   5       2196.44       2164.11        39.29 o                         
  -6   9   5        362.64        318.41        12.42 o                         
  -5   9   5       3632.01       3627.33        27.46 o                         
  -4   9   5       2151.00       2453.33        22.10 o                         
  -3   9   5       1214.50       1188.69        13.26 o                         
  -2   9   5      11802.36      11455.26        51.29 o                         
  -1   9   5       6031.63       6436.67        61.52 o                         
   0   9   5       8142.39       7411.61        44.89 o                         
   1   9   5       6156.19       6293.39        42.59 o                         
   2   9   5        229.51        127.92         6.98 o                         
   3   9   5       3890.55       3787.03        34.77 o                         
   4   9   5        864.45        964.89        10.76 o                         
   5   9   5       4743.73       4972.99        27.97 o                         
   6   9   5         65.35         52.87        13.29 o                         
   7   9   5        602.77        587.71        16.77 o                         
   8   9   5        395.75        458.27        18.56 o                         
   9   9   5        283.22        228.97        18.90 o                         
  10   9   5        397.52        348.37        26.51 o                         
  11   9   5        414.17        329.89        29.12 o                         
 -11  10   5         41.56         49.38        18.45 o                         
 -10  10   5        982.61        819.38        25.00 o                         
  -9  10   5         43.76         42.02        14.34 o                         
  -8  10   5       1654.73       1620.65        22.18 o                         
  -7  10   5       2096.60       2255.00        24.61 o                         
  -6  10   5       1547.10       1411.98        15.11 o                         
  -5  10   5       3092.01       2987.66        27.88 o                         
  -4  10   5        444.24        412.84        10.53 o                         
  -3  10   5        396.88        597.55        12.90 o                         
  -2  10   5       6909.46       6163.25        55.80 o                         
  -1  10   5         14.71          2.16         4.24 o                         
   0  10   5       7659.20       7317.60        86.09 o                         
   1  10   5       1740.16       1995.12        16.78 o                         
   2  10   5      11062.54      11596.82       121.51 o                         
   3  10   5       3730.31       3583.97        24.01 o                         
   4  10   5        453.88        427.16        10.56 o                         
   5  10   5       1687.19       1809.83        28.81 o                         
   6  10   5       2553.57       2454.37        21.56 o                         
   7  10   5          1.63         -2.72        12.67 o                         
   8  10   5       4758.45       4839.24        28.67 o                         
   9  10   5         20.96         16.93        18.22 o                         
  10  10   5        991.42        985.64        25.52 o                         
  11  10   5        134.07         96.06        22.62 o                         
 -11  11   5        288.43        228.49        23.34 o                         
 -10  11   5          3.91         -5.80        15.37 o                         
  -9  11   5       1561.16       1668.63        25.34 o                         
  -8  11   5         56.89         26.11        11.88 o                         
  -7  11   5       7028.50       7304.37       104.83 o                         
  -6  11   5       1745.62       1810.25        18.63 o                         
  -5  11   5       2249.31       2173.26        26.73 o                         
  -4  11   5       1035.96        983.31        13.40 o                         
  -3  11   5       3332.09       3472.44        25.07 o                         
  -2  11   5          5.79         18.02         6.10 o                         
  -1  11   5      14075.80      14022.66       188.72 o                         
   0  11   5        206.10        207.30         8.67 o                         
   1  11   5       4691.32       4295.92        38.04 o                         
   2  11   5        399.72        289.41         5.30 o                         
   3  11   5       5762.43       5266.06        52.27 o                         
   4  11   5       1060.16        956.27        16.91 o                         
   5  11   5        805.30        845.03        19.65 o                         
   6  11   5        184.04        187.15        14.82 o                         
   7  11   5         14.07         21.98        12.73 o                         
   8  11   5         35.62         21.57        15.18 o                         
   9  11   5       1901.53       1878.94        24.07 o                         
  10  11   5         10.59         15.31        19.69 o                         
 -10  12   5        525.88        442.28        20.10 o                         
  -9  12   5         34.59         26.82        13.70 o                         
  -8  12   5       1383.82       1318.44        26.69 o                         
  -7  12   5        426.50        429.20        13.74 o                         
  -6  12   5       2726.87       2909.00        63.18 o                         
  -5  12   5        245.71        160.04        11.62 o                         
  -4  12   5       1684.99       1937.54        20.59 o                         
  -3  12   5        317.47        295.12         9.10 o                         
  -2  12   5       1265.17       1273.85        31.94 o                         
  -1  12   5       3000.64       3113.27        46.91 o                         
   0  12   5       9025.36       8718.43       108.98 o                         
   1  12   5        248.85        233.33        16.00 o                         
   2  12   5      10559.67      10627.04        69.33 o                         
   3  12   5         45.05          6.35         6.12 o                         
   4  12   5       2087.00       2000.05        14.89 o                         
   5  12   5         29.88         46.22        14.34 o                         
   6  12   5        177.57        115.12        18.21 o                         
   7  12   5        903.11        974.36        29.32 o                         
   8  12   5         62.85         80.64        15.17 o                         
   9  12   5        493.52        517.29        20.01 o                         
  10  12   5        468.11        412.81        24.60 o                         
 -10  13   5        239.52        213.18        17.22 o                         
  -9  13   5        576.71        612.40        20.36 o                         
  -8  13   5       1591.83       1639.86        21.48 o                         
  -7  13   5        192.80        186.76        14.08 o                         
  -6  13   5       2408.81       2715.40        42.13 o                         
  -5  13   5         15.26         22.20        10.37 o                         
  -4  13   5       2301.59       2133.51        29.12 o                         
  -3  13   5        176.10        168.24         8.16 o                         
  -2  13   5       3547.73       3975.93        25.02 o                         
  -1  13   5        779.87        877.61        25.61 o                         
   0  13   5       9103.95       9089.19       142.48 o                         
   1  13   5       9202.27       9298.09        37.70 o                         
   2  13   5       7307.47       8326.52        60.85 o                         
   3  13   5       5076.40       5237.37        24.98 o                         
   4  13   5       3535.32       3871.82        25.63 o                         
   5  13   5         27.02        -13.90        16.62 o                         
   6  13   5        407.33        365.89        14.66 o                         
   7  13   5         37.26         66.64        13.91 o                         
   8  13   5       1454.61       1541.78        19.68 o                         
   9  13   5        331.66        261.18        22.53 o                         
  10  13   5        808.78        813.45        27.69 o                         
 -10  14   5        434.19        400.67        19.50 o                         
  -9  14   5        516.98        479.74        17.30 o                         
  -8  14   5         60.16         97.25        14.46 o                         
  -7  14   5       1540.12       1576.43        21.61 o                         
  -6  14   5         26.62         28.79        11.23 o                         
  -5  14   5       1597.26       1943.55        21.93 o                         
  -4  14   5       1812.23       1799.75        16.58 o                         
  -3  14   5       2751.52       2889.69        33.85 o                         
  -2  14   5        478.32        478.02        12.35 o                         
  -1  14   5       5097.26       5427.48        81.17 o                         
   0  14   5       5385.61       5418.19        66.88 o                         
   1  14   5       9900.60       9866.69        72.94 o                         
   2  14   5        177.57        175.26         5.43 o                         
   3  14   5       2148.99       2483.49        63.76 o                         
   4  14   5        168.85        185.07        14.40 o                         
   5  14   5        705.64        708.18        16.57 o                         
   6  14   5        758.85        694.37        18.51 o                         
   7  14   5        468.38        521.86        17.01 o                         
   8  14   5        130.04        111.71        19.50 o                         
   9  14   5        657.57        574.22        20.30 o                         
  10  14   5         92.99         76.51        19.79 o                         
 -10  15   5        251.19        270.37        18.15 o                         
  -9  15   5         11.60         -2.04        15.99 o                         
  -8  15   5       2600.30       2901.93        54.24 o                         
  -7  15   5         79.53        142.40        14.13 o                         
  -6  15   5       2529.78       2673.35        48.60 o                         
  -5  15   5          4.52         21.27        11.17 o                         
  -4  15   5       3407.48       3384.07        17.78 o                         
  -3  15   5         70.97         91.67        10.99 o                         
  -2  15   5        400.63        443.11        21.08 o                         
  -1  15   5       2443.98       2206.08        14.64 o                         
   0  15   5       5974.62       6195.43        45.57 o                         
   1  15   5       3560.93       3748.10        25.89 o                         
   2  15   5      10337.42      10985.60       252.57 o                         
   3  15   5        279.74        395.38        11.19 o                         
   4  15   5       1608.99       1721.65        26.11 o                         
   5  15   5       1055.68       1114.44        23.96 o                         
   6  15   5       1970.73       2028.92        18.57 o                         
   7  15   5       1884.53       1943.03        21.05 o                         
   8  15   5        343.36        337.61        16.08 o                         
   9  15   5       1150.41       1185.67        30.61 o                         
  10  15   5       1163.08       1280.21        29.35 o                         
 -10  16   5          9.80          7.29        17.64 o                         
  -9  16   5        749.52        681.82        21.85 o                         
  -8  16   5        208.83        125.69        14.15 o                         
  -7  16   5        100.26        161.17        17.52 o                         
  -6  16   5       1731.84       1810.75        20.04 o                         
  -5  16   5       1191.97       1254.88        27.22 o                         
  -4  16   5        194.58        198.37        11.03 o                         
  -3  16   5       1423.73       1361.15        15.16 o                         
  -2  16   5        484.04        510.23         8.53 o                         
  -1  16   5       4077.72       4326.53        70.98 o                         
   0  16   5        848.91        795.35        20.05 o                         
   1  16   5       3907.16       3490.24        41.08 o                         
   2  16   5       1417.76       1490.18        59.20 o                         
   3  16   5          2.48         12.21         7.21 o                         
   4  16   5        363.11        336.66        12.72 o                         
   5  16   5        284.49        368.37        12.36 o                         
   6  16   5       1209.09       1223.79        15.15 o                         
   7  16   5       2096.08       2167.44        25.10 o                         
   8  16   5         50.21         86.47        16.83 o                         
   9  16   5        857.33        694.33        25.56 o                         
  10  16   5        145.29        182.01        22.22 o                         
 -10  17   5         39.65         47.60        20.90 o                         
  -9  17   5        654.11        570.30        23.80 o                         
  -8  17   5        543.52        678.97        21.48 o                         
  -7  17   5       1877.08       2073.09        41.01 o                         
  -6  17   5       3354.02       3677.44        26.24 o                         
  -5  17   5       3757.68       3990.71        37.00 o                         
  -4  17   5       3573.77       3261.51        27.95 o                         
  -3  17   5       4609.16       4743.39        44.60 o                         
  -2  17   5        162.85        137.50         8.43 o                         
  -1  17   5       3320.24       3054.07       134.18 o                         
   0  17   5       1522.39       1547.57        23.81 o                         
   1  17   5       7865.21       7810.08        99.62 o                         
   2  17   5        651.43        837.90        12.42 o                         
   3  17   5       2480.48       2512.58        42.06 o                         
   4  17   5          1.28         -9.75        11.40 o                         
   5  17   5       1575.75       1486.47        18.98 o                         
   6  17   5        146.00        109.40        13.91 o                         
   7  17   5       1602.91       1639.04        19.06 o                         
   8  17   5        135.11        131.23        18.10 o                         
   9  17   5        949.89       1053.11        23.58 o                         
  10  17   5         15.08         12.40        24.52 o                         
 -10  18   5        611.97        651.91        22.64 o                         
  -9  18   5         20.87          1.54        17.23 o                         
  -8  18   5        337.14        304.87        15.83 o                         
  -7  18   5          0.01          9.73        15.56 o                         
  -6  18   5        224.39        255.55        13.09 o                         
  -5  18   5        117.09        193.64        12.13 o                         
  -4  18   5       1526.97       1482.14        24.33 o                         
  -3  18   5       1605.19       1775.25        34.04 o                         
  -2  18   5        698.33        646.77        14.78 o                         
  -1  18   5       4993.79       5480.82        33.16 o                         
   0  18   5        434.92        478.57        20.98 o                         
   1  18   5        798.10        797.02        17.42 o                         
   2  18   5        279.55        294.71         5.03 o                         
   3  18   5          1.74         -8.90         8.90 o                         
   4  18   5        701.00        743.58        25.55 o                         
   5  18   5        426.85        383.94        15.52 o                         
   6  18   5       2503.71       2696.38        34.14 o                         
   7  18   5        448.56        488.76        14.49 o                         
   8  18   5       1372.78       1495.91        26.54 o                         
   9  18   5         52.22         28.20        19.40 o                         
  -9  19   5         64.30         27.95        17.55 o                         
  -8  19   5        320.78        305.35        19.09 o                         
  -7  19   5       1212.62       1295.95        22.91 o                         
  -6  19   5        944.73        786.39        17.77 o                         
  -5  19   5       3585.61       3924.08        33.77 o                         
  -4  19   5       4404.76       4650.79        29.33 o                         
  -3  19   5       2783.79       2785.25        41.76 o                         
  -2  19   5       1446.90       1450.94        20.28 o                         
  -1  19   5       2518.56       2475.09        27.31 o                         
   0  19   5       1627.12       1542.15        20.67 o                         
   1  19   5        361.07        312.50        12.58 o                         
   2  19   5        747.39        555.53         6.50 o                         
   3  19   5       7005.12       6790.57        88.55 o                         
   4  19   5        173.73        138.53        16.95 o                         
   5  19   5       2988.25       3196.76        27.64 o                         
   6  19   5       1007.22       1017.39        24.71 o                         
   7  19   5        470.46        483.89        15.15 o                         
   8  19   5        873.52        876.48        24.18 o                         
   9  19   5        394.03        439.77        20.70 o                         
  -9  20   5          8.68         30.71        18.85 o                         
  -8  20   5        148.60        155.09        21.08 o                         
  -7  20   5         56.52         44.88        15.83 o                         
  -6  20   5        187.26        183.71        13.47 o                         
  -5  20   5        371.43        337.15        14.18 o                         
  -4  20   5       1415.88       1273.97        19.13 o                         
  -3  20   5        231.37        253.47        10.22 o                         
  -2  20   5       5082.77       5479.08       118.35 o                         
  -1  20   5         50.69         98.93         5.93 o                         
   0  20   5       6166.69       6168.57        53.01 o                         
   1  20   5         39.98         45.99        13.39 o                         
   2  20   5        231.05        242.27         6.39 o                         
   3  20   5        411.11        361.98        18.35 o                         
   4  20   5        133.54        145.54        17.60 o                         
   5  20   5       1486.12       1524.95        24.21 o                         
   6  20   5        731.41        838.67        21.21 o                         
   7  20   5       1208.65       1186.17        19.63 o                         
   8  20   5        656.34        651.74        20.94 o                         
   9  20   5        250.50        429.08        24.04 o                         
  -9  21   5          4.06         15.96        20.58 o                         
  -8  21   5          6.11          9.06        17.23 o                         
  -7  21   5         22.44         -5.95        15.78 o                         
  -6  21   5        784.63        537.24        16.37 o                         
  -5  21   5         10.44        -12.45        13.42 o                         
  -4  21   5       3061.31       3185.17        21.56 o                         
  -3  21   5        444.35        480.55        15.60 o                         
  -2  21   5       4106.29       4087.72        61.13 o                         
  -1  21   5         39.94         52.75         8.87 o                         
   0  21   5       3929.72       3977.66        40.23 o                         
   1  21   5         97.27        113.72        13.62 o                         
   2  21   5       6798.79       6276.65        66.29 o                         
   3  21   5       3468.08       3637.01       119.29 o                         
   4  21   5       5719.91       5400.21        22.25 o                         
   5  21   5         29.77         37.65        17.70 o                         
   6  21   5       4195.43       4416.00        32.99 o                         
   7  21   5        103.46        143.46        16.52 o                         
   8  21   5       1800.82       2035.41        34.53 o                         
   9  21   5        233.09        290.52        22.47 o                         
  -9  22   5        151.19        155.92        19.65 o                         
  -8  22   5         60.76         87.30        17.87 o                         
  -7  22   5        167.12        192.15        17.13 o                         
  -6  22   5          0.26          7.05        14.55 o                         
  -5  22   5        238.68        199.02        17.14 o                         
  -4  22   5        196.65        199.41        12.11 o                         
  -3  22   5       2181.53       2244.51        21.80 o                         
  -2  22   5        705.13        815.80        16.39 o                         
  -1  22   5        771.57        863.63        18.45 o                         
   0  22   5         58.51         55.51        17.49 o                         
   1  22   5         12.83         11.51        14.99 o                         
   2  22   5          0.05         -3.99         5.43 o                         
   3  22   5       2038.85       2153.93        30.91 o                         
   4  22   5        362.81        277.02        20.43 o                         
   5  22   5        378.45        369.59        25.66 o                         
   6  22   5        281.24        376.57        21.44 o                         
   7  22   5        318.81        360.61        21.18 o                         
   8  22   5          0.13         -0.16        18.47 o                         
  -8  23   5        175.27        129.21        19.86 o                         
  -7  23   5          0.81         -4.40        16.11 o                         
  -6  23   5        210.16        180.71        16.80 o                         
  -5  23   5       1095.54       1153.67        20.06 o                         
  -4  23   5       1721.24       1684.57        22.77 o                         
  -3  23   5       2400.79       2443.36        63.70 o                         
  -2  23   5       1927.01       1919.79        31.98 o                         
  -1  23   5       2323.54       2467.36        17.97 o                         
   0  23   5       3043.44       2954.33        35.94 o                         
   1  23   5        269.34        335.13        18.31 o                         
   2  23   5       4419.52       3919.33        81.32 o                         
   3  23   5       1571.06       1718.97        67.97 o                         
   4  23   5        268.80        168.52        12.00 o                         
   5  23   5       2215.81       2465.91        30.38 o                         
   6  23   5        453.55        447.44        24.15 o                         
   7  23   5       1693.31       1816.24        31.65 o                         
   8  23   5       1218.14       1379.71        28.61 o                         
  -8  24   5        145.96        164.94        20.64 o                         
  -7  24   5        248.87        244.57        17.46 o                         
  -6  24   5        254.21        287.82        17.52 o                         
  -5  24   5         63.14         16.65        13.68 o                         
  -4  24   5        236.61        211.23        12.37 o                         
  -3  24   5          8.28         -4.18        10.50 o                         
  -2  24   5         32.77         33.60         9.18 o                         
  -1  24   5         37.35         42.00         8.06 o                         
   0  24   5         12.59         10.92         5.70 o                         
   1  24   5         83.81        105.13        15.87 o                         
   2  24   5         58.20         70.85         6.27 o                         
   3  24   5       1044.52       1125.98        38.70 o                         
   4  24   5        818.47        716.32        24.95 o                         
   5  24   5         56.10         65.27        15.08 o                         
   6  24   5        201.26        283.15        30.17 o                         
   7  24   5         21.41          7.28        15.70 o                         
   8  24   5        102.38        121.26        19.60 o                         
  -8  25   5          1.16        -16.52        21.56 o                         
  -7  25   5        483.36        535.03        22.85 o                         
  -6  25   5         95.85        145.43        16.97 o                         
  -5  25   5       1739.07       1703.70        40.80 o                         
  -4  25   5        106.84         78.73        12.51 o                         
  -3  25   5       4413.13       4271.17        79.97 o                         
  -2  25   5        398.93        355.45        10.86 o                         
  -1  25   5       6131.45       6677.86       130.62 o                         
   0  25   5          5.44          7.33         6.20 o                         
   1  25   5       2010.14       2117.65        28.55 o                         
   2  25   5        576.54        454.81        20.84 o                         
   3  25   5        990.40        977.69        42.77 o                         
   4  25   5        347.77        376.09        17.15 o                         
   5  25   5        665.45        724.69        33.11 o                         
   6  25   5        337.56        319.56        23.75 o                         
   7  25   5       1944.13       1901.15        27.26 o                         
   8  25   5         42.58         66.26        19.37 o                         
  -7  26   5         69.17         70.01        18.78 o                         
  -6  26   5        506.93        492.64        21.04 o                         
  -5  26   5        207.40        240.11        14.79 o                         
  -4  26   5        609.14        623.66        21.00 o                         
  -3  26   5         13.13         -5.31        11.40 o                         
  -2  26   5          1.49          6.83        10.20 o                         
  -1  26   5        148.39        146.32         8.73 o                         
   0  26   5        116.85        140.23         8.96 o                         
   1  26   5         41.53         27.54        18.73 o                         
   2  26   5        685.04        576.66         9.58 o                         
   3  26   5         78.96         74.41         8.98 o                         
   4  26   5       2009.10       1785.40        60.28 o                         
   5  26   5         97.28         90.39        13.76 o                         
   6  26   5        466.17        409.75        29.15 o                         
   7  26   5         58.23         67.36        16.11 o                         
  -7  27   5         36.21         50.73        19.44 o                         
  -6  27   5        498.89        522.12        27.21 o                         
  -5  27   5        202.72        159.40        15.43 o                         
  -4  27   5        601.52        580.29        20.48 o                         
  -3  27   5       1034.82       1116.11        19.79 o                         
  -2  27   5       2547.15       2662.84        22.92 o                         
  -1  27   5       1356.57       1719.77        12.58 o                         
   0  27   5       1729.72       1953.10        16.02 o                         
   1  27   5       1212.45       1283.09        25.28 o                         
   2  27   5        371.31        504.82        11.94 o                         
   3  27   5        293.04        359.64        11.68 o                         
   4  27   5        118.04        128.66        14.52 o                         
   5  27   5        167.58        171.80        15.14 o                         
   6  27   5        735.64        730.72        28.22 o                         
   7  27   5        516.82        505.57        22.64 o                         
  -7  28   5        158.43         98.99        21.19 o                         
  -6  28   5         32.84          7.22        18.56 o                         
  -5  28   5        613.48        576.54        17.55 o                         
  -4  28   5        394.43        462.31        18.14 o                         
  -3  28   5         16.86         47.32        11.84 o                         
  -2  28   5        232.41        248.45        11.84 o                         
  -1  28   5         16.48         24.70         9.02 o                         
   0  28   5         84.60         97.71        12.28 o                         
   1  28   5        287.45        270.52        28.22 o                         
   2  28   5          0.53         -0.99        10.14 o                         
   3  28   5        798.97        860.27        46.68 o                         
   4  28   5          1.37         19.69        10.70 o                         
   5  28   5        669.29        505.20        18.79 o                         
   6  28   5          3.80         -4.44        16.74 o                         
  -6  29   5        271.48        292.83        21.78 o                         
  -5  29   5         66.87         31.92        14.08 o                         
  -4  29   5       1048.68       1013.29        28.40 o                         
  -3  29   5         32.54         42.93        12.34 o                         
  -2  29   5       1601.84       1499.92        16.76 o                         
  -1  29   5        106.99         94.14        10.27 o                         
   0  29   5       2143.43       2156.73        41.24 o                         
   1  29   5        164.45        183.53        21.21 o                         
   2  29   5       2053.87       2112.49        38.34 o                         
   3  29   5         65.64         67.68        10.28 o                         
   4  29   5       1568.23       1683.05        26.71 o                         
   5  29   5         66.18         52.97        15.25 o                         
   6  29   5       1608.77       1419.93        28.45 o                         
  -6  30   5         34.53         48.30        18.24 o                         
  -5  30   5        178.88        120.34        15.53 o                         
  -4  30   5        106.54        104.40        14.31 o                         
  -3  30   5       1198.31       1184.41        38.19 o                         
  -2  30   5          1.16          4.43        18.13 o                         
  -1  30   5        236.76        283.84        10.29 o                         
   0  30   5        234.86        247.26        22.07 o                         
   1  30   5          7.16        -17.33        21.01 o                         
   2  30   5        299.24        289.95        28.07 o                         
   3  30   5         80.08         95.97         9.15 o                         
   4  30   5        164.08        184.86        15.49 o                         
   5  30   5        378.44        340.31        17.83 o                         
  -5  31   5        618.81        380.50        34.12 o                         
  -4  31   5        431.71        410.15        20.68 o                         
  -3  31   5        485.11        457.61        21.26 o                         
  -2  31   5        444.70        405.40        15.19 o                         
  -1  31   5       1197.65       1279.02        13.10 o                         
   0  31   5         87.27         97.91        22.11 o                         
   1  31   5       1395.41       1317.75        44.15 o                         
   2  31   5        178.04        281.03        23.95 o                         
   3  31   5       1294.58       1019.35        14.15 o                         
   4  31   5       1356.41       1316.99        43.47 o                         
   5  31   5       1303.90       1155.85        23.37 o                         
  -4  32   5        558.90        482.71        21.49 o                         
  -3  32   5         61.35         48.35        14.14 o                         
  -2  32   5       1379.02       1423.24        17.35 o                         
  -1  32   5        126.97        117.20        10.53 o                         
   0  32   5        300.64        300.74        24.25 o                         
   1  32   5        330.20        367.68        24.09 o                         
   2  32   5        149.08        129.37        23.82 o                         
   3  32   5         38.61         -1.01        26.03 o                         
   4  32   5        235.37        211.93        14.51 o                         
  -3  33   5        984.09        849.25        25.36 o                         
  -2  33   5         30.81         17.51        12.56 o                         
  -1  33   5        295.14        258.94        11.05 o                         
   0  33   5         81.16         64.38        24.90 o                         
   1  33   5        506.21        549.31        42.56 o                         
   2  33   5        237.53        142.65        25.13 o                         
   3  33   5       1293.58       1093.53        37.91 o                         
  -2  34   5         71.29         93.99        12.98 o                         
  -1  34   5        888.07        964.07        24.69 o                         
   0  34   5         23.53          6.55        24.89 o                         
   1  34   5        162.33        198.95        25.82 o                         
   2  34   5          0.93         -3.63        26.53 o                         
 -10   0   6       2497.55       2580.96        33.46 o                         
  -8   0   6       1761.37       1802.58        36.12 o                         
  -6   0   6        123.45        100.32        15.88 o                         
  -4   0   6        577.92        469.24        13.95 o                         
  -2   0   6      16883.64      17319.95       333.14 o                         
   0   0   6      17580.64      16458.38       102.84 o                         
   2   0   6       7343.11       7311.66        42.58 o                         
   4   0   6        376.00        351.40        12.25 o                         
   6   0   6       1015.98        847.74        18.16 o                         
   8   0   6       1642.63       1519.96        29.32 o                         
  10   0   6       2267.85       2218.30        51.29 o                         
 -11   1   6        350.13        237.78        28.56 o                         
 -10   1   6        102.36         62.16        17.67 o                         
  -9   1   6        186.96        163.27        17.30 o                         
  -8   1   6       1495.18       1666.96        17.89 o                         
  -7   1   6       1869.13       2009.68        18.29 o                         
  -6   1   6        890.11        850.20        13.13 o                         
  -5   1   6       4859.36       4928.07        31.15 o                         
  -4   1   6          5.73         -1.06         7.62 o                         
  -3   1   6      11533.60      11115.00       303.98 o                         
  -2   1   6        364.26        408.26         8.47 o                         
  -1   1   6        548.20        517.57         6.90 o                         
   0   1   6       1882.29       1642.28        15.72 o                         
   1   1   6        639.33        786.76        12.58 o                         
   2   1   6       1805.57       1651.86         8.11 o                         
   3   1   6       1796.77       1752.13        13.38 o                         
   4   1   6       1219.29       1114.72        11.54 o                         
   5   1   6       2317.66       2333.92        18.08 o                         
   6   1   6        393.80        367.22        14.53 o                         
   7   1   6       1707.77       1752.80        21.21 o                         
   8   1   6        265.33        243.65        14.39 o                         
   9   1   6         19.27         17.33        17.80 o                         
  10   1   6        217.31        212.84        24.47 o                         
  11   1   6        104.88         76.38        24.98 o                         
 -11   2   6        463.17        522.59        26.58 o                         
 -10   2   6         94.80        101.38        16.22 o                         
  -9   2   6       1700.16       1728.69        25.06 o                         
  -8   2   6         12.50         11.05        11.46 o                         
  -7   2   6       1492.10       1562.58        13.89 o                         
  -6   2   6        320.89        299.13         8.21 o                         
  -5   2   6         52.48         70.26         7.54 o                         
  -4   2   6        227.87        291.16        25.56 o                         
  -3   2   6       5438.92       5569.64       177.67 o                         
  -2   2   6       2753.87       2705.95        26.04 o                         
  -1   2   6       9590.76       9558.22       348.68 o                         
   0   2   6      10781.02       9533.02        61.95 o                         
   1   2   6       1908.46       1929.57        11.87 o                         
   2   2   6       5602.31       5132.42        28.40 o                         
   3   2   6        262.87        418.85        10.22 o                         
   4   2   6       1669.19       1402.15        16.61 o                         
   5   2   6          3.46          4.49        10.95 o                         
   6   2   6       1566.66       1395.86        18.20 o                         
   7   2   6       1027.55       1031.41        16.93 o                         
   8   2   6        847.53        716.22        16.81 o                         
   9   2   6        939.24       1044.95        20.95 o                         
  10   2   6        252.82        253.35        20.44 o                         
  11   2   6        452.06        420.20        26.77 o                         
 -11   3   6         55.93         45.71        20.19 o                         
 -10   3   6        343.14        285.19        19.62 o                         
  -9   3   6          1.42          5.65        14.76 o                         
  -8   3   6        453.20        438.07        12.97 o                         
  -7   3   6        172.80        187.42        10.51 o                         
  -6   3   6       4427.13       4351.58        42.23 o                         
  -5   3   6       1546.28       1913.86        28.89 o                         
  -4   3   6       5854.81       5756.25        31.24 o                         
  -3   3   6       2282.05       2083.33        26.36 o                         
  -2   3   6       5939.20       6171.17        60.25 o                         
  -1   3   6       6004.78       5807.90        68.25 o                         
   0   3   6       6858.49       6999.93        28.87 o                         
   1   3   6          9.59         16.19         6.52 o                         
   2   3   6       5861.25       5165.97        61.23 o                         
   3   3   6       1276.85       1341.09        11.49 o                         
   4   3   6       1811.56       1931.92        17.88 o                         
   5   3   6       1874.13       1780.45        18.15 o                         
   6   3   6       1177.92       1148.22        38.22 o                         
   7   3   6         64.59         52.33        13.33 o                         
   8   3   6        449.14        513.74        16.55 o                         
   9   3   6        115.99        108.92        15.32 o                         
  10   3   6         10.83         16.20        17.52 o                         
  11   3   6        212.03        219.23        23.75 o                         
 -11   4   6        156.16        174.56        24.94 o                         
 -10   4   6         12.21          5.24        16.33 o                         
  -9   4   6        260.21        302.82        15.68 o                         
  -8   4   6        121.46        170.26        15.34 o                         
  -7   4   6        466.27        383.82        12.40 o                         
  -6   4   6        430.47        372.21         9.20 o                         
  -5   4   6         53.86         42.84         4.99 o                         
  -4   4   6         12.45         48.87         4.01 o                         
  -3   4   6       6011.82       6881.64        34.11 o                         
  -2   4   6       1047.98       1081.29        11.90 o                         
  -1   4   6       3856.75       4017.20        86.03 o                         
   0   4   6       3393.77       2909.66        30.45 o                         
   1   4   6      12177.55      12792.18       119.73 o                         
   2   4   6       2351.48       1937.07        16.89 o                         
   3   4   6       6180.43       6535.39        54.19 o                         
   4   4   6        580.26        615.13        10.51 o                         
   5   4   6       3714.45       3822.44        89.07 o                         
   6   4   6        514.11        566.17        12.77 o                         
   7   4   6       3336.95       3356.47        22.40 o                         
   8   4   6         81.60        126.30        16.62 o                         
   9   4   6        343.66        325.36        18.54 o                         
  10   4   6        117.07        126.05        19.65 o                         
  11   4   6         35.03         38.05        21.73 o                         
 -11   5   6         30.14         24.02        19.23 o                         
 -10   5   6        804.70        873.27        27.58 o                         
  -9   5   6        160.75        102.44        15.50 o                         
  -8   5   6        128.97        127.07        11.53 o                         
  -7   5   6        937.16        851.56        10.82 o                         
  -6   5   6       2136.55       2084.62        32.28 o                         
  -5   5   6       2075.25       1575.13        13.83 o                         
  -4   5   6      12735.86      12692.26       130.09 o                         
  -3   5   6       4211.83       4134.10        44.57 o                         
  -2   5   6       8013.07       8155.15        48.40 o                         
  -1   5   6      20234.86      20004.45       288.43 o                         
   0   5   6       5276.48       5113.51        33.18 o                         
   1   5   6      14168.90      13373.89       100.06 o                         
   2   5   6       3199.14       3113.36        16.38 o                         
   3   5   6       2135.67       2104.64        36.04 o                         
   4   5   6        119.04        135.63         8.83 o                         
   5   5   6        305.91        312.39        13.77 o                         
   6   5   6       3710.19       3487.20        36.09 o                         
   7   5   6        129.33        101.86        15.05 o                         
   8   5   6        634.43        572.30        19.34 o                         
   9   5   6         10.74         -4.17        15.98 o                         
  10   5   6          2.79         25.66        16.83 o                         
  11   5   6        287.34        291.60        21.11 o                         
 -11   6   6         54.06         35.65        19.79 o                         
 -10   6   6         41.32         26.15        16.93 o                         
  -9   6   6        473.52        530.16        17.56 o                         
  -8   6   6        153.52        192.36        12.45 o                         
  -7   6   6         14.18         19.24         8.99 o                         
  -6   6   6       1076.50       1040.85        28.44 o                         
  -5   6   6        214.32        266.07         8.17 o                         
  -4   6   6       5646.26       6096.80        18.60 o                         
  -3   6   6       1429.49       1572.61         9.01 o                         
  -2   6   6       5153.91       5202.20        36.71 o                         
  -1   6   6          1.95         12.45         7.38 o                         
   0   6   6       1199.06       1382.41         9.13 o                         
   1   6   6        847.05        942.43         9.36 o                         
   2   6   6        122.42        131.79         6.24 o                         
   3   6   6       1568.58       1266.59        10.56 o                         
   4   6   6       6705.69       6981.97        19.79 o                         
   5   6   6         73.09         59.15        11.51 o                         
   6   6   6       4574.23       4616.45        42.79 o                         
   7   6   6       1353.80       1285.68        20.91 o                         
   8   6   6        148.29        149.01        15.28 o                         
   9   6   6        144.90        127.05        16.57 o                         
  10   6   6         77.02         99.57        19.46 o                         
  11   6   6         12.70         33.39        20.92 o                         
 -11   7   6        823.67        872.86        26.87 o                         
 -10   7   6          6.11          9.44        17.29 o                         
  -9   7   6        811.55        744.64        15.64 o                         
  -8   7   6         25.35          3.73        10.28 o                         
  -7   7   6       1436.24       1424.83        23.49 o                         
  -6   7   6        418.80        437.58        12.12 o                         
  -5   7   6       3459.36       3401.17        24.78 o                         
  -4   7   6        148.57         96.54        10.21 o                         
  -3   7   6       3553.20       3979.38        53.41 o                         
  -2   7   6        208.98        272.13         8.29 o                         
  -1   7   6      14591.78      14725.72       123.12 o                         
   0   7   6      13113.66      13392.32       246.93 o                         
   1   7   6       7631.56       7397.51       129.20 o                         
   2   7   6         23.28          7.94         7.58 o                         
   3   7   6        518.39        653.18        10.29 o                         
   4   7   6         38.66         30.29         7.77 o                         
   5   7   6        736.08        776.22        37.07 o                         
   6   7   6         34.56         25.04        14.04 o                         
   7   7   6       3250.18       3303.78        25.85 o                         
   8   7   6         30.28         26.92        15.83 o                         
   9   7   6       1107.43       1095.26        21.81 o                         
  10   7   6        140.10        190.88        20.43 o                         
  11   7   6         73.19         54.07        22.12 o                         
 -11   8   6         21.02          2.52        22.00 o                         
 -10   8   6        488.36        523.88        18.71 o                         
  -9   8   6         17.58         15.86        12.21 o                         
  -8   8   6        629.65        720.06        15.61 o                         
  -7   8   6        458.78        573.26        14.83 o                         
  -6   8   6        849.66        788.78        12.11 o                         
  -5   8   6       4140.60       4070.64        41.37 o                         
  -4   8   6       4240.60       4271.00        20.94 o                         
  -3   8   6       4398.43       4512.41        23.08 o                         
  -2   8   6       6511.65       6061.80        83.05 o                         
  -1   8   6        539.74        396.34         6.17 o                         
   0   8   6       2690.58       2658.94        14.49 o                         
   1   8   6        509.45        471.21         9.82 o                         
   2   8   6        327.98        317.97         9.61 o                         
   3   8   6       2162.56       1994.84        11.24 o                         
   4   8   6       3257.22       3257.93        18.98 o                         
   5   8   6       3385.94       3556.29        27.48 o                         
   6   8   6       2433.57       2587.68        22.98 o                         
   7   8   6         31.57         40.56        14.20 o                         
   8   8   6       1184.77       1171.69        22.42 o                         
   9   8   6        265.29        264.28        16.93 o                         
  10   8   6        231.86        242.40        26.72 o                         
 -11   9   6        275.85        274.64        19.47 o                         
 -10   9   6        584.04        562.87        20.50 o                         
  -9   9   6        287.56        269.63        17.82 o                         
  -8   9   6        324.14        228.74        13.22 o                         
  -7   9   6        731.73        786.50        14.24 o                         
  -6   9   6        261.90        270.77        10.78 o                         
  -5   9   6       1417.73       1042.74        13.73 o                         
  -4   9   6        904.33        951.44        12.43 o                         
  -3   9   6       2947.24       2924.68        18.52 o                         
  -2   9   6       7345.50       7432.63        31.82 o                         
  -1   9   6       4182.85       3739.67        39.65 o                         
   0   9   6      18792.42      18132.21        35.33 o                         
   1   9   6       7289.53       7990.42       201.89 o                         
   2   9   6        191.30        149.30         5.96 o                         
   3   9   6        371.75        324.89         9.79 o                         
   4   9   6        766.72        860.90        12.18 o                         
   5   9   6        350.97        327.66        15.93 o                         
   6   9   6       1620.74       1812.07        21.64 o                         
   7   9   6        924.35        989.65        15.16 o                         
   8   9   6       1796.01       1857.58        22.62 o                         
   9   9   6        182.27        206.54        18.82 o                         
  10   9   6        792.01        741.22        26.37 o                         
 -10  10   6          1.63         -0.52        15.86 o                         
  -9  10   6        446.51        524.65        18.19 o                         
  -8  10   6         23.33         13.48        11.12 o                         
  -7  10   6       2076.27       2052.60        22.17 o                         
  -6  10   6        150.50        214.83        10.54 o                         
  -5  10   6       7071.70       7280.43        67.72 o                         
  -4  10   6       2474.12       2202.14        34.11 o                         
  -3  10   6       7226.82       7205.82        32.30 o                         
  -2  10   6       3055.59       2877.78        60.15 o                         
  -1  10   6       2891.87       2720.57        35.34 o                         
   0  10   6       1895.40       1829.45        50.18 o                         
   1  10   6       1523.18       1192.23        18.19 o                         
   2  10   6        385.34        470.31        14.26 o                         
   3  10   6       8604.48       7729.57        70.92 o                         
   4  10   6        460.27        400.93        11.94 o                         
   5  10   6       2873.09       3051.57        49.41 o                         
   6  10   6       1150.66       1022.10        21.38 o                         
   7  10   6        362.78        397.47        14.81 o                         
   8  10   6        736.79        733.97        19.82 o                         
   9  10   6        331.80        300.09        19.27 o                         
  10  10   6         52.39         27.10        19.70 o                         
 -10  11   6        517.37        555.07        22.59 o                         
  -9  11   6         35.02         26.17        13.07 o                         
  -8  11   6       2055.60       2456.85        22.98 o                         
  -7  11   6        108.95         69.56        10.61 o                         
  -6  11   6       2129.83       2183.45        22.10 o                         
  -5  11   6        624.99        577.60        12.48 o                         
  -4  11   6       3275.60       3051.28        44.68 o                         
  -3  11   6        193.07        173.07         8.05 o                         
  -2  11   6       2332.15       2466.47        19.39 o                         
  -1  11   6        880.14        855.42        10.06 o                         
   0  11   6       9933.74       9976.12       100.43 o                         
   1  11   6        145.19        105.29        11.67 o                         
   2  11   6      12464.10      13388.27       279.64 o                         
   3  11   6        239.35        167.73         7.21 o                         
   4  11   6       3574.26       3615.61        21.68 o                         
   5  11   6       1889.37       2093.21        33.89 o                         
   6  11   6        681.94        725.99        18.26 o                         
   7  11   6       2409.54       2368.37        34.06 o                         
   8  11   6        610.67        625.42        17.74 o                         
   9  11   6        594.51        625.89        25.66 o                         
  10  11   6        674.51        651.10        26.22 o                         
 -10  12   6        342.13        367.94        16.59 o                         
  -9  12   6        202.61        178.03        16.80 o                         
  -8  12   6        716.24        773.27        15.74 o                         
  -7  12   6        347.67        359.59        14.56 o                         
  -6  12   6       1335.25       1485.63        16.67 o                         
  -5  12   6        806.82        808.99        13.22 o                         
  -4  12   6       4831.06       4800.22        24.55 o                         
  -3  12   6        953.70        920.70        14.79 o                         
  -2  12   6       4745.88       4585.87        51.26 o                         
  -1  12   6       2055.20       2246.72        36.25 o                         
   0  12   6       3958.29       3708.84        19.24 o                         
   1  12   6       5918.16       5785.14       116.45 o                         
   2  12   6       3207.91       3632.68        90.02 o                         
   3  12   6       7305.58       7487.86        31.20 o                         
   4  12   6       4190.33       4179.60       100.71 o                         
   5  12   6        502.19        441.75        16.18 o                         
   6  12   6        291.68        360.42        13.28 o                         
   7  12   6        645.02        674.76        16.43 o                         
   8  12   6          2.54         11.37        14.78 o                         
   9  12   6        614.85        582.98        20.39 o                         
  10  12   6         38.91         49.30        18.87 o                         
 -10  13   6        163.51        182.86        17.27 o                         
  -9  13   6        366.78        320.87        19.44 o                         
  -8  13   6        441.14        578.79        15.65 o                         
  -7  13   6       3596.93       3833.78        42.02 o                         
  -6  13   6       1568.39       1485.52        18.91 o                         
  -5  13   6       2002.49       2202.11        16.86 o                         
  -4  13   6       3032.63       3376.46        25.75 o                         
  -3  13   6       1647.11       1599.68        13.83 o                         
  -2  13   6        302.84        379.33         9.75 o                         
  -1  13   6       1760.27       1763.81        17.79 o                         
   0  13   6       1799.40       1922.94        16.96 o                         
   1  13   6       9467.62       8671.06       191.52 o                         
   2  13   6       6077.03       5799.01       145.72 o                         
   3  13   6       3955.06       3812.50        29.87 o                         
   4  13   6         15.66         21.79        14.20 o                         
   5  13   6        337.18        306.74        12.58 o                         
   6  13   6         40.32         93.75        12.44 o                         
   7  13   6        621.69        584.86        17.12 o                         
   8  13   6        171.18        178.69        18.46 o                         
   9  13   6        516.28        460.84        20.25 o                         
  10  13   6          4.04          7.73        20.34 o                         
 -10  14   6        395.76        374.63        17.22 o                         
  -9  14   6          5.48          4.44        14.84 o                         
  -8  14   6        854.89       1115.26        23.63 o                         
  -7  14   6         10.16         15.53        12.23 o                         
  -6  14   6        662.67        925.50        15.05 o                         
  -5  14   6          9.93          9.95        10.84 o                         
  -4  14   6        780.35        835.19        13.64 o                         
  -3  14   6        144.78         99.10        10.12 o                         
  -2  14   6       3521.00       3671.38        57.20 o                         
  -1  14   6       4458.61       4679.53        64.82 o                         
   0  14   6      11858.24      12021.23        84.36 o                         
   1  14   6        510.24        510.29        22.65 o                         
   2  14   6      12529.45      12743.05       392.77 o                         
   3  14   6        301.15        345.05         8.29 o                         
   4  14   6       8583.09       8485.57        69.12 o                         
   5  14   6          4.80          4.18        11.15 o                         
   6  14   6       1643.18       1773.44        24.25 o                         
   7  14   6          4.51          8.99        12.69 o                         
   8  14   6        592.94        547.20        20.84 o                         
   9  14   6          0.15         -2.93        16.69 o                         
  10  14   6        417.04        336.24        23.01 o                         
 -10  15   6        125.80        104.63        17.62 o                         
  -9  15   6        761.95        693.55        22.76 o                         
  -8  15   6        135.48         62.65        13.40 o                         
  -7  15   6       2848.19       3067.51        26.17 o                         
  -6  15   6        539.69        570.48        15.81 o                         
  -5  15   6       4006.61       4357.69        35.47 o                         
  -4  15   6        993.18       1098.29        13.58 o                         
  -3  15   6       1834.68       1825.50        15.44 o                         
  -2  15   6        385.32        423.54         8.07 o                         
  -1  15   6       2968.25       2744.71       109.52 o                         
   0  15   6       2050.60       2090.23        18.32 o                         
   1  15   6      10007.58       8516.78       503.24 o                         
   2  15   6       1201.94       1201.21        55.52 o                         
   3  15   6       4845.84       5038.73        44.03 o                         
   4  15   6       1007.78       1069.07        32.33 o                         
   5  15   6       1858.23       1741.31        18.19 o                         
   6  15   6         19.91         14.82        11.98 o                         
   7  15   6        619.50        714.15        15.95 o                         
   8  15   6          6.71         10.07        15.74 o                         
   9  15   6        422.42        348.47        22.63 o                         
  10  15   6         59.67         44.64        20.98 o                         
 -10  16   6         66.25         48.58        18.40 o                         
  -9  16   6       1151.79       1139.20        28.18 o                         
  -8  16   6        586.12        744.84        18.72 o                         
  -7  16   6        366.73        437.29        19.02 o                         
  -6  16   6       2340.96       2716.33        38.52 o                         
  -5  16   6        309.36        310.97        15.19 o                         
  -4  16   6       1303.66       1377.16        13.08 o                         
  -3  16   6       2146.15       2309.84        17.85 o                         
  -2  16   6        198.36        150.32         7.06 o                         
  -1  16   6       5223.17       6081.67        53.30 o                         
   0  16   6          1.54         19.95        16.29 o                         
   1  16   6       6229.76       6234.53        43.68 o                         
   2  16   6       1905.82       1893.24        30.00 o                         
   3  16   6       6720.23       7002.32        61.75 o                         
   4  16   6       2601.25       2480.86        19.64 o                         
   5  16   6        481.31        441.80        19.53 o                         
   6  16   6        204.65        145.77        12.54 o                         
   7  16   6        255.48        240.74        16.03 o                         
   8  16   6          2.14         11.16        16.05 o                         
   9  16   6        691.33        686.28        21.24 o                         
  -9  17   6        148.87        102.75        16.83 o                         
  -8  17   6        370.37        340.64        17.28 o                         
  -7  17   6         16.22         -6.20        15.65 o                         
  -6  17   6       1680.79       1439.23        18.52 o                         
  -5  17   6        206.49        297.13        12.44 o                         
  -4  17   6       2057.56       2425.19        15.59 o                         
  -3  17   6        440.91        538.31        13.06 o                         
  -2  17   6       1906.69       1897.77        17.61 o                         
  -1  17   6        367.38        496.96        20.15 o                         
   0  17   6       5763.10       5721.70       105.91 o                         
   1  17   6         52.74         25.05        14.72 o                         
   2  17   6       2385.50       2348.13        28.38 o                         
   3  17   6         80.41         79.17         6.70 o                         
   4  17   6       2838.49       3105.35        23.74 o                         
   5  17   6          0.28         -8.07        13.07 o                         
   6  17   6       3407.48       3485.94        20.58 o                         
   7  17   6        702.32        662.81        15.27 o                         
   8  17   6        996.62       1022.47        20.89 o                         
   9  17   6        246.98        231.09        20.99 o                         
  -9  18   6        715.37        781.54        23.59 o                         
  -8  18   6        592.98        541.58        16.42 o                         
  -7  18   6       2756.98       2994.50        27.14 o                         
  -6  18   6         27.75         63.40        14.25 o                         
  -5  18   6       4426.60       4520.42        31.80 o                         
  -4  18   6        261.70        245.89        13.96 o                         
  -3  18   6       7334.53       7863.77       111.05 o                         
  -2  18   6       1110.50        984.59        15.32 o                         
  -1  18   6       5161.25       5313.54        35.50 o                         
   0  18   6       1070.44        992.45        37.79 o                         
   1  18   6       3400.83       3232.95        36.19 o                         
   2  18   6         45.88         78.87        16.52 o                         
   3  18   6       3262.67       3650.93        16.76 o                         
   4  18   6        546.97        607.64        13.84 o                         
   5  18   6       1270.00       1220.49        28.28 o                         
   6  18   6          0.68         19.57        11.81 o                         
   7  18   6        184.72        168.22        16.57 o                         
   8  18   6        102.54        136.74        16.92 o                         
   9  18   6        201.75        196.99        20.99 o                         
  -9  19   6          7.05         26.71        16.47 o                         
  -8  19   6        185.77        161.83        22.79 o                         
  -7  19   6         22.87          3.03        14.44 o                         
  -6  19   6        390.43        386.66        14.24 o                         
  -5  19   6          0.69         -0.89        11.40 o                         
  -4  19   6       1224.85       1544.40        25.72 o                         
  -3  19   6        245.02        355.31        11.09 o                         
  -2  19   6       4411.09       4236.12       116.66 o                         
  -1  19   6         96.19        107.50        17.84 o                         
   0  19   6       2140.79       2212.51        24.90 o                         
   1  19   6          1.39         13.54        13.19 o                         
   2  19   6       1942.40       1994.72        25.25 o                         
   3  19   6        184.56        201.32         5.81 o                         
   4  19   6        927.56        943.00        13.63 o                         
   5  19   6       2362.90       2643.40        28.61 o                         
   6  19   6       2187.30       2249.12        24.67 o                         
   7  19   6       1310.38       1340.18        21.56 o                         
   8  19   6       1069.75       1006.94        27.32 o                         
   9  19   6        454.42        488.65        21.75 o                         
  -9  20   6         16.71          1.48        18.25 o                         
  -8  20   6        503.65        451.63        21.00 o                         
  -7  20   6         20.45         53.86        14.66 o                         
  -6  20   6       1986.13       1648.03        25.50 o                         
  -5  20   6        255.10        298.50        13.86 o                         
  -4  20   6       6831.97       7326.22        41.62 o                         
  -3  20   6        454.50        423.89        14.40 o                         
  -2  20   6       7173.33       6807.78        36.32 o                         
  -1  20   6         44.81         -9.18        19.48 o                         
   0  20   6       1724.45       1675.79        23.00 o                         
   1  20   6       1542.67       1543.06        27.98 o                         
   2  20   6       2449.99       2145.03        45.64 o                         
   3  20   6       3700.58       3933.38        64.23 o                         
   4  20   6       2340.05       2673.69        21.07 o                         
   5  20   6       1941.71       2098.96        21.46 o                         
   6  20   6        738.86        804.88        18.92 o                         
   7  20   6        144.58        183.88        15.01 o                         
   8  20   6        708.38        879.63        22.88 o                         
   9  20   6        180.12        135.30        19.39 o                         
  -9  21   6         97.28         83.04        20.07 o                         
  -8  21   6        142.71         79.88        20.75 o                         
  -7  21   6        194.40        147.51        17.05 o                         
  -6  21   6        676.36        699.89        17.24 o                         
  -5  21   6       1282.04       1158.32        20.05 o                         
  -4  21   6        104.75        117.61        13.45 o                         
  -3  21   6       9993.14      10519.23       255.81 o                         
  -2  21   6          1.13         -4.43         7.11 o                         
  -1  21   6      10111.56      11065.20        49.77 o                         
   0  21   6        615.04        637.97        17.55 o                         
   1  21   6       2109.07       2441.88        21.80 o                         
   2  21   6       2469.90       2517.93        31.75 o                         
   3  21   6       2635.36       2605.69        50.80 o                         
   4  21   6         36.43         52.18        12.40 o                         
   5  21   6       2096.76       2156.76        22.54 o                         
   6  21   6        395.44        412.18        22.04 o                         
   7  21   6       1854.48       1765.95        37.52 o                         
   8  21   6         13.13         32.05        17.54 o                         
  -8  22   6        146.35        110.11        21.56 o                         
  -7  22   6         19.40          8.89        15.68 o                         
  -6  22   6        874.08        805.95        20.73 o                         
  -5  22   6          1.54         -2.77        13.20 o                         
  -4  22   6       2090.63       2389.38        18.25 o                         
  -3  22   6        624.24        708.75        14.92 o                         
  -2  22   6       4134.90       3914.39       104.24 o                         
  -1  22   6       1669.44       1739.60        40.19 o                         
   0  22   6       3403.01       3371.53        30.71 o                         
   1  22   6         62.54        117.68        18.27 o                         
   2  22   6       3983.74       4009.87        33.58 o                         
   3  22   6        792.81        842.56        10.89 o                         
   4  22   6       1764.43       1772.00        32.28 o                         
   5  22   6       1695.47       1978.49        39.68 o                         
   6  22   6       1236.24       1173.82        22.18 o                         
   7  22   6        375.88        433.80        28.51 o                         
   8  22   6        959.49        973.03        30.57 o                         
  -8  23   6         43.48         60.97        19.21 o                         
  -7  23   6        493.10        473.57        18.91 o                         
  -6  23   6        125.46        127.72        16.05 o                         
  -5  23   6        758.38        629.39        15.32 o                         
  -4  23   6       1965.61       1876.35        59.61 o                         
  -3  23   6       1224.55       1166.27        14.02 o                         
  -2  23   6       6548.73       6513.90        85.80 o                         
  -1  23   6        944.34       1111.57        29.06 o                         
   0  23   6        680.73        759.02        21.94 o                         
   1  23   6        236.49        321.19        17.43 o                         
   2  23   6        218.39        291.46        21.05 o                         
   3  23   6       1544.25       1547.31        32.44 o                         
   4  23   6        102.03         89.38         8.54 o                         
   5  23   6        372.80        404.39        11.91 o                         
   6  23   6        752.51        764.10        29.10 o                         
   7  23   6        171.46        163.39        15.22 o                         
   8  23   6        700.95        721.80        25.55 o                         
  -8  24   6        203.69        135.94        20.60 o                         
  -7  24   6        461.27        364.69        23.87 o                         
  -6  24   6         77.65         53.00        15.26 o                         
  -5  24   6        753.66        672.34        19.36 o                         
  -4  24   6        757.86        880.95        20.21 o                         
  -3  24   6       4137.53       4534.34       120.71 o                         
  -2  24   6        470.91        447.70        14.59 o                         
  -1  24   6       4002.62       4154.30        34.14 o                         
   0  24   6        547.21        549.99        20.67 o                         
   1  24   6       4033.80       4098.66        34.13 o                         
   2  24   6        575.39        393.82        17.55 o                         
   3  24   6       1089.16       1090.07        49.76 o                         
   4  24   6         91.22        117.74         9.01 o                         
   5  24   6       1082.53       1078.32        13.92 o                         
   6  24   6         34.15         31.99        12.48 o                         
   7  24   6       1230.18       1190.67        25.93 o                         
   8  24   6        274.80        250.36        18.62 o                         
  -7  25   6         16.45          1.47        19.87 o                         
  -6  25   6        604.87        642.87        21.52 o                         
  -5  25   6         28.63         10.37        15.21 o                         
  -4  25   6        887.96        839.96        27.35 o                         
  -3  25   6        352.98        284.50        16.13 o                         
  -2  25   6       1451.96       1421.01        17.68 o                         
  -1  25   6         43.15        -10.94        18.28 o                         
   0  25   6        683.71        829.06        24.43 o                         
   1  25   6        336.58        395.19        22.74 o                         
   2  25   6       1584.96       1644.94        32.43 o                         
   3  25   6        110.45        159.38        20.24 o                         
   4  25   6       1937.67       1800.01        62.96 o                         
   5  25   6        172.82        176.47        11.30 o                         
   6  25   6       1351.21       1365.70        18.41 o                         
   7  25   6          5.64         -2.64        20.11 o                         
  -7  26   6        478.71        482.95        27.15 o                         
  -6  26   6        395.29        328.36        21.09 o                         
  -5  26   6        379.37        287.73        16.02 o                         
  -4  26   6          9.06         26.84        15.94 o                         
  -3  26   6       1446.77       1667.34        50.05 o                         
  -2  26   6       1231.90       1164.80        14.18 o                         
  -1  26   6       2994.69       3203.16        58.17 o                         
   0  26   6       1515.95       1487.25        54.24 o                         
   1  26   6       3860.99       4056.25        33.78 o                         
   2  26   6        241.64        283.75        19.85 o                         
   3  26   6        157.13        144.83        23.91 o                         
   4  26   6         85.40         64.16         8.96 o                         
   5  26   6        115.87        130.57        11.53 o                         
   6  26   6        315.19        255.33        15.47 o                         
   7  26   6        846.38        786.41        25.74 o                         
  -7  27   6        158.94        178.82        19.53 o                         
  -6  27   6        202.60        212.79        17.22 o                         
  -5  27   6        638.22        837.05        23.30 o                         
  -4  27   6        935.58        804.81        23.00 o                         
  -3  27   6          7.78         14.93        11.09 o                         
  -2  27   6        467.77        522.70        10.69 o                         
  -1  27   6        543.32        425.90        32.78 o                         
   0  27   6        248.97        260.44        20.28 o                         
   1  27   6       1296.62       1089.17        25.16 o                         
   2  27   6        240.23        184.47        19.89 o                         
   3  27   6       1785.37       1593.63        62.73 o                         
   4  27   6        992.66        947.93        15.39 o                         
   5  27   6       1722.85       1789.59        29.93 o                         
   6  27   6        720.89        685.95        16.68 o                         
  -6  28   6        754.14        790.07        20.37 o                         
  -5  28   6        123.44         87.39        15.88 o                         
  -4  28   6        264.93        210.71        13.91 o                         
  -3  28   6        150.73        143.55        11.03 o                         
  -2  28   6       2248.72       2164.51        16.18 o                         
  -1  28   6        278.95        441.58        26.09 o                         
   0  28   6       3888.74       3976.31        47.35 o                         
   1  28   6        393.10        448.90        20.81 o                         
   2  28   6       1172.93       1242.16        23.77 o                         
   3  28   6        649.15        755.60        41.33 o                         
   4  28   6        316.14        291.23         7.68 o                         
   5  28   6         44.72         18.32        12.18 o                         
   6  28   6        630.51        623.27        21.50 o                         
  -6  29   6         89.24         83.85        19.18 o                         
  -5  29   6       1171.68       1165.76        29.12 o                         
  -4  29   6        178.34        108.44        14.68 o                         
  -3  29   6        926.53        841.06        17.70 o                         
  -2  29   6        153.98        172.57         8.38 o                         
  -1  29   6        970.93        869.99        25.83 o                         
   0  29   6         64.73         83.26        19.79 o                         
   1  29   6        946.51        770.62        24.83 o                         
   2  29   6        715.95        636.84        29.58 o                         
   3  29   6        767.67        755.01        25.86 o                         
   4  29   6        215.41        201.32        24.12 o                         
   5  29   6       1222.09       1249.11        35.05 o                         
  -5  30   6        171.79        152.02        16.84 o                         
  -4  30   6        705.11        645.38        28.56 o                         
  -3  30   6        138.89        106.63        12.92 o                         
  -2  30   6       1698.48       1539.32        30.54 o                         
  -1  30   6        668.61        728.43        27.60 o                         
   0  30   6       1777.26       1701.06        50.13 o                         
   1  30   6       1529.44       1517.30        31.95 o                         
   2  30   6        883.13        904.17        27.05 o                         
   3  30   6        164.81        116.30        22.87 o                         
   4  30   6       1214.60       1119.33        34.68 o                         
   5  30   6        337.52        267.52        11.66 o                         
  -4  31   6       1012.35       1057.04        33.66 o                         
  -3  31   6       1265.35       1323.51        30.45 o                         
  -2  31   6       1404.35       1473.17        17.84 o                         
  -1  31   6        513.17        489.17        27.89 o                         
   0  31   6        475.13        477.27        30.80 o                         
   1  31   6         61.85          7.53        23.02 o                         
   2  31   6        880.99        694.82        29.84 o                         
   3  31   6         99.12        145.27        25.40 o                         
   4  31   6        678.34        592.24        34.36 o                         
  -4  32   6         91.84        118.72        22.16 o                         
  -3  32   6        567.52        478.09        14.20 o                         
  -2  32   6         51.35        -24.92        33.70 o                         
  -1  32   6        843.35        650.48        37.38 o                         
   0  32   6         29.10         71.61        26.23 o                         
   1  32   6       1294.78       1290.50        30.87 o                         
   2  32   6          8.76          8.74        23.78 o                         
   3  32   6       1565.32       1271.63        29.99 o                         
  -3  33   6        202.36        152.54        12.79 o                         
  -2  33   6       1111.42       1167.48        35.91 o                         
  -1  33   6        417.73        455.20        36.13 o                         
   0  33   6        361.24        393.85        27.69 o                         
   1  33   6        248.75        387.65        28.06 o                         
   2  33   6        691.74        698.11        28.77 o                         
  -1  34   6        290.35        324.23        30.11 o                         
   0  34   6        127.60         62.72        26.77 o                         
   1  34   6        410.99        391.72        27.07 o                         
 -11   0   7        525.84        464.65        27.25 o                         
  -9   0   7        506.66        623.36        22.22 o                         
  -7   0   7        313.48        317.26        10.44 o                         
  -5   0   7          5.14          9.70        14.27 o                         
  -3   0   7       1853.86       1684.37        50.60 o                         
  -1   0   7       5139.71       3705.90       546.66 o                         
   1   0   7       3516.84       3792.93       115.80 o                         
   3   0   7       4862.10       4475.46        25.84 o                         
   5   0   7       6256.93       6693.47        35.20 o                         
   7   0   7       2817.06       2937.47        29.87 o                         
   9   0   7        581.11        564.71        30.50 o                         
  11   0   7        677.24        661.56        35.52 o                         
 -11   1   7        246.27        290.96        18.97 o                         
 -10   1   7        960.04       1118.04        25.40 o                         
  -9   1   7        998.94       1117.08        17.12 o                         
  -8   1   7       1885.97       1890.60        15.90 o                         
  -7   1   7       2140.92       1862.56        34.76 o                         
  -6   1   7        569.02        725.42        48.12 o                         
  -5   1   7        592.22        656.56        43.78 o                         
  -4   1   7       2004.98       2047.06       141.49 o                         
  -3   1   7         90.02         93.04         8.27 o                         
  -2   1   7       2617.86       2500.37        54.56 o                         
  -1   1   7       1041.27       1189.13        66.43 o                         
   0   1   7        563.40        504.86         8.28 o                         
   1   1   7        252.56        365.91        10.91 o                         
   2   1   7      11359.68      10931.90        54.91 o                         
   3   1   7        504.10        456.42         8.66 o                         
   4   1   7        761.13        751.76        10.46 o                         
   5   1   7         62.32         53.58        12.21 o                         
   6   1   7          4.84         26.12        11.73 o                         
   7   1   7        136.15        191.87        14.76 o                         
   8   1   7       4953.41       5114.21        52.18 o                         
   9   1   7        821.81        823.75        26.62 o                         
  10   1   7       1923.87       1839.24        32.00 o                         
  11   1   7        157.08        166.55        27.39 o                         
 -11   2   7        162.82         97.32        17.84 o                         
 -10   2   7         77.86         71.68        15.68 o                         
  -9   2   7        480.52        545.83        16.95 o                         
  -8   2   7        646.01        657.50        12.93 o                         
  -7   2   7          4.25          5.83         6.14 o                         
  -6   2   7        262.24        252.85        18.42 o                         
  -5   2   7        181.28        307.56        11.00 o                         
  -4   2   7         58.79         75.48         9.23 o                         
  -3   2   7       3620.84       3227.92        82.14 o                         
  -2   2   7         25.32         51.13         6.60 o                         
  -1   2   7       9677.49       8452.69       383.75 o                         
   0   2   7          7.85          8.23         5.24 o                         
   1   2   7        923.92        952.04        12.35 o                         
   2   2   7       9338.84       8675.22        52.25 o                         
   3   2   7        138.85        129.58         7.82 o                         
   4   2   7       4862.66       4935.71        25.84 o                         
   5   2   7       1455.77       1634.89        18.40 o                         
   6   2   7       3448.42       3328.42        24.06 o                         
   7   2   7         16.60         18.05        14.19 o                         
   8   2   7        320.78        342.23        16.95 o                         
   9   2   7         40.03         25.66        17.68 o                         
  10   2   7        307.33        312.23        22.57 o                         
 -11   3   7        194.09        208.31        28.78 o                         
 -10   3   7          4.95          8.12        14.82 o                         
  -9   3   7        618.13        745.18        16.23 o                         
  -8   3   7        137.78        116.36         9.62 o                         
  -7   3   7        186.75        243.47         6.95 o                         
  -6   3   7        104.71         75.68        10.68 o                         
  -5   3   7       1793.05       1865.75        64.22 o                         
  -4   3   7        305.51        276.40        11.02 o                         
  -3   3   7       1269.58       1311.63        18.64 o                         
  -2   3   7        512.72        407.98         5.78 o                         
  -1   3   7       2890.49       2174.19       111.29 o                         
   0   3   7        511.03        644.65        14.46 o                         
   1   3   7      18804.02      19743.01       162.63 o                         
   2   3   7       3554.90       3027.75        28.39 o                         
   3   3   7       5534.47       5684.76        36.89 o                         
   4   3   7        877.10        853.00        13.57 o                         
   5   3   7       3703.84       3919.38        38.92 o                         
   6   3   7       1296.48       1056.31        18.92 o                         
   7   3   7       2569.19       2819.30        25.46 o                         
   8   3   7        253.32        268.68        16.94 o                         
   9   3   7       2426.20       2427.41        43.49 o                         
  10   3   7          0.10         -6.20        20.02 o                         
 -11   4   7         22.88          3.81        16.63 o                         
 -10   4   7        512.31        410.05        16.70 o                         
  -9   4   7         19.70          7.48        12.64 o                         
  -8   4   7        316.46        319.65        10.81 o                         
  -7   4   7        486.44        544.34        10.13 o                         
  -6   4   7        939.04        959.44        13.38 o                         
  -5   4   7        477.42        471.44         9.44 o                         
  -4   4   7       7486.98       7121.59       115.23 o                         
  -3   4   7         60.97        101.13         7.67 o                         
  -2   4   7      12036.64      12134.29       112.75 o                         
  -1   4   7        870.69        943.72        20.80 o                         
   0   4   7      13354.60      12915.56        72.74 o                         
   1   4   7       1938.80       2053.91        27.66 o                         
   2   4   7       3406.02       3475.45        15.56 o                         
   3   4   7       2344.16       2373.57        13.35 o                         
   4   4   7        825.47        816.91        11.89 o                         
   5   4   7        241.61        188.45        11.48 o                         
   6   4   7       3081.94       3270.08        30.03 o                         
   7   4   7         32.24         53.03        13.98 o                         
   8   4   7        662.86        634.28        18.00 o                         
   9   4   7         91.32         72.24        17.42 o                         
  10   4   7        121.07        164.31        22.08 o                         
 -11   5   7         74.25          3.74        18.42 o                         
 -10   5   7          2.60          3.29        14.32 o                         
  -9   5   7        285.63        268.40        12.70 o                         
  -8   5   7          8.12         16.27        10.45 o                         
  -7   5   7         42.18         54.34         6.91 o                         
  -6   5   7        285.64        328.44         7.22 o                         
  -5   5   7       2811.50       2889.56        39.52 o                         
  -4   5   7       2011.69       2032.44        40.49 o                         
  -3   5   7       8058.65       8486.71        28.91 o                         
  -2   5   7        298.18        279.74         7.37 o                         
  -1   5   7       3745.07       3790.63        32.58 o                         
   0   5   7       2122.74       2290.17        18.99 o                         
   1   5   7      12473.96      11909.84       130.97 o                         
   2   5   7       8495.22       8702.96        66.31 o                         
   3   5   7       4208.36       4675.01        37.73 o                         
   4   5   7       8486.39       8427.59        67.53 o                         
   5   5   7       1004.51        990.88        17.11 o                         
   6   5   7       2979.12       3307.32        53.04 o                         
   7   5   7       1171.95       1321.00        16.82 o                         
   8   5   7         84.30        103.13        17.50 o                         
   9   5   7        381.04        373.75        22.01 o                         
  10   5   7         26.72         31.67        18.57 o                         
 -11   6   7        306.38        229.05        19.39 o                         
 -10   6   7         97.35         60.32        14.83 o                         
  -9   6   7        701.87        656.50        14.91 o                         
  -8   6   7         42.64         45.51         9.66 o                         
  -7   6   7       1088.25       1181.04        28.01 o                         
  -6   6   7        923.79        815.84        17.19 o                         
  -5   6   7       4899.27       4344.52        32.52 o                         
  -4   6   7         90.83        114.36         6.86 o                         
  -3   6   7       6076.60       6557.06        45.20 o                         
  -2   6   7       2527.50       2442.52        37.74 o                         
  -1   6   7       7587.52       7628.28        93.43 o                         
   0   6   7         45.16         37.80         5.55 o                         
   1   6   7       3222.49       3153.30        39.60 o                         
   2   6   7       1484.28       1369.35        12.67 o                         
   3   6   7       2278.61       2197.36        12.29 o                         
   4   6   7        244.79        279.65        10.81 o                         
   5   6   7       5918.25       5924.02        50.31 o                         
   6   6   7       1469.97       1477.46        19.26 o                         
   7   6   7        972.04        968.54        27.14 o                         
   8   6   7       1913.42       1884.95        23.70 o                         
   9   6   7        259.92        270.71        17.18 o                         
  10   6   7         58.26         44.69        23.56 o                         
 -10   7   7        215.01        177.13        17.23 o                         
  -9   7   7         54.42         21.97        12.55 o                         
  -8   7   7       1119.74       1224.17        16.63 o                         
  -7   7   7        137.52        185.04        10.29 o                         
  -6   7   7       3482.26       3463.45        77.60 o                         
  -5   7   7        378.42        433.95         8.81 o                         
  -4   7   7      10953.61      11912.96        92.04 o                         
  -3   7   7       1419.94       1311.52        30.43 o                         
  -2   7   7       4388.85       4456.82        68.82 o                         
  -1   7   7        367.43        456.37         9.51 o                         
   0   7   7        603.15        423.08         6.43 o                         
   1   7   7         45.39         35.13         5.59 o                         
   2   7   7       6229.72       6237.97        27.51 o                         
   3   7   7        468.96        451.17         9.37 o                         
   4   7   7       6513.43       6820.11        44.95 o                         
   5   7   7        556.00        532.95        15.12 o                         
   6   7   7       5428.51       5612.06        73.08 o                         
   7   7   7       1076.56       1138.87        23.75 o                         
   8   7   7       1133.71       1299.50        21.54 o                         
   9   7   7        543.76        509.89        21.15 o                         
  10   7   7         30.75         27.23        20.56 o                         
 -10   8   7        174.60        104.76        16.92 o                         
  -9   8   7        214.89        236.25        14.68 o                         
  -8   8   7        218.20        242.15        11.50 o                         
  -7   8   7          5.02         -3.52         8.36 o                         
  -6   8   7        933.54        947.86        11.52 o                         
  -5   8   7        441.53        367.93         8.60 o                         
  -4   8   7       2410.01       2585.66        13.16 o                         
  -3   8   7        346.57        391.87         9.08 o                         
  -2   8   7       1900.33       2025.06        23.94 o                         
  -1   8   7        623.39        726.12        17.21 o                         
   0   8   7       3060.87       2968.76        17.95 o                         
   1   8   7       3924.99       4178.61        25.44 o                         
   2   8   7        373.85        334.96        11.61 o                         
   3   8   7       5098.98       4605.00        31.15 o                         
   4   8   7        455.45        398.23        13.60 o                         
   5   8   7       3792.19       3640.72        32.13 o                         
   6   8   7        783.82        718.54        18.68 o                         
   7   8   7       3344.74       3320.44        24.75 o                         
   8   8   7          2.14         -4.92        15.74 o                         
   9   8   7        618.35        599.83        20.21 o                         
  10   8   7        169.84        205.14        20.44 o                         
 -10   9   7        200.97        154.62        15.23 o                         
  -9   9   7        189.72        226.66        14.44 o                         
  -8   9   7        550.51        462.09        21.19 o                         
  -7   9   7        949.14       1006.57        19.64 o                         
  -6   9   7       1331.27       1268.72        23.97 o                         
  -5   9   7       5380.94       5622.95        31.45 o                         
  -4   9   7         35.80         23.03         9.83 o                         
  -3   9   7       3670.51       4041.08        40.85 o                         
  -2   9   7        636.25        711.57        10.19 o                         
  -1   9   7       1248.83       1220.08        25.11 o                         
   0   9   7        970.29       1063.63         7.42 o                         
   1   9   7       1293.25       1325.43        34.04 o                         
   2   9   7       3442.21       3143.79        27.28 o                         
   3   9   7       3049.03       3319.78        37.31 o                         
   4   9   7       2302.63       2462.12        33.07 o                         
   5   9   7       5876.24       5596.98        98.34 o                         
   6   9   7       1504.86       1763.91        19.46 o                         
   7   9   7       1109.86       1250.06        33.21 o                         
   8   9   7       2640.70       2804.81        46.33 o                         
   9   9   7         47.94         55.54        17.56 o                         
  10   9   7        622.97        573.76        22.55 o                         
 -10  10   7        462.78        461.40        18.19 o                         
  -9  10   7         14.85         32.17        11.91 o                         
  -8  10   7       1590.08       1555.16        30.41 o                         
  -7  10   7        375.06        367.79        10.84 o                         
  -6  10   7       1051.46       1192.65        16.02 o                         
  -5  10   7        619.58        627.47        14.67 o                         
  -4  10   7       1817.15       1721.25        16.19 o                         
  -3  10   7          0.50         -7.51         8.32 o                         
  -2  10   7       1645.81       1720.91        14.62 o                         
  -1  10   7        397.60        321.87         8.57 o                         
   0  10   7       4295.45       4344.31        23.03 o                         
   1  10   7         18.12         25.47         4.57 o                         
   2  10   7       9762.15      10040.15       211.62 o                         
   3  10   7          3.28         -6.59         6.97 o                         
   4  10   7       8684.57       8605.32        58.16 o                         
   5  10   7         17.38         30.36        10.75 o                         
   6  10   7       4553.92       4788.28        25.62 o                         
   7  10   7         24.68          5.60        13.44 o                         
   8  10   7        859.35        884.53        20.98 o                         
   9  10   7          0.12         16.70        17.28 o                         
  10  10   7        490.32        502.00        21.25 o                         
 -10  11   7        102.75        115.74        14.97 o                         
  -9  11   7        181.97        190.89        15.79 o                         
  -8  11   7        109.76        169.72        13.38 o                         
  -7  11   7       1164.47       1026.53        28.58 o                         
  -6  11   7        128.89         96.20        10.81 o                         
  -5  11   7       4076.80       4290.80        23.03 o                         
  -4  11   7        909.06        836.84        14.85 o                         
  -3  11   7       2522.35       2660.65        38.87 o                         
  -2  11   7        386.99        345.68         8.86 o                         
  -1  11   7       4686.31       4683.39        45.40 o                         
   0  11   7       7729.22       7388.37        96.45 o                         
   1  11   7        536.25        442.56        11.53 o                         
   2  11   7       2141.13       1669.46        48.70 o                         
   3  11   7       5021.01       4682.04        61.60 o                         
   4  11   7          0.88          9.13        12.35 o                         
   5  11   7       5080.87       5150.56        26.37 o                         
   6  11   7          0.45        -12.28        12.28 o                         
   7  11   7       1452.70       1457.14        20.36 o                         
   8  11   7         65.40         48.23        16.05 o                         
   9  11   7        484.61        463.83        24.69 o                         
  10  11   7         32.90         34.76        19.34 o                         
 -10  12   7         54.44         25.62        15.25 o                         
  -9  12   7        834.90        835.50        21.92 o                         
  -8  12   7       1218.19       1204.13        19.84 o                         
  -7  12   7        995.41        929.63        16.64 o                         
  -6  12   7       4723.55       5271.01        25.87 o                         
  -5  12   7        971.68        999.10        17.30 o                         
  -4  12   7       2864.50       3043.12        38.49 o                         
  -3  12   7       1522.69       1502.94        14.16 o                         
  -2  12   7        185.89        180.45         8.72 o                         
  -1  12   7        989.55        859.80         8.75 o                         
   0  12   7       1316.99       1249.66        37.92 o                         
   1  12   7       6299.04       5522.07       435.63 o                         
   2  12   7       4993.30       4286.52        14.34 o                         
   3  12   7       5617.98       5498.48       117.30 o                         
   4  12   7       2104.85       1910.66        17.97 o                         
   5  12   7        728.76        798.17        19.21 o                         
   6  12   7          5.40         -5.68        12.44 o                         
   7  12   7       1214.03       1329.82        18.30 o                         
   8  12   7          7.25         10.84        16.10 o                         
   9  12   7        259.37        277.76        19.93 o                         
  10  12   7         26.21         11.05        20.06 o                         
 -10  13   7        280.32        349.24        18.69 o                         
  -9  13   7          6.00         -0.04        13.18 o                         
  -8  13   7        107.29        113.04        14.80 o                         
  -7  13   7         28.83         39.67        12.96 o                         
  -6  13   7        720.12        931.45        15.35 o                         
  -5  13   7       1259.13       1302.33        19.12 o                         
  -4  13   7       1283.53       1352.75        21.02 o                         
  -3  13   7        727.69        752.80        11.41 o                         
  -2  13   7       6900.86       6881.09        25.57 o                         
  -1  13   7       1606.47       1578.09        18.95 o                         
   0  13   7       4599.44       4708.68        30.73 o                         
   1  13   7       4772.77       4644.76       277.36 o                         
   2  13   7       3399.94       3635.99         8.69 o                         
   3  13   7       1874.35       1836.49        17.17 o                         
   4  13   7       1290.81       1394.13        38.11 o                         
   5  13   7       1563.45       1647.20        18.94 o                         
   6  13   7        603.79        609.67        15.19 o                         
   7  13   7       1186.53       1127.91        18.41 o                         
   8  13   7        143.51        150.12        17.23 o                         
   9  13   7        285.29        272.30        19.38 o                         
  10  13   7         43.40         33.76        20.31 o                         
 -10  14   7         27.77          2.77        15.99 o                         
  -9  14   7        662.49        582.67        22.34 o                         
  -8  14   7        192.55        135.67        12.74 o                         
  -7  14   7       4295.74       4404.59        87.47 o                         
  -6  14   7        484.33        591.09        17.71 o                         
  -5  14   7       4904.16       5563.95        64.77 o                         
  -4  14   7        186.88        199.26        12.07 o                         
  -3  14   7       3359.92       3357.83        55.97 o                         
  -2  14   7        545.62        557.25         7.88 o                         
  -1  14   7       6159.59       6366.15       106.65 o                         
   0  14   7         48.47         30.58        14.19 o                         
   1  14   7      11990.21      10415.99       535.31 o                         
   2  14   7        109.56         93.52        14.61 o                         
   3  14   7      13619.88      13571.30       178.38 o                         
   4  14   7        217.60        242.08        13.00 o                         
   5  14   7        964.69        902.50        17.76 o                         
   6  14   7         87.70         49.62        13.28 o                         
   7  14   7          5.60         -2.19        12.50 o                         
   8  14   7         52.56         77.65        18.86 o                         
   9  14   7         52.22         28.58        18.54 o                         
 -10  15   7        339.27        349.33        19.28 o                         
  -9  15   7        158.77        155.77        14.10 o                         
  -8  15   7        555.04        552.88        20.48 o                         
  -7  15   7          7.60         10.09        13.45 o                         
  -6  15   7       1028.31       1252.12        19.29 o                         
  -5  15   7         95.05        101.72        10.74 o                         
  -4  15   7       4625.92       4811.60        62.20 o                         
  -3  15   7        129.20        105.37         9.46 o                         
  -2  15   7       2336.43       2521.96        16.68 o                         
  -1  15   7       1365.48       1735.18        25.88 o                         
   0  15   7       2415.06       2646.82        27.73 o                         
   1  15   7        437.85        511.38        52.92 o                         
   2  15   7       1431.00       1737.10        29.93 o                         
   3  15   7        653.69        936.66        14.00 o                         
   4  15   7       1463.98       1556.71        17.19 o                         
   5  15   7         29.27          1.75        12.18 o                         
   6  15   7       2022.10       2055.26        22.31 o                         
   7  15   7        132.16        128.45        13.38 o                         
   8  15   7        346.99        348.95        16.03 o                         
   9  15   7          4.98         24.53        18.15 o                         
  -9  16   7        149.37        131.86        16.78 o                         
  -8  16   7        891.91        894.80        17.78 o                         
  -7  16   7        524.99        490.23        16.94 o                         
  -6  16   7       2965.89       2905.04        29.13 o                         
  -5  16   7        380.32        369.43        13.13 o                         
  -4  16   7       2462.37       2638.97        43.26 o                         
  -3  16   7         42.42         41.50         8.14 o                         
  -2  16   7       4869.51       5333.57        62.89 o                         
  -1  16   7        598.69        467.80        24.03 o                         
   0  16   7      10161.59      11072.66        88.13 o                         
   1  16   7       4040.97       3810.27        35.09 o                         
   2  16   7       6967.89       7247.52        99.73 o                         
   3  16   7       4297.84       4387.77        59.83 o                         
   4  16   7       5530.18       5846.06        69.84 o                         
   5  16   7       3281.84       3488.53        23.15 o                         
   6  16   7        460.38        538.46        14.47 o                         
   7  16   7        605.76        611.80        16.19 o                         
   8  16   7         95.51         51.27        17.63 o                         
   9  16   7        175.71        125.64        19.28 o                         
  -9  17   7       1029.44       1084.44        23.01 o                         
  -8  17   7          6.73         26.67        13.80 o                         
  -7  17   7       1129.96       1091.71        16.58 o                         
  -6  17   7        390.82        601.12        15.64 o                         
  -5  17   7       2077.26       2050.27        22.81 o                         
  -4  17   7       4463.21       4181.26        19.54 o                         
  -3  17   7       1452.77       1286.92        28.86 o                         
  -2  17   7        127.29        166.65         5.90 o                         
  -1  17   7        730.01        660.49        16.43 o                         
   0  17   7        153.40        147.02        18.96 o                         
   1  17   7        343.58        400.27        18.46 o                         
   2  17   7        151.43        121.98        23.16 o                         
   3  17   7        869.38        868.64        22.56 o                         
   4  17   7        936.41       1040.86        21.39 o                         
   5  17   7        688.24        762.96        16.42 o                         
   6  17   7       1382.18       1436.71        17.68 o                         
   7  17   7         76.26         73.87        13.99 o                         
   8  17   7        188.25        153.38        19.18 o                         
   9  17   7        184.66        204.01        19.53 o                         
  -9  18   7         38.12         45.39        15.93 o                         
  -8  18   7        450.08        374.31        18.06 o                         
  -7  18   7          4.42         18.39        14.08 o                         
  -6  18   7       1484.06       1601.48        18.72 o                         
  -5  18   7         23.43         20.95        11.83 o                         
  -4  18   7        476.58        537.41        15.64 o                         
  -3  18   7        384.19        333.10        11.53 o                         
  -2  18   7       1347.39       1481.27        32.84 o                         
  -1  18   7       2283.99       2554.97        64.54 o                         
   0  18   7       3415.49       3825.86        70.94 o                         
   1  18   7        482.59        330.80        15.13 o                         
   2  18   7       1477.42       1609.46        34.04 o                         
   3  18   7        473.48        598.70        23.80 o                         
   4  18   7       3687.85       4113.17        62.04 o                         
   5  18   7       1078.26       1182.26        16.94 o                         
   6  18   7       2424.01       2449.71        64.26 o                         
   7  18   7          2.15         25.56        17.09 o                         
   8  18   7       1438.95       1357.17        24.28 o                         
   9  18   7         94.60        141.94        20.04 o                         
  -9  19   7         11.43        -13.27        16.13 o                         
  -8  19   7        837.22        694.33        24.86 o                         
  -7  19   7        361.22        340.73        15.51 o                         
  -6  19   7        371.56        298.87        12.83 o                         
  -5  19   7       1468.52       1417.12        18.48 o                         
  -4  19   7        255.39        255.17        11.46 o                         
  -3  19   7       1359.51       1373.26        12.93 o                         
  -2  19   7         50.39         74.61         5.47 o                         
  -1  19   7        885.31        976.24        27.85 o                         
   0  19   7        206.37        270.99        15.85 o                         
   1  19   7         51.16         60.67        15.77 o                         
   2  19   7         75.97         26.76        17.51 o                         
   3  19   7        655.09        704.23        18.31 o                         
   4  19   7         15.13         15.35        10.42 o                         
   5  19   7       2849.12       3089.36        40.71 o                         
   6  19   7        212.78        189.05        16.17 o                         
   7  19   7        876.30        995.02        22.22 o                         
   8  19   7          4.42          7.15        16.90 o                         
   9  19   7         36.24         24.87        19.14 o                         
  -9  20   7        420.85        385.77        20.03 o                         
  -8  20   7        351.41        254.20        24.90 o                         
  -7  20   7        259.25        344.23        19.10 o                         
  -6  20   7       2280.28       2286.95        20.74 o                         
  -5  20   7        588.66        521.30        15.20 o                         
  -4  20   7       1829.68       2042.11        17.56 o                         
  -3  20   7       4755.39       4955.58        75.19 o                         
  -2  20   7       1243.26       1307.55        42.64 o                         
  -1  20   7       4395.67       4632.30        86.09 o                         
   0  20   7       4279.02       4247.10        31.55 o                         
   1  20   7        330.74        496.95        17.17 o                         
   2  20   7       3543.58       3586.87        44.10 o                         
   3  20   7       1012.85        993.04        24.30 o                         
   4  20   7         17.59         38.20        14.69 o                         
   5  20   7       2978.55       3026.22        25.20 o                         
   6  20   7         50.39         41.42        15.23 o                         
   7  20   7       2133.31       2117.35        41.34 o                         
   8  20   7         47.22         18.71        16.77 o                         
  -8  21   7        139.47         74.81        19.62 o                         
  -7  21   7          3.66         -0.75        15.36 o                         
  -6  21   7        129.09         65.73        13.58 o                         
  -5  21   7          4.11          3.05        12.56 o                         
  -4  21   7       1702.60       1769.32        16.06 o                         
  -3  21   7       1228.69       1173.83        28.12 o                         
  -2  21   7        592.57        704.42         8.36 o                         
  -1  21   7        847.47        870.89        20.74 o                         
   0  21   7        305.22        361.10        22.49 o                         
   1  21   7         22.68          9.51        15.27 o                         
   2  21   7       1849.09       1892.22        27.06 o                         
   3  21   7        309.07        277.38        19.17 o                         
   4  21   7       2923.43       3140.51        37.28 o                         
   5  21   7        289.15        334.72        14.71 o                         
   6  21   7        375.83        402.72        16.99 o                         
   7  21   7        134.75        165.48        17.84 o                         
   8  21   7        135.30        128.70        17.17 o                         
  -8  22   7         21.97         24.19        19.36 o                         
  -7  22   7       1674.91       1764.89        25.09 o                         
  -6  22   7        113.69        120.43        15.85 o                         
  -5  22   7       1835.36       1874.34        38.73 o                         
  -4  22   7        944.95        776.17        17.93 o                         
  -3  22   7       8581.58       9627.38       302.32 o                         
  -2  22   7       6377.24       6444.26       165.67 o                         
  -1  22   7       5883.87       6357.84       133.44 o                         
   0  22   7        948.04       1019.68        19.90 o                         
   1  22   7       3084.09       3343.00        25.05 o                         
   2  22   7         21.49         19.94        16.57 o                         
   3  22   7        815.54        701.10        19.69 o                         
   4  22   7        409.52        382.50         9.97 o                         
   5  22   7        949.17        883.51        12.52 o                         
   6  22   7        675.77        695.98        19.15 o                         
   7  22   7        786.12        788.09        23.31 o                         
   8  22   7        246.11        227.16        18.25 o                         
  -8  23   7        433.25        420.07        26.16 o                         
  -7  23   7        264.05        339.38        20.89 o                         
  -6  23   7         65.72         22.29        14.65 o                         
  -5  23   7        354.47        305.51        15.41 o                         
  -4  23   7        736.07        737.27        14.17 o                         
  -3  23   7        465.63        494.41        32.63 o                         
  -2  23   7       1032.43       1170.90        34.91 o                         
  -1  23   7        647.25        655.50        23.74 o                         
   0  23   7       1713.27       1808.88        30.44 o                         
   1  23   7       1047.96        991.38        24.49 o                         
   2  23   7        773.56        702.28        22.20 o                         
   3  23   7        695.38        575.04        23.05 o                         
   4  23   7          8.87         14.25         7.99 o                         
   5  23   7        177.90        169.87         9.98 o                         
   6  23   7         14.01         -1.58        11.83 o                         
   7  23   7         11.61         19.28        17.91 o                         
  -7  24   7        247.99        340.87        19.01 o                         
  -6  24   7        680.88        870.04        24.76 o                         
  -5  24   7        253.30        281.40        14.64 o                         
  -4  24   7       2238.62       2153.13        97.63 o                         
  -3  24   7         11.12         -6.10         9.10 o                         
  -2  24   7       3509.13       3804.89        62.30 o                         
  -1  24   7          2.68         10.46        17.50 o                         
   0  24   7       2367.47       2291.08        28.02 o                         
   1  24   7        672.69        690.41        18.49 o                         
   2  24   7       2242.59       2243.23        50.74 o                         
   3  24   7        676.36        710.98        32.52 o                         
   4  24   7        631.92        620.64        22.49 o                         
   5  24   7        388.67        337.60        10.67 o                         
   6  24   7        677.53        653.81        13.91 o                         
   7  24   7         87.81         78.01        16.24 o                         
  -7  25   7        896.01       1057.54        29.63 o                         
  -6  25   7        202.48        344.13        18.54 o                         
  -5  25   7         71.53         29.08        13.51 o                         
  -4  25   7         21.17          3.63        11.19 o                         
  -3  25   7        257.25        260.08        13.58 o                         
  -2  25   7        160.96        142.52        21.97 o                         
  -1  25   7       1083.48       1017.96        24.20 o                         
   0  25   7        339.40        404.67        20.80 o                         
   1  25   7       1310.66       1263.47        21.92 o                         
   2  25   7         15.96        -14.88        21.89 o                         
   3  25   7         30.36         11.95        19.20 o                         
   4  25   7         39.47         35.15        20.77 o                         
   5  25   7         18.82          5.12         8.93 o                         
   6  25   7          2.86         10.61        13.39 o                         
   7  25   7        152.77        122.28        14.80 o                         
  -7  26   7        130.51         77.31        19.26 o                         
  -6  26   7       1105.70       1187.89        30.64 o                         
  -5  26   7         37.47         24.76        14.19 o                         
  -4  26   7        650.12        574.32        25.63 o                         
  -3  26   7        298.11        242.39        14.22 o                         
  -2  26   7       1148.64       1285.99        28.21 o                         
  -1  26   7        505.90        526.44        23.13 o                         
   0  26   7       3171.68       3213.74        37.18 o                         
   1  26   7        976.69        979.74        22.83 o                         
   2  26   7       2403.18       2552.99        35.07 o                         
   3  26   7        217.11        207.62        20.21 o                         
   4  26   7       3176.31       3108.73        42.11 o                         
   5  26   7        483.56        511.68        10.95 o                         
   6  26   7       1558.46       1411.96        32.01 o                         
  -6  27   7        135.79        134.11        18.49 o                         
  -5  27   7         35.77         50.73        13.63 o                         
  -4  27   7          2.68         -1.78        11.17 o                         
  -3  27   7         36.28         37.60         9.04 o                         
  -2  27   7        137.22         74.76        24.24 o                         
  -1  27   7        348.41        369.43        32.15 o                         
   0  27   7        868.45        922.39        28.67 o                         
   1  27   7        552.58        623.83        26.08 o                         
   2  27   7          1.32        -11.22        19.38 o                         
   3  27   7        110.12         72.14        20.31 o                         
   4  27   7          0.94         29.24        23.53 o                         
   5  27   7         10.41         12.35        12.08 o                         
   6  27   7         38.82         18.93        12.30 o                         
  -6  28   7        156.24        171.04        18.38 o                         
  -5  28   7       1112.88       1107.69        49.98 o                         
  -4  28   7        640.01        573.70        20.28 o                         
  -3  28   7        774.12        786.36        34.83 o                         
  -2  28   7        801.50        889.01        25.27 o                         
  -1  28   7       1308.03       1249.24        40.62 o                         
   0  28   7        273.08        283.98        24.63 o                         
   1  28   7       2857.65       2728.89        31.18 o                         
   2  28   7         71.52         84.16        20.87 o                         
   3  28   7       1977.37       1911.70        44.98 o                         
   4  28   7         43.15         31.40        24.87 o                         
   5  28   7       1617.03       1465.47        38.99 o                         
   6  28   7         11.27         -5.06        12.19 o                         
  -5  29   7          0.32         -6.77        15.12 o                         
  -4  29   7        141.47        123.34        13.60 o                         
  -3  29   7          1.09         -4.52         8.25 o                         
  -2  29   7        615.83        637.54        27.42 o                         
  -1  29   7          0.25         -4.41        22.68 o                         
   0  29   7       1312.09       1162.15        30.46 o                         
   1  29   7        157.69         92.54        27.91 o                         
   2  29   7        562.56        538.61        24.42 o                         
   3  29   7         47.30         41.60        24.43 o                         
   4  29   7         75.79         66.69        24.37 o                         
   5  29   7         15.37         -6.70        26.81 o                         
  -5  30   7       1356.45       1416.29        84.31 o                         
  -4  30   7         57.93         37.64        13.41 o                         
  -3  30   7       2269.05       2430.90        35.69 o                         
  -2  30   7        149.91        156.50        31.86 o                         
  -1  30   7       2283.70       2273.75        43.23 o                         
   0  30   7        126.82         95.78        22.97 o                         
   1  30   7        572.87        569.73        27.90 o                         
   2  30   7        783.53        738.69        30.99 o                         
   3  30   7        220.52        232.39        26.08 o                         
   4  30   7        807.05        673.21        32.99 o                         
  -4  31   7          3.86        -12.67        12.67 o                         
  -3  31   7        445.09        369.66        50.96 o                         
  -2  31   7        159.23        108.66        32.55 o                         
  -1  31   7        613.68        504.99        30.79 o                         
   0  31   7         24.65         30.61        26.03 o                         
   1  31   7        697.45        675.90        29.34 o                         
   2  31   7         50.73         43.73        25.01 o                         
   3  31   7        383.99        385.70        26.50 o                         
   4  31   7          7.35        -10.62        29.34 o                         
  -3  32   7         98.94        141.26        28.52 o                         
  -2  32   7       2183.41       2408.46        65.80 o                         
  -1  32   7        230.93        227.78        25.87 o                         
   0  32   7       1107.99       1135.16        32.31 o                         
   1  32   7          0.14          4.53        23.89 o                         
   2  32   7       1025.21       1014.70        30.98 o                         
   3  32   7          9.85         -4.59        25.32 o                         
  -2  33   7        166.34        157.45        31.01 o                         
  -1  33   7        153.74         94.45        27.98 o                         
   0  33   7        151.58        203.66        37.82 o                         
   1  33   7         96.63         65.13        27.43 o                         
 -10   0   8       1178.89       1242.71        44.44 o                         
  -8   0   8       2776.42       3031.08       243.74 o                         
  -6   0   8       4755.36       5643.38       686.83 o                         
  -4   0   8       2156.20       2108.52       178.60 o                         
  -2   0   8       2072.86       2050.98        71.62 o                         
   0   0   8       1186.58       1186.08        15.93 o                         
   2   0   8       6262.77       6067.08        68.92 o                         
   4   0   8       4087.28       4100.35        28.85 o                         
   6   0   8       1015.22        935.02        66.54 o                         
   8   0   8       1530.13       1609.08        29.82 o                         
  10   0   8       1788.87       1695.22        38.64 o                         
 -10   1   8          3.83         15.98        24.34 o                         
  -9   1   8       1038.98       1137.03        26.14 o                         
  -8   1   8        143.55         68.46        21.12 o                         
  -7   1   8       1474.94       1473.66        93.49 o                         
  -6   1   8          3.46          8.78        15.34 o                         
  -5   1   8       1470.04       1837.22        98.94 o                         
  -4   1   8          1.61         -5.76        11.41 o                         
  -3   1   8       3536.68       3824.92       110.53 o                         
  -2   1   8        170.19        188.95         8.23 o                         
  -1   1   8      11443.80      10638.76       899.50 o                         
   0   1   8       1181.17       1138.93        10.94 o                         
   1   1   8      10765.75      11317.74       219.41 o                         
   2   1   8       4764.09       4598.07        26.29 o                         
   3   1   8       6400.51       6541.93        44.70 o                         
   4   1   8       7721.86       7850.15        76.70 o                         
   5   1   8       9832.75      11114.70        48.62 o                         
   6   1   8       2018.89       2227.88        23.26 o                         
   7   1   8       3427.33       3706.93        24.97 o                         
   8   1   8        223.28        226.58        21.37 o                         
   9   1   8       2880.23       3042.96        40.70 o                         
  10   1   8        223.24        193.13        23.14 o                         
 -10   2   8         25.32         27.94        15.25 o                         
  -9   2   8        791.87        909.52        36.36 o                         
  -8   2   8        129.39        183.68        20.48 o                         
  -7   2   8       3833.62       3933.86       229.98 o                         
  -6   2   8       2424.62       2752.28       168.87 o                         
  -5   2   8       1638.68       1689.33        49.95 o                         
  -4   2   8       4601.85       4390.95       130.45 o                         
  -3   2   8         96.05         42.71        11.56 o                         
  -2   2   8        461.72        387.26         9.01 o                         
  -1   2   8       1014.01       1271.53        20.86 o                         
   0   2   8       4957.15       5021.77        32.13 o                         
   1   2   8       2241.79       2436.69        60.65 o                         
   2   2   8       8309.40       7909.41        31.79 o                         
   3   2   8       1765.00       1790.41        23.86 o                         
   4   2   8       2351.15       2450.44        27.25 o                         
   5   2   8        161.58        111.40        14.85 o                         
   6   2   8        446.46        514.03        15.01 o                         
   7   2   8        831.23        850.77        19.80 o
[truncated: 277,912 more chars]
